# Supplementary material for: Crystal structure and Hirshfeld surface analysis of 1-[2-(2-chloro­eth­oxy)eth­yl]-2-methyl-4-nitro-1H-imidazole
Source: Acta Crystallogr E Crystallogr Commun. 2025 Jun 24;81(Pt 7):646–9. doi: 10.1107/S2056989025005493 (PMC12230618; doi:10.1107/S2056989025005493)
Supplement: Supplementary file 1 [file e-81-00646-sup1.cif]

##############################################################################
#                                                                            #
# This CIF contains the data in a paper accepted for publication in          #
# Acta Crystallographica Section E. It conforms to the requirements of       #
# Notes for Authors for Acta Crystallographica Section E, and has been       #
# peer reviewed under the auspices of the IUCr Commission on Journals.       #
#                                                                            #
# Full details of the Crystallographic Information File format               #
# are given in the paper "The Crystallographic Information File (CIF):       #
# a New Standard Archive File for Crystallography" by S. R. Hall, F. H.      #
# Allen and I. D. Brown [Acta Cryst. (1991), A47, 655-685].                  #
#                                                                            #
# The current version of the core CIF dictionary is obtainable from          #
# ftp://ftp.iucr.org/pub/cif_core.dic.                                       #
#                                                                            #
# Software is freely available for graphical display of the structure(s)     #
# in this CIF. For information consult the CIF software page                 #
# http://www.iucr.org/resources/cif/software.                                #
#                                                                            #
# This file may be used for bona fide research purposes within the           #
# scientific community so long as proper attribution is given to the journal # 
# article from which it was obtained.                                        #
#                                                                            #
##############################################################################
data_I
_audit_creation_method     'SHELXL-2019/3 and CIFFIX'
_chemical_name_systematic
;
1-[2-(2-Chloroethoxy)ethyl]-2-methyl-4-nitro-1<i>H</i>-imidazole
;
_chemical_name_common     ?
_chemical_formula_moiety     'C8 H12 Cl N3 O3'
_chemical_formula_sum     'C8 H12 Cl N3 O3'
_chemical_formula_iupac     'C8 H12 Cl N3 O3'
_chemical_formula_weight     233.66
_chemical_melting_point     ?
_space_group_crystal_system     triclinic
_space_group_name_H-M_alt     'P -1'
_space_group_name_Hall     '-P 1'
loop_
    _space_group_symop_operation_xyz
    'x, y, z'
    '-x, -y, -z'
_cell_length_a     8.5810(4)
_cell_length_b     11.1448(7)
_cell_length_c     11.5757(5)
_cell_angle_alpha     98.662(2)
_cell_angle_beta     93.164(2)
_cell_angle_gamma     103.444(2)
_cell_volume     1059.71(10)
_cell_formula_units_Z     4
_cell_measurement_reflns_used     9978
_cell_measurement_theta_min     2.71
_cell_measurement_theta_max     27.55
_cell_measurement_temperature     100.0(2)
_exptl_crystal_description     'solvent-rounded block'
_exptl_crystal_colour     colourless
_exptl_crystal_size_max     0.250
_exptl_crystal_size_mid     0.210
_exptl_crystal_size_min     0.130
_exptl_crystal_density_diffrn     1.465
_exptl_crystal_density_meas     ?
_exptl_crystal_density_method     ?
_exptl_crystal_F_000     488
_exptl_absorpt_coefficient_mu     0.352
_exptl_absorpt_correction_type     multi-scan
_exptl_absorpt_process_details
;
(<i>SADABS</i>; Krause <i>et al</i>., 2015)
;
_exptl_absorpt_correction_T_min     0.892
_exptl_absorpt_correction_T_max     0.959
_exptl_special_details
;
The crystal was mounted using polyisobutene oil on the tip of a fine glass
fibre, which was fastened in a copper mounting pin with electrical solder.
It was placed directly into the cold gas stream of a liquid-nitrogen based
cryostat (Hope, 1994; Parkin & Hope, 1998).
Diffraction data were collected with the crystal at 100K.
;
_diffrn_ambient_temperature     100.0(2)
_diffrn_source     'microsource'
_diffrn_radiation_type     MoK\a
_diffrn_radiation_wavelength     0.71073
_diffrn_measurement_device_type     'Bruker D8 Venture dual source'
_diffrn_measurement_method     '\f and \w scans'
_diffrn_detector_area_resol_mean     7.41
_diffrn_reflns_number     34130
_diffrn_reflns_av_R_equivalents     0.0252
_diffrn_reflns_av_unetI/netI     0.0181
_diffrn_reflns_theta_min     1.906
_diffrn_reflns_theta_max     27.561
_diffrn_reflns_theta_full     25.242
_diffrn_measured_fraction_theta_max     0.994
_diffrn_measured_fraction_theta_full     0.998
_diffrn_reflns_limit_h_min     -10
_diffrn_reflns_limit_h_max     11
_diffrn_reflns_limit_k_min     -14
_diffrn_reflns_limit_k_max     14
_diffrn_reflns_limit_l_min     -15
_diffrn_reflns_limit_l_max     14
_refine_special_details
;
Refinement progress was checked using <i>Platon</i> (Spek, 2020) and by
an <i>R</i>-tensor (Parkin, 2000). The final model was further checked
with the IUCr utility <i>checkCIF</i>.
;
_reflns_number_total     4879
_reflns_number_gt     4337
_reflns_threshold_expression     'I > 2\s(I)'
_refine_ls_structure_factor_coef     Fsqd
_refine_ls_matrix_type     full
_refine_ls_R_factor_all     0.0363
_refine_ls_R_factor_gt     0.0306
_refine_ls_wR_factor_gt     0.0722
_refine_ls_wR_factor_ref     0.0758
_refine_ls_goodness_of_fit_ref     1.057
_refine_ls_restrained_S_all     1.031
_refine_ls_number_reflns     4879
_refine_ls_number_parameters     365
_refine_ls_number_restraints     416
_refine_ls_hydrogen_treatment     constr
_refine_ls_weighting_scheme     calc
_refine_ls_weighting_details
              'w=1/[\s^2^(Fo^2^)+(0.0258P)^2^+0.4798P] where P=(Fo^2^+2Fc^2^)/3'
_atom_sites_solution_hydrogens     difmap
_atom_sites_solution_primary     direct
_atom_sites_solution_secondary     difmap
_refine_ls_shift/su_max     0.000
_refine_ls_shift/su_mean     0.000
_refine_diff_density_max     0.510
_refine_diff_density_min     -0.353
_refine_ls_extinction_method     none
_refine_ls_extinction_coef     .
loop_
    _atom_type_symbol
    _atom_type_description
    _atom_type_scat_dispersion_real
    _atom_type_scat_dispersion_imag
    _atom_type_scat_source
    'C' 'C' 0.0033 0.0016
                         'International Tables Vol C Tables 4.2.6.8 and 6.1.1.4'
    'H' 'H' 0.0000 0.0000
                         'International Tables Vol C Tables 4.2.6.8 and 6.1.1.4'
    'Cl' 'Cl' 0.1484 0.1585
                         'International Tables Vol C Tables 4.2.6.8 and 6.1.1.4'
    'N' 'N' 0.0061 0.0033
                         'International Tables Vol C Tables 4.2.6.8 and 6.1.1.4'
    'O' 'O' 0.0106 0.0060
                         'International Tables Vol C Tables 4.2.6.8 and 6.1.1.4'
_computing_data_collection
;
<i>APEX5</i> (Bruker, 2023)
;
_computing_cell_refinement
;
<i>APEX5</i> (Bruker, 2023)
;
_computing_data_reduction
;
<i>APEX5</i> (Bruker, 2023)
;
_computing_structure_solution
;
<i>SHELXT</i> (Sheldrick, 2015a)
;
_computing_structure_refinement
;
<i>SHELXL2019/3</i> (Sheldrick, 2015b)
;
_computing_molecular_graphics
;
<i>Mercury</i> (Macrae <i>et al.</i>, 2020) and
<i>Overlay.py</i> (Parkin, 2025)
;
_computing_publication_material
;
<i>SHELX</i> (Sheldrick, 2008) and <i>publCIF</i> (Westrip 2010)
;
loop_
    _atom_site_type_symbol
    _atom_site_label
    _atom_site_fract_x
    _atom_site_fract_y
    _atom_site_fract_z
    _atom_site_U_iso_or_equiv
    _atom_site_adp_type
    _atom_site_calc_flag
    _atom_site_occupancy
    _atom_site_disorder_assembly
    _atom_site_disorder_group
    O O2A 0.92119(11) 0.09620(9) 0.10635(8) 0.0291(2) Uani d 1 . .
    O O3A 0.92893(11) 0.11525(10) 0.29564(8) 0.0349(2) Uani d 1 . .
    N N1A 0.47096(11) 0.15624(9) 0.13212(8) 0.01687(19) Uani d 1 . .
    N N2A 0.62164(11) 0.14669(9) 0.29175(8) 0.01833(19) Uani d 1 . .
    N N3A 0.86024(12) 0.11372(10) 0.19955(9) 0.0218(2) Uani d 1 . .
    C C1A 0.61200(13) 0.13743(10) 0.09384(10) 0.0187(2) Uani d 1 . .
    H H1A 0.641682 0.129776 0.015705 0.022 Uiso calc 1 . .
    C C2A 0.70087(13) 0.13209(10) 0.19353(10) 0.0178(2) Uani d 1 . .
    C C3A 0.48135(13) 0.16128(10) 0.25182(9) 0.0173(2) Uani d 1 . .
    C C4A 0.35045(15) 0.18143(12) 0.32518(11) 0.0245(2) Uani d 1 . .
    H H4AA 0.344755 0.269030 0.332592 0.037 Uiso calc 1 . .
    H H4AB 0.372346 0.161678 0.403229 0.037 Uiso calc 1 . .
    H H4AC 0.247736 0.126885 0.288206 0.037 Uiso calc 1 . .
    C C5A 0.3362(11) 0.1720(6) 0.0572(9) 0.0202(4) Uani d 0.726(4) A 1
    H H5A1 0.237703 0.158758 0.099079 0.024 Uiso calc 0.726(4) A 1
    H H5A2 0.316384 0.108581 -0.015167 0.024 Uiso calc 0.726(4) A 1
    C C6A 0.3727(5) 0.3019(4) 0.0251(3) 0.0229(6) Uani d 0.726(4) A 1
    H H6A1 0.475029 0.316384 -0.012149 0.027 Uiso calc 0.726(4) A 1
    H H6A2 0.286365 0.306822 -0.033069 0.027 Uiso calc 0.726(4) A 1
    O O1A 0.38532(18) 0.39806(13) 0.12420(15) 0.0220(4) Uani d 0.726(4) A 1
    C C7A 0.2349(2) 0.41695(19) 0.15685(16) 0.0259(5) Uani d 0.726(4) A 1
    H H7A1 0.180335 0.347938 0.196203 0.031 Uiso calc 0.726(4) A 1
    H H7A2 0.165106 0.417948 0.086170 0.031 Uiso calc 0.726(4) A 1
    C C8A 0.2632(3) 0.5393(2) 0.2385(2) 0.0274(5) Uani d 0.726(4) A 1
    H H8A1 0.158339 0.558782 0.252617 0.033 Uiso calc 0.726(4) A 1
    H H8A2 0.326692 0.606367 0.200905 0.033 Uiso calc 0.726(4) A 1
    Cl Cl1A 0.36807(19) 0.53736(14) 0.37668(12) 0.0386(2) Uani d 0.726(4) A 1
    C C5C 0.341(3) 0.1759(15) 0.054(2) 0.0202(4) Uani d 0.274(4) A 2
    H H5C1 0.236152 0.137875 0.081366 0.024 Uiso calc 0.274(4) A 2
    H H5C2 0.345245 0.132358 -0.026044 0.024 Uiso calc 0.274(4) A 2
    C C6C 0.3512(15) 0.3136(10) 0.0509(8) 0.0217(15) Uani d 0.274(4) A 2
    H H6C1 0.457012 0.354212 0.027037 0.026 Uiso calc 0.274(4) A 2
    H H6C2 0.265792 0.322112 -0.006061 0.026 Uiso calc 0.274(4) A 2
    O O1C 0.3310(6) 0.3704(3) 0.1662(4) 0.0233(9) Uani d 0.274(4) A 2
    C C7C 0.3083(7) 0.4938(5) 0.1727(4) 0.0267(11) Uani d 0.274(4) A 2
    H H7C1 0.225414 0.495346 0.110339 0.032 Uiso calc 0.274(4) A 2
    H H7C2 0.410135 0.552217 0.161089 0.032 Uiso calc 0.274(4) A 2
    C C8C 0.2564(7) 0.5327(6) 0.2901(5) 0.0242(12) Uani d 0.274(4) A 2
    H H8C1 0.161515 0.468239 0.303757 0.029 Uiso calc 0.274(4) A 2
    H H8C2 0.222764 0.611874 0.290270 0.029 Uiso calc 0.274(4) A 2
    Cl Cl1C 0.4080(5) 0.5545(4) 0.4069(3) 0.0406(6) Uani d 0.274(4) A 2
    O O2B 0.31302(10) 0.11153(8) 0.58764(7) 0.02304(18) Uani d 1 . .
    O O3B 0.32527(10) 0.15036(9) 0.77777(7) 0.0271(2) Uani d 1 . .
    N N1B 0.79607(11) 0.14491(9) 0.64445(8) 0.01650(19) Uani d 1 . .
    N N2B 0.64632(11) 0.15332(9) 0.79508(8) 0.01790(19) Uani d 1 . .
    N N3B 0.38786(11) 0.13284(9) 0.68559(8) 0.01845(19) Uani d 1 . .
    C C1B 0.64369(13) 0.13249(10) 0.59632(9) 0.0163(2) Uani d 1 . .
    H H1B 0.607010 0.122179 0.515661 0.020 Uiso calc 1 . .
    C C2B 0.55580(13) 0.13829(10) 0.69080(9) 0.0160(2) Uani d 1 . .
    C C3B 0.79288(13) 0.15741(10) 0.76422(10) 0.0177(2) Uani d 1 . .
    C C4B 0.93855(15) 0.17517(13) 0.84634(11) 0.0267(3) Uani d 1 . .
    H H4BA 0.982002 0.100900 0.832161 0.040 Uiso calc 1 . .
    H H4BB 0.910085 0.187629 0.927358 0.040 Uiso calc 1 . .
    H H4BC 1.019765 0.248707 0.833718 0.040 Uiso calc 1 . .
    C C5B 0.9357(11) 0.1542(6) 0.5756(11) 0.0193(8) Uani d 0.638(4) B 1
    H H5B1 0.910198 0.085226 0.507494 0.023 Uiso calc 0.638(4) B 1
    H H5B2 1.027707 0.143070 0.624673 0.023 Uiso calc 0.638(4) B 1
    C C6B 0.9854(6) 0.2777(4) 0.5312(4) 0.0233(8) Uani d 0.638(4) B 1
    H H6B1 1.073322 0.274029 0.479890 0.028 Uiso calc 0.638(4) B 1
    H H6B2 0.892957 0.289801 0.483202 0.028 Uiso calc 0.638(4) B 1
    O O1B 1.03761(19) 0.38096(16) 0.62241(18) 0.0281(5) Uani d 0.638(4) B 1
    C C7B 1.2020(3) 0.4077(3) 0.6584(2) 0.0312(6) Uani d 0.638(4) B 1
    H H7B1 1.263984 0.406201 0.588835 0.037 Uiso calc 0.638(4) B 1
    H H7B2 1.223886 0.343287 0.702940 0.037 Uiso calc 0.638(4) B 1
    C C8B 1.2537(6) 0.5338(5) 0.7340(4) 0.0293(9) Uani d 0.638(4) B 1
    H H8B1 1.220284 0.596075 0.691951 0.035 Uiso calc 0.638(4) B 1
    H H8B2 1.372571 0.557584 0.747663 0.035 Uiso calc 0.638(4) B 1
    Cl Cl1B 1.1692(2) 0.5392(2) 0.87550(19) 0.0367(3) Uani d 0.638(4) B 1
    C C5D 0.937(2) 0.1368(12) 0.580(2) 0.0193(8) Uani d 0.362(4) B 2
    H H5D1 0.904352 0.077503 0.504957 0.023 Uiso calc 0.362(4) B 2
    H H5D2 1.015649 0.106792 0.627016 0.023 Uiso calc 0.362(4) B 2
    C C6D 1.0118(11) 0.2649(8) 0.5563(6) 0.0236(13) Uani d 0.362(4) B 2
    H H6D1 1.098517 0.261355 0.503766 0.028 Uiso calc 0.362(4) B 2
    H H6D2 0.929752 0.298498 0.517142 0.028 Uiso calc 0.362(4) B 2
    O O1D 1.0767(3) 0.3445(2) 0.6658(2) 0.0178(6) Uani d 0.362(4) B 2
    C C7D 1.1612(5) 0.4697(4) 0.6524(3) 0.0271(9) Uani d 0.362(4) B 2
    H H7D1 1.083704 0.520077 0.636796 0.033 Uiso calc 0.362(4) B 2
    H H7D2 1.229548 0.466398 0.586434 0.033 Uiso calc 0.362(4) B 2
    C C8D 1.2633(12) 0.5263(9) 0.7665(6) 0.0341(17) Uani d 0.362(4) B 2
    H H8D1 1.338712 0.605825 0.758187 0.041 Uiso calc 0.362(4) B 2
    H H8D2 1.327000 0.468248 0.788573 0.041 Uiso calc 0.362(4) B 2
    Cl Cl1D 1.1350(4) 0.5536(4) 0.8748(4) 0.0367(3) Uani d 0.362(4) B 2
loop_
    _atom_site_aniso_label
    _atom_site_aniso_U_11
    _atom_site_aniso_U_22
    _atom_site_aniso_U_33
    _atom_site_aniso_U_12
    _atom_site_aniso_U_13
    _atom_site_aniso_U_23
    O2A 0.0239(4) 0.0449(6) 0.0233(4) 0.0149(4) 0.0088(3) 0.0084(4)
    O3A 0.0228(5) 0.0607(7) 0.0221(5) 0.0145(4) -0.0032(4) 0.0051(4)
    N1A 0.0171(4) 0.0174(4) 0.0162(4) 0.0051(4) 0.0012(3) 0.0017(3)
    N2A 0.0196(5) 0.0188(5) 0.0170(4) 0.0052(4) 0.0027(4) 0.0030(4)
    N3A 0.0174(5) 0.0271(5) 0.0209(5) 0.0055(4) 0.0017(4) 0.0041(4)
    C1A 0.0190(5) 0.0199(5) 0.0175(5) 0.0056(4) 0.0037(4) 0.0015(4)
    C2A 0.0156(5) 0.0191(5) 0.0186(5) 0.0044(4) 0.0023(4) 0.0019(4)
    C3A 0.0188(5) 0.0154(5) 0.0177(5) 0.0040(4) 0.0030(4) 0.0031(4)
    C4A 0.0249(6) 0.0312(6) 0.0222(6) 0.0123(5) 0.0076(5) 0.0086(5)
    C5A 0.0183(8) 0.0229(7) 0.0180(7) 0.0063(6) -0.0032(6) -0.0011(5)
    C6A 0.0271(15) 0.0249(11) 0.0175(14) 0.0120(9) -0.0016(10) -0.0014(10)
    O1A 0.0195(7) 0.0220(7) 0.0242(8) 0.0083(5) 0.0007(5) -0.0015(6)
    C7A 0.0205(9) 0.0276(10) 0.0291(9) 0.0101(8) 0.0000(7) -0.0028(7)
    C8A 0.0302(10) 0.0264(10) 0.0269(13) 0.0130(8) 0.0012(10) -0.0008(10)
    Cl1A 0.0536(7) 0.0319(4) 0.0280(6) 0.0127(4) 0.0008(4) -0.0042(4)
    C5C 0.0183(8) 0.0229(7) 0.0180(7) 0.0063(6) -0.0032(6) -0.0011(5)
    C6C 0.024(3) 0.027(3) 0.018(3) 0.014(2) -0.001(3) 0.004(2)
    O1C 0.031(2) 0.0221(16) 0.0192(17) 0.0131(15) 0.0025(15) 0.0020(13)
    C7C 0.034(2) 0.025(2) 0.023(2) 0.015(2) -0.0030(18) 0.0020(18)
    C8C 0.030(2) 0.022(2) 0.020(3) 0.0110(17) -0.001(2) -0.001(2)
    Cl1C 0.0540(17) 0.0357(13) 0.0318(16) 0.0149(11) -0.0056(10) 0.0022(11)
    O2B 0.0167(4) 0.0348(5) 0.0172(4) 0.0065(3) -0.0011(3) 0.0034(3)
    O3B 0.0211(4) 0.0440(5) 0.0184(4) 0.0123(4) 0.0074(3) 0.0032(4)
    N1B 0.0132(4) 0.0191(4) 0.0164(4) 0.0043(3) 0.0012(3) 0.0001(3)
    N2B 0.0164(4) 0.0204(5) 0.0165(4) 0.0034(4) 0.0008(3) 0.0037(4)
    N3B 0.0161(4) 0.0222(5) 0.0178(5) 0.0058(4) 0.0027(3) 0.0033(4)
    C1B 0.0139(5) 0.0174(5) 0.0163(5) 0.0034(4) -0.0006(4) -0.0001(4)
    C2B 0.0135(5) 0.0168(5) 0.0171(5) 0.0037(4) 0.0007(4) 0.0014(4)
    C3B 0.0168(5) 0.0182(5) 0.0180(5) 0.0044(4) 0.0005(4) 0.0027(4)
    C4B 0.0194(6) 0.0374(7) 0.0232(6) 0.0070(5) -0.0022(5) 0.0067(5)
    C5B 0.0146(6) 0.0227(18) 0.0201(10) 0.0068(13) 0.0032(6) -0.0026(16)
    C6B 0.0210(17) 0.0255(12) 0.0212(17) 0.0004(11) 0.0067(11) 0.0031(11)
    O1B 0.0187(7) 0.0266(8) 0.0339(10) 0.0004(6) 0.0045(7) -0.0036(7)
    C7B 0.0209(10) 0.0336(13) 0.0343(11) -0.0001(9) 0.0051(8) 0.0001(9)
    C8B 0.0219(14) 0.0274(14) 0.0350(19) -0.0007(10) 0.0009(14) 0.0049(14)
    Cl1B 0.0289(8) 0.0350(5) 0.0429(2) 0.0056(4) -0.0032(5) 0.0020(3)
    C5D 0.0146(6) 0.0227(18) 0.0201(10) 0.0068(13) 0.0032(6) -0.0026(16)
    C6D 0.019(2) 0.035(2) 0.018(3) 0.0084(17) 0.0032(18) 0.0055(19)
    O1D 0.0180(12) 0.0181(12) 0.0161(12) -0.0006(9) -0.0018(9) 0.0082(9)
    C7D 0.0276(18) 0.0176(17) 0.0355(18) -0.0008(14) 0.0101(14) 0.0101(14)
    C8D 0.028(2) 0.023(2) 0.044(4) -0.0038(18) -0.003(3) 0.002(3)
    Cl1D 0.0289(8) 0.0350(5) 0.0429(2) 0.0056(4) -0.0032(5) 0.0020(3)
_geom_special_details
;
 All esds (except the esd in the dihedral angle between two l.s. planes)
 are estimated using the full covariance matrix.  The cell esds are taken
 into account individually in the estimation of esds in distances, angles
 and torsion angles; correlations between esds in cell parameters are only
 used when they are defined by crystal symmetry.  An approximate (isotropic)
 treatment of cell esds is used for estimating esds involving l.s. planes.
;
loop_
    _geom_bond_atom_site_label_1
    _geom_bond_atom_site_label_2
    _geom_bond_site_symmetry_2
    _geom_bond_distance
    _geom_bond_publ_flag
    O2A N3A . 1.2336(13) ?
    O3A N3A . 1.2257(13) ?
    N1A C1A . 1.3617(14) ?
    N1A C3A . 1.3753(14) ?
    N1A C5A . 1.466(5) ?
    N1A C5C . 1.470(14) ?
    N2A C3A . 1.3197(14) ?
    N2A C2A . 1.3648(14) ?
    N3A C2A . 1.4286(14) ?
    C1A C2A . 1.3643(16) ?
    C1A H1A . 0.9500 ?
    C3A C4A . 1.4827(15) ?
    C4A H4AA . 0.9800 ?
    C4A H4AB . 0.9800 ?
    C4A H4AC . 0.9800 ?
    C5A C6A . 1.516(6) ?
    C5A H5A1 . 0.9900 ?
    C5A H5A2 . 0.9900 ?
    C6A O1A . 1.427(3) ?
    C6A H6A1 . 0.9900 ?
    C6A H6A2 . 0.9900 ?
    O1A C7A . 1.417(2) ?
    C7A C8A . 1.498(3) ?
    C7A H7A1 . 0.9900 ?
    C7A H7A2 . 0.9900 ?
    C8A Cl1A . 1.797(3) ?
    C8A H8A1 . 0.9900 ?
    C8A H8A2 . 0.9900 ?
    C5C C6C . 1.523(13) ?
    C5C H5C1 . 0.9900 ?
    C5C H5C2 . 0.9900 ?
    C6C O1C . 1.426(8) ?
    C6C H6C1 . 0.9900 ?
    C6C H6C2 . 0.9900 ?
    O1C C7C . 1.424(6) ?
    C7C C8C . 1.488(7) ?
    C7C H7C1 . 0.9900 ?
    C7C H7C2 . 0.9900 ?
    C8C Cl1C . 1.772(6) ?
    C8C H8C1 . 0.9900 ?
    C8C H8C2 . 0.9900 ?
    O2B N3B . 1.2337(12) ?
    O3B N3B . 1.2306(12) ?
    N1B C1B . 1.3607(14) ?
    N1B C3B . 1.3749(14) ?
    N1B C5B . 1.468(7) ?
    N1B C5D . 1.474(12) ?
    N2B C3B . 1.3188(14) ?
    N2B C2B . 1.3652(14) ?
    N3B C2B . 1.4257(14) ?
    C1B C2B . 1.3643(15) ?
    C1B H1B . 0.9500 ?
    C3B C4B . 1.4840(15) ?
    C4B H4BA . 0.9800 ?
    C4B H4BB . 0.9800 ?
    C4B H4BC . 0.9800 ?
    C5B C6B . 1.518(6) ?
    C5B H5B1 . 0.9900 ?
    C5B H5B2 . 0.9900 ?
    C6B O1B . 1.408(4) ?
    C6B H6B1 . 0.9900 ?
    C6B H6B2 . 0.9900 ?
    O1B C7B . 1.398(3) ?
    C7B C8B . 1.495(5) ?
    C7B H7B1 . 0.9900 ?
    C7B H7B2 . 0.9900 ?
    C8B Cl1B . 1.826(5) ?
    C8B H8B1 . 0.9900 ?
    C8B H8B2 . 0.9900 ?
    C5D C6D . 1.494(11) ?
    C5D H5D1 . 0.9900 ?
    C5D H5D2 . 0.9900 ?
    C6D O1D . 1.435(7) ?
    C6D H6D1 . 0.9900 ?
    C6D H6D2 . 0.9900 ?
    O1D C7D . 1.450(4) ?
    C7D C8D . 1.508(8) ?
    C7D H7D1 . 0.9900 ?
    C7D H7D2 . 0.9900 ?
    C8D Cl1D . 1.752(9) ?
    C8D H8D1 . 0.9900 ?
    C8D H8D2 . 0.9900 ?
loop_
    _geom_angle_atom_site_label_1
    _geom_angle_atom_site_label_2
    _geom_angle_atom_site_label_3
    _geom_angle_site_symmetry_1
    _geom_angle_site_symmetry_3
    _geom_angle
    _geom_angle_publ_flag
    C1A N1A C3A . . 107.79(9) ?
    C1A N1A C5A . . 125.0(5) ?
    C3A N1A C5A . . 127.2(5) ?
    C1A N1A C5C . . 123.1(13) ?
    C3A N1A C5C . . 129.0(13) ?
    C3A N2A C2A . . 103.88(9) ?
    O3A N3A O2A . . 123.38(10) ?
    O3A N3A C2A . . 119.06(10) ?
    O2A N3A C2A . . 117.55(9) ?
    N1A C1A C2A . . 104.08(9) ?
    N1A C1A H1A . . 128.0 ?
    C2A C1A H1A . . 128.0 ?
    C1A C2A N2A . . 112.85(10) ?
    C1A C2A N3A . . 125.68(10) ?
    N2A C2A N3A . . 121.47(10) ?
    N2A C3A N1A . . 111.39(9) ?
    N2A C3A C4A . . 125.06(10) ?
    N1A C3A C4A . . 123.55(10) ?
    C3A C4A H4AA . . 109.5 ?
    C3A C4A H4AB . . 109.5 ?
    H4AA C4A H4AB . . 109.5 ?
    C3A C4A H4AC . . 109.5 ?
    H4AA C4A H4AC . . 109.5 ?
    H4AB C4A H4AC . . 109.5 ?
    N1A C5A C6A . . 110.6(5) ?
    N1A C5A H5A1 . . 109.5 ?
    C6A C5A H5A1 . . 109.5 ?
    N1A C5A H5A2 . . 109.5 ?
    C6A C5A H5A2 . . 109.5 ?
    H5A1 C5A H5A2 . . 108.1 ?
    O1A C6A C5A . . 112.8(5) ?
    O1A C6A H6A1 . . 109.0 ?
    C5A C6A H6A1 . . 109.0 ?
    O1A C6A H6A2 . . 109.0 ?
    C5A C6A H6A2 . . 109.0 ?
    H6A1 C6A H6A2 . . 107.8 ?
    C7A O1A C6A . . 113.8(2) ?
    O1A C7A C8A . . 108.77(17) ?
    O1A C7A H7A1 . . 109.9 ?
    C8A C7A H7A1 . . 109.9 ?
    O1A C7A H7A2 . . 109.9 ?
    C8A C7A H7A2 . . 109.9 ?
    H7A1 C7A H7A2 . . 108.3 ?
    C7A C8A Cl1A . . 112.35(16) ?
    C7A C8A H8A1 . . 109.1 ?
    Cl1A C8A H8A1 . . 109.1 ?
    C7A C8A H8A2 . . 109.1 ?
    Cl1A C8A H8A2 . . 109.1 ?
    H8A1 C8A H8A2 . . 107.9 ?
    N1A C5C C6C . . 113.1(12) ?
    N1A C5C H5C1 . . 109.0 ?
    C6C C5C H5C1 . . 109.0 ?
    N1A C5C H5C2 . . 109.0 ?
    C6C C5C H5C2 . . 109.0 ?
    H5C1 C5C H5C2 . . 107.8 ?
    O1C C6C C5C . . 107.2(13) ?
    O1C C6C H6C1 . . 110.3 ?
    C5C C6C H6C1 . . 110.3 ?
    O1C C6C H6C2 . . 110.3 ?
    C5C C6C H6C2 . . 110.3 ?
    H6C1 C6C H6C2 . . 108.5 ?
    C7C O1C C6C . . 113.8(6) ?
    O1C C7C C8C . . 108.6(5) ?
    O1C C7C H7C1 . . 110.0 ?
    C8C C7C H7C1 . . 110.0 ?
    O1C C7C H7C2 . . 110.0 ?
    C8C C7C H7C2 . . 110.0 ?
    H7C1 C7C H7C2 . . 108.3 ?
    C7C C8C Cl1C . . 113.6(4) ?
    C7C C8C H8C1 . . 108.8 ?
    Cl1C C8C H8C1 . . 108.8 ?
    C7C C8C H8C2 . . 108.8 ?
    Cl1C C8C H8C2 . . 108.8 ?
    H8C1 C8C H8C2 . . 107.7 ?
    C1B N1B C3B . . 107.89(9) ?
    C1B N1B C5B . . 123.2(5) ?
    C3B N1B C5B . . 128.6(5) ?
    C1B N1B C5D . . 126.2(10) ?
    C3B N1B C5D . . 125.7(10) ?
    C3B N2B C2B . . 103.77(9) ?
    O3B N3B O2B . . 123.41(9) ?
    O3B N3B C2B . . 118.99(9) ?
    O2B N3B C2B . . 117.59(9) ?
    N1B C1B C2B . . 103.94(9) ?
    N1B C1B H1B . . 128.0 ?
    C2B C1B H1B . . 128.0 ?
    C1B C2B N2B . . 112.97(9) ?
    C1B C2B N3B . . 125.27(10) ?
    N2B C2B N3B . . 121.75(9) ?
    N2B C3B N1B . . 111.43(9) ?
    N2B C3B C4B . . 125.39(10) ?
    N1B C3B C4B . . 123.18(10) ?
    C3B C4B H4BA . . 109.5 ?
    C3B C4B H4BB . . 109.5 ?
    H4BA C4B H4BB . . 109.5 ?
    C3B C4B H4BC . . 109.5 ?
    H4BA C4B H4BC . . 109.5 ?
    H4BB C4B H4BC . . 109.5 ?
    N1B C5B C6B . . 113.7(5) ?
    N1B C5B H5B1 . . 108.8 ?
    C6B C5B H5B1 . . 108.8 ?
    N1B C5B H5B2 . . 108.8 ?
    C6B C5B H5B2 . . 108.8 ?
    H5B1 C5B H5B2 . . 107.7 ?
    O1B C6B C5B . . 113.0(5) ?
    O1B C6B H6B1 . . 109.0 ?
    C5B C6B H6B1 . . 109.0 ?
    O1B C6B H6B2 . . 109.0 ?
    C5B C6B H6B2 . . 109.0 ?
    H6B1 C6B H6B2 . . 107.8 ?
    C7B O1B C6B . . 113.8(2) ?
    O1B C7B C8B . . 109.9(3) ?
    O1B C7B H7B1 . . 109.7 ?
    C8B C7B H7B1 . . 109.7 ?
    O1B C7B H7B2 . . 109.7 ?
    C8B C7B H7B2 . . 109.7 ?
    H7B1 C7B H7B2 . . 108.2 ?
    C7B C8B Cl1B . . 113.0(3) ?
    C7B C8B H8B1 . . 109.0 ?
    Cl1B C8B H8B1 . . 109.0 ?
    C7B C8B H8B2 . . 109.0 ?
    Cl1B C8B H8B2 . . 109.0 ?
    H8B1 C8B H8B2 . . 107.8 ?
    N1B C5D C6D . . 107.5(9) ?
    N1B C5D H5D1 . . 110.2 ?
    C6D C5D H5D1 . . 110.2 ?
    N1B C5D H5D2 . . 110.2 ?
    C6D C5D H5D2 . . 110.2 ?
    H5D1 C5D H5D2 . . 108.5 ?
    O1D C6D C5D . . 108.7(9) ?
    O1D C6D H6D1 . . 109.9 ?
    C5D C6D H6D1 . . 109.9 ?
    O1D C6D H6D2 . . 109.9 ?
    C5D C6D H6D2 . . 109.9 ?
    H6D1 C6D H6D2 . . 108.3 ?
    C6D O1D C7D . . 113.3(4) ?
    O1D C7D C8D . . 106.2(5) ?
    O1D C7D H7D1 . . 110.5 ?
    C8D C7D H7D1 . . 110.5 ?
    O1D C7D H7D2 . . 110.5 ?
    C8D C7D H7D2 . . 110.5 ?
    H7D1 C7D H7D2 . . 108.7 ?
    C7D C8D Cl1D . . 108.1(6) ?
    C7D C8D H8D1 . . 110.1 ?
    Cl1D C8D H8D1 . . 110.1 ?
    C7D C8D H8D2 . . 110.1 ?
    Cl1D C8D H8D2 . . 110.1 ?
    H8D1 C8D H8D2 . . 108.4 ?
loop_
    _geom_torsion_atom_site_label_1
    _geom_torsion_atom_site_label_2
    _geom_torsion_atom_site_label_3
    _geom_torsion_atom_site_label_4
    _geom_torsion_site_symmetry_1
    _geom_torsion_site_symmetry_2
    _geom_torsion_site_symmetry_3
    _geom_torsion_site_symmetry_4
    _geom_torsion
    _geom_torsion_publ_flag
    C3A N1A C1A C2A . . . . -0.01(12) ?
    C5A N1A C1A C2A . . . . 178.2(3) ?
    C5C N1A C1A C2A . . . . 176.0(8) ?
    N1A C1A C2A N2A . . . . 0.01(13) ?
    N1A C1A C2A N3A . . . . -179.85(10) ?
    C3A N2A C2A C1A . . . . 0.00(13) ?
    C3A N2A C2A N3A . . . . 179.87(10) ?
    O3A N3A C2A C1A . . . . 177.43(11) ?
    O2A N3A C2A C1A . . . . -3.03(17) ?
    O3A N3A C2A N2A . . . . -2.42(17) ?
    O2A N3A C2A N2A . . . . 177.12(10) ?
    C2A N2A C3A N1A . . . . -0.01(12) ?
    C2A N2A C3A C4A . . . . -179.66(11) ?
    C1A N1A C3A N2A . . . . 0.02(13) ?
    C5A N1A C3A N2A . . . . -178.2(3) ?
    C5C N1A C3A N2A . . . . -175.7(9) ?
    C1A N1A C3A C4A . . . . 179.67(10) ?
    C5A N1A C3A C4A . . . . 1.5(4) ?
    C5C N1A C3A C4A . . . . 3.9(9) ?
    C1A N1A C5A C6A . . . . -76.1(7) ?
    C3A N1A C5A C6A . . . . 101.8(7) ?
    N1A C5A C6A O1A . . . . -65.6(8) ?
    C5A C6A O1A C7A . . . . -81.8(5) ?
    C6A O1A C7A C8A . . . . -165.1(2) ?
    O1A C7A C8A Cl1A . . . . -66.8(2) ?
    C1A N1A C5C C6C . . . . -92.7(19) ?
    C3A N1A C5C C6C . . . . 82(2) ?
    N1A C5C C6C O1C . . . . -64(2) ?
    C5C C6C O1C C7C . . . . -169.2(10) ?
    C6C O1C C7C C8C . . . . 168.8(6) ?
    O1C C7C C8C Cl1C . . . . 68.1(6) ?
    C3B N1B C1B C2B . . . . 0.02(12) ?
    C5B N1B C1B C2B . . . . -174.9(3) ?
    C5D N1B C1B C2B . . . . 175.7(6) ?
    N1B C1B C2B N2B . . . . -0.18(12) ?
    N1B C1B C2B N3B . . . . 178.29(10) ?
    C3B N2B C2B C1B . . . . 0.27(12) ?
    C3B N2B C2B N3B . . . . -178.27(10) ?
    O3B N3B C2B C1B . . . . -173.51(11) ?
    O2B N3B C2B C1B . . . . 5.93(16) ?
    O3B N3B C2B N2B . . . . 4.84(16) ?
    O2B N3B C2B N2B . . . . -175.72(10) ?
    C2B N2B C3B N1B . . . . -0.25(12) ?
    C2B N2B C3B C4B . . . . 178.83(11) ?
    C1B N1B C3B N2B . . . . 0.15(13) ?
    C5B N1B C3B N2B . . . . 174.7(3) ?
    C5D N1B C3B N2B . . . . -175.6(6) ?
    C1B N1B C3B C4B . . . . -178.95(11) ?
    C5B N1B C3B C4B . . . . -4.4(4) ?
    C5D N1B C3B C4B . . . . 5.3(6) ?
    C1B N1B C5B C6B . . . . 71.3(8) ?
    C3B N1B C5B C6B . . . . -102.5(8) ?
    N1B C5B C6B O1B . . . . 63.8(10) ?
    C5B C6B O1B C7B . . . . 88.4(5) ?
    C6B O1B C7B C8B . . . . 166.9(3) ?
    O1B C7B C8B Cl1B . . . . 68.2(4) ?
    C1B N1B C5D C6D . . . . 88.2(13) ?
    C3B N1B C5D C6D . . . . -96.8(14) ?
    N1B C5D C6D O1D . . . . 67.1(16) ?
    C5D C6D O1D C7D . . . . 176.3(8) ?
    C6D O1D C7D C8D . . . . -162.6(6) ?
    O1D C7D C8D Cl1D . . . . -69.9(7) ?
loop_
    _geom_hbond_atom_site_label_D
    _geom_hbond_atom_site_label_H
    _geom_hbond_atom_site_label_A
    _geom_hbond_site_symmetry_A
    _geom_hbond_distance_DH
    _geom_hbond_distance_HA
    _geom_hbond_distance_DA
    _geom_hbond_angle_DHA
    _geom_hbond_publ_flag
    C1A H1A N2B 1_554 0.95 2.61 3.5144(15) 159.7 yes
    C4A H4AA Cl1A . 0.98 2.91 3.888(2) 172.1 yes
    C4A H4AA O1C . 0.98 2.39 3.024(4) 122.2 yes
    C4A H4AB O2B . 0.98 2.34 3.2626(14) 156.6 yes
    C5A H5A1 O2A 1_455 0.99 2.65 3.562(10) 153.0 yes
    C5A H5A2 O3B 1_554 0.99 2.51 3.202(10) 126.6 yes
    C7A H7A2 Cl1B 1_454 0.99 2.96 3.778(3) 140.8 yes
    C8A H8A1 O1B 2_666 0.99 2.42 3.338(3) 153.4 yes
    C8A H8A1 Cl1B 2_666 0.99 2.99 3.725(3) 132.3 yes
    C8A H8A2 N2B 2_666 0.99 2.63 3.419(3) 137.1 yes
    C5C H5C2 O3B 1_554 0.99 2.31 3.16(3) 143.9 yes
    C1B H1B N2A . 0.95 2.65 3.5495(14) 157.4 yes
    C4B H4BB O2A 1_556 0.98 2.45 3.2622(15) 140.1 yes
    C4B H4BC O1D . 0.98 2.38 3.124(3) 132.6 yes
    C5B H5B1 O3A . 0.99 2.53 3.199(12) 124.4 yes
    C5B H5B1 O2B 2_656 0.99 2.60 3.439(10) 142.1 yes
    C5B H5B2 O2B 1_655 0.99 2.60 3.379(10) 135.4 yes
    C8B H8B2 O1A 2_766 0.99 2.39 3.292(5) 150.8 yes
    C5D H5D1 O3A . 0.99 2.53 3.26(2) 129.8 yes
    C5D H5D1 O2B 2_656 0.99 2.52 3.345(19) 141.0 yes
    C5D H5D2 O2B 1_655 0.99 2.61 3.297(17) 126.9 yes
    C7D H7D2 Cl1C 1_655 0.99 2.81 3.742(6) 157.1 yes
_shelx_space_group_comment
;
The symmetry employed for this shelxl refinement is uniquely defined
by the following loop, which should always be used as a source of
symmetry information in preference to the above space-group names.
They are only intended as comments.
;
_shelx_estimated_absorpt_T_min     0.917
_shelx_estimated_absorpt_T_max     0.956
_shelx_hkl_file
;
  -1   0   0 1335.27 26.0612   6
  -2   0   0 803.511 17.8652   6
  -2   0   0 797.457 18.2138   5
  -2   0   0 798.459 16.4072   3
   2   0   0 807.735 17.9349   5
   2   0   0 800.950 18.0055   6
   2   0   0 803.420 17.2807   6
   2   0   0 780.002 16.8759   3
   2   0   0 795.185 16.9688   3
  -3   0   0 4763.69 93.6367   6
  -4   0   0 3460.82 66.3125   3
  -4   0   0 3470.30 71.0716   5
  -4   0   0 3555.49 70.4820   6
   4   0   0 3543.25 71.4030   5
   4   0   0 3577.83 73.0248   7
   4   0   0 3481.83 68.9119   3
   4   0   0 3550.32 70.3366   6
   4   0   0 3558.82 69.0854   3
   4   0   0 3436.15 71.3104   6
  -5   0   0 109.384 3.80848   3
  -5   0   0 108.995 6.36178   6
  -5   0   0 116.972 3.99233   3
  -5   0   0 113.588 7.10325   5
   5   0   0 125.100 7.39398   5
   5   0   0 109.909 6.50076   6
   5   0   0 112.914 7.54557   7
   5   0   0 105.738 6.18693   6
   5   0   0 112.693 5.92858   3
   5   0   0 105.180 5.66518   3
  -6   0   0 228.673 10.3920   6
  -6   0   0 237.003 5.94009   3
  -6   0   0 234.139 5.83167   3
  -6   0   0 233.794 11.1476   5
   6   0   0 224.848 10.5522   6
   6   0   0 225.853 10.2964   6
   6   0   0 242.202 11.4521   5
   6   0   0 236.710 10.0090   3
   6   0   0 241.858 12.4767   7
   6   0   0 229.915 9.86351   3
  -7   0   0 1030.54 27.7779   6
   7   0   0 1009.49 28.0218   6
   7   0   0 981.132 27.4823   3
   7   0   0 1016.59 31.8755   7
   7   0   0 1040.52 28.8149   6
   7   0   0 1027.07 27.5863   3
   7   0   0 1011.92 30.0259   5
  -8   0   0 3.55215 2.33534   6
   8   0   0 5.55156 2.79965   3
   8   0   0 -2.1384 1.91539   6
   8   0   0 -1.1150 2.93069   5
  -9   0   0 100.311 8.35247   6
   9   0   0 102.391 8.89168   3
   9   0   0 90.9099 8.40430   6
   9   0   0 97.3150 8.46711   6
   9   0   0 107.124 10.5891   7
   9   0   0 99.6685 9.48623   5
 -10   0   0 69.9744 8.48202   6
  10   0   0 59.6418 9.26598   7
  10   0   0 47.9313 8.03589   5
  10   0   0 57.0687 6.57506   6
  10   0   0 51.2569 7.89040   6
  10   0   0 48.2708 7.17416   3
  10  -1   0 117.926 10.6195   5
  10  -1   0 122.582 9.21029   6
  10  -1   0 121.474 9.88731   3
  10  -1   0 120.253 11.3961   7
 -10   1   0 121.141 10.0475   6
   9  -1   0 238.996 12.6047   3
   9  -1   0 203.725 11.7633   6
   9  -1   0 207.361 11.8492   6
   9  -1   0 187.010 14.0446   7
   9  -1   0 201.554 12.7855   5
  -9   1   0 216.372 11.5196   6
   8  -1   0 490.054 18.4187   6
   8  -1   0 480.915 21.6707   7
   8  -1   0 441.235 17.3988   3
   8  -1   0 478.153 17.9507   6
   8  -1   0 495.982 17.8500   3
   8  -1   0 477.644 19.7801   5
  -8   1   0 484.330 17.3373   6
   7  -1   0 61.9024 5.83162   6
   7  -1   0 69.0265 5.86268   6
   7  -1   0 67.6992 7.02972   7
   7  -1   0 59.4636 6.22512   5
   7  -1   0 48.0576 5.25820   3
   7  -1   0 65.0346 5.59101   3
   6  -1   0 162.985 8.60674   6
   6  -1   0 157.099 7.80374   3
   6  -1   0 162.806 8.46697   6
   6  -1   0 165.738 8.10818   3
   6  -1   0 159.135 9.19634   5
   6  -1   0 162.784 10.0044   7
  -6   1   0 162.916 8.69118   6
  -6   1   0 161.853 4.85979   3
  -6   1   0 162.787 4.90827   3
   5  -1   0 1381.12 32.2759   6
   5  -1   0 1371.40 32.9532   5
   5  -1   0 1343.51 30.6207   3
   5  -1   0 1345.91 32.1356   6
   5  -1   0 1377.64 34.7408   7
   5  -1   0 1345.27 30.9657   3
  -5   1   0 1335.92 27.4067   3
  -5   1   0 1385.94 27.5036   3
  -5   1   0 1333.48 32.1984   6
  -5   1   0 1325.55 32.6182   5
   4  -1   0 -0.3495 0.81502   3
   4  -1   0 0.97610 0.94099   6
   4  -1   0 1.74837 1.43096   7
   4  -1   0 1.49778 1.14088   6
   4  -1   0 0.16327 1.12198   5
   4  -1   0 -0.2986 0.86888   3
  -4   1   0 1.19724 0.78408   3
  -4   1   0 2.83687 1.34134   6
  -4   1   0 0.13749 0.60126   3
  -4   1   0 1.82505 1.17072   5
   3  -1   0 22.8741 2.00249   3
   3  -1   0 22.8591 2.40141   6
   3  -1   0 28.2847 2.53264   6
   3  -1   0 27.4936 2.64910   5
   3  -1   0 22.0284 2.68121   7
   3  -1   0 23.2412 2.17516   3
  -3   1   0 26.9064 1.84607   3
  -3   1   0 24.2816 1.67803   3
  -3   1   0 20.9200 2.40689   5
  -3   1   0 26.4500 2.50526   6
  -3   1   0 22.6480 2.71653   7
   2  -1   0 247.149 7.20039   6
   2  -1   0 258.458 7.38491   5
   2  -1   0 247.563 6.75920   3
   2  -1   0 252.466 7.87260   7
   2  -1   0 248.100 6.74167   3
   2  -1   0 248.175 7.17609   6
  -2   1   0 245.844 6.48629   3
  -2   1   0 258.045 7.96687   7
  -2   1   0 245.981 7.30176   5
  -2   1   0 248.545 6.13023   3
  -2   1   0 252.790 7.31234   6
  -1   1   0 1562.96 35.4610   2
   0  -1   0 501.864 18.3203   2
  -1  -1   0 5.18421 0.93396   4
  -1  -1   0 4.13986 0.79940   6
  -1  -1   0 4.53066 0.66200   3
  -1  -1   0 4.01937 0.73953   3
   1   1   0 4.99713 0.81928   3
   1   1   0 2.61325 0.85295   5
   1   1   0 2.87318 0.84511   4
   1   1   0 3.96465 0.86556   6
   1   1   0 4.46729 0.83225   6
   1   1   0 4.47357 0.66079   3
  -2  -1   0 6915.04 160.290   2
   2   1   0 8644.35 158.540   2
  -3  -1   0 2744.18 54.6948   6
  -3  -1   0 2631.33 55.1701   5
  -3  -1   0 2654.26 51.5957   3
   3   1   0 2768.52 55.7022   5
   3   1   0 2670.21 53.6268   3
   3   1   0 2788.22 55.2844   6
   3   1   0 2703.02 53.1865   3
   3   1   0 2738.63 54.5206   6
  -4  -1   0 196.889 5.80685   3
  -4  -1   0 177.255 5.33663   3
  -4  -1   0 181.810 7.70748   6
  -4  -1   0 193.695 8.42923   5
   4   1   0 192.339 8.58278   5
   4   1   0 178.513 7.61384   6
   4   1   0 182.437 7.00226   3
   4   1   0 194.971 8.32444   6
  -5  -1   0 382.208 9.38520   3
  -5  -1   0 388.086 13.1813   6
  -5  -1   0 366.654 13.7859   5
  -5  -1   0 384.481 9.13329   3
   5   1   0 387.082 12.3634   3
   5   1   0 381.929 13.0660   6
   5   1   0 361.224 12.3557   3
   5   1   0 369.115 13.4661   6
   5   1   0 393.256 14.2765   5
  -6  -1   0 124.428 3.56361   3
  -6  -1   0 129.835 8.53658   5
  -6  -1   0 135.165 3.71906   3
  -6  -1   0 115.816 7.40850   6
   6   1   0 135.140 8.75465   4
   6   1   0 119.145 6.95358   3
   6   1   0 131.634 7.96718   6
   6   1   0 118.875 7.12315   3
   6   1   0 143.091 9.63793   7
   6   1   0 126.704 7.49549   6
   6   1   0 136.779 8.66959   5
  -7  -1   0 746.943 22.5220   6
   7   1   0 731.469 22.0388   3
   7   1   0 698.375 22.9212   6
   7   1   0 704.182 25.8990   7
   7   1   0 737.887 24.4551   5
   7   1   0 703.724 22.1019   6
  -8  -1   0 68.2909 6.71418   6
   8   1   0 78.6675 8.61027   7
   8   1   0 68.4208 6.71655   3
   8   1   0 72.7804 7.68352   5
   8   1   0 72.6983 6.74580   6
   8   1   0 70.9363 7.18168   6
  -9  -1   0 8.06900 4.07965   6
   9   1   0 2.96322 3.48462   7
   9   1   0 0.93106 2.50560   6
   9   1   0 3.47833 3.18993   6
   9   1   0 5.70295 3.95548   5
  10   1   0 -0.6154 2.82717   7
  10   1   0 -0.8734 3.08312   5
  10   1   0 -1.0366 2.80905   6
  10   1   0 -2.0158 2.74712   3
  10   1   0 2.81611 2.63459   6
  11  -2   0 -2.0343 2.50673   7
  11  -2   0 -2.1580 2.40940   3
  11  -2   0 3.69246 2.20800   6
  10  -2   0 18.9012 5.24473   5
  10  -2   0 19.6059 5.81931   7
  10  -2   0 15.6546 4.70782   6
  10  -2   0 14.2015 4.00176   3
  10  -2   0 15.7148 4.10468   6
 -10   2   0 12.6696 4.50127   6
   9  -2   0 7.54249 3.21263   6
   9  -2   0 2.58476 2.40722   6
   9  -2   0 6.91566 4.00749   7
   9  -2   0 4.30990 3.58624   5
   9  -2   0 2.52353 3.01763   3
  -9   2   0 8.01076 3.03368   6
   8  -2   0 86.5651 7.02140   3
   8  -2   0 88.0958 7.24953   3
   8  -2   0 73.3931 6.77902   6
   8  -2   0 87.2562 7.72122   5
   8  -2   0 74.8605 8.19990   7
   8  -2   0 72.0915 7.04159   6
  -8   2   0 60.0638 6.92420   6
   7  -2   0 622.065 20.4728   6
   7  -2   0 645.426 21.4443   5
   7  -2   0 623.486 20.1943   6
   7  -2   0 642.850 19.9130   3
   7  -2   0 622.894 22.8064   7
   7  -2   0 630.396 19.3193   3
  -7   2   0 628.686 13.3000   3
  -7   2   0 633.678 23.5954   5
  -7   2   0 630.183 13.2940   3
   6  -2   0 2175.42 51.1589   7
   6  -2   0 2178.21 47.3309   3
   6  -2   0 2128.50 48.4269   6
   6  -2   0 2126.00 48.9164   5
   6  -2   0 2178.36 48.4334   6
   6  -2   0 2124.93 47.1548   3
  -6   2   0 2151.47 48.8768   5
  -6   2   0 2166.99 42.0505   3
  -6   2   0 2122.23 48.8804   6
   5  -2   0 308.974 11.5594   6
   5  -2   0 329.624 11.2333   3
   5  -2   0 320.560 11.6330   6
   5  -2   0 312.172 11.9117   5
   5  -2   0 326.258 10.7383   3
   5  -2   0 335.904 13.2903   7
  -5   2   0 318.066 8.94812   3
  -5   2   0 322.051 11.9590   5
  -5   2   0 298.533 11.1841   6
  -5   2   0 323.528 8.66132   3
  -5   2   0 296.780 11.4996   6
  -5   2   0 327.751 13.3626   7
   4  -2   0 643.295 16.6551   3
   4  -2   0 655.828 17.5502   5
   4  -2   0 624.654 17.0632   6
   4  -2   0 621.022 18.5082   7
   4  -2   0 619.935 17.2551   6
  -4   2   0 640.681 15.1403   3
  -4   2   0 656.763 14.6535   3
  -4   2   0 640.667 16.9068   6
  -4   2   0 642.264 17.5081   6
  -4   2   0 650.717 18.9306   7
  -4   2   0 599.468 17.0786   5
   3  -2   0 6403.08 134.892   2
  -2   2   0 9999.99 197.757   2
   1  -2   0 1328.69 27.8103   6
   1  -2   0 1335.51 26.8268   3
   1  -2   0 1334.09 26.8694   5
   1  -2   0 1326.83 27.1617   4
   1  -2   0 1328.11 27.2036   6
   1  -2   0 1329.87 26.6308   7
  -1   2   0 1331.02 27.1664   4
  -1   2   0 1335.71 26.8659   5
  -1   2   0 1343.03 27.0056   6
  -1   2   0 1329.86 27.5921   3
  -1   2   0 1341.53 27.1900   7
  -1   2   0 1329.53 26.9750   6
   0  -2   0 365.658 8.99807   7
   0  -2   0 362.854 8.85150   6
   0  -2   0 363.395 9.23586   3
   0  -2   0 356.022 9.30185   6
   0  -2   0 364.902 8.76643   4
   0  -2   0 363.302 8.66288   3
   0   2   0 364.139 8.65039   4
   0   2   0 364.361 9.16997   6
   0   2   0 363.765 8.73564   3
   0   2   0 356.511 9.22403   6
   0   2   0 360.415 9.21456   3
   0   2   0 364.111 9.24135   7
  -1  -2   0 3041.91 70.2150   2
   1   2   0 3112.43 68.5022   2
  -2  -2   0 29.8444 1.88783   3
  -2  -2   0 28.0096 2.17333   3
  -2  -2   0 26.7717 2.48208   6
  -2  -2   0 25.1228 2.55685   4
  -2  -2   0 28.7434 2.45519   6
   2   2   0 31.1070 2.55500   6
   2   2   0 32.3511 2.80048   4
   2   2   0 29.3248 2.37725   3
   2   2   0 29.5919 2.14405   3
   2   2   0 33.1599 2.76648   6
   2   2   0 30.1976 2.76175   5
  -3  -2   0 241.367 8.63692   6
  -3  -2   0 241.745 6.77580   3
  -3  -2   0 252.424 9.32820   5
  -3  -2   0 250.063 8.88446   6
  -3  -2   0 248.356 7.44337   3
   3   2   0 239.997 9.32528   5
   3   2   0 241.050 9.17734   4
   3   2   0 251.665 9.28115   6
   3   2   0 246.623 7.84487   3
   3   2   0 259.283 8.78851   6
   3   2   0 234.501 8.22685   3
  -4  -2   0 3.11519 0.98592   3
  -4  -2   0 0.52057 1.28722   5
  -4  -2   0 2.45772 1.50715   6
  -4  -2   0 2.05591 0.83335   3
   4   2   0 0.45939 1.11349   3
   4   2   0 3.28940 1.74770   4
   4   2   0 1.42984 1.40237   6
   4   2   0 0.15697 0.95422   3
   4   2   0 4.48487 1.59781   6
   4   2   0 0.24306 1.77477   5
  -5  -2   0 516.883 17.5837   5
  -5  -2   0 525.143 16.5420   6
  -5  -2   0 536.440 12.7454   3
  -5  -2   0 561.922 13.5155   3
   5   2   0 551.593 17.7390   6
   5   2   0 542.750 18.0365   4
   5   2   0 552.574 18.3632   5
   5   2   0 504.249 16.0046   3
   5   2   0 545.217 16.7380   6
  -6  -2   0 696.598 24.8284   5
  -6  -2   0 680.329 22.7526   6
  -6  -2   0 677.793 14.0532   3
  -6  -2   0 684.318 14.2082   3
   6   2   0 687.595 20.7263   6
   6   2   0 716.255 22.9002   5
   6   2   0 630.725 19.9284   3
   6   2   0 715.337 20.2245   3
   6   2   0 697.231 21.9366   6
   6   2   0 656.923 22.0491   4
  -7  -2   0 9.96033 3.36831   6
   7   2   0 14.1328 3.61128   3
   7   2   0 13.2038 4.71655   7
   7   2   0 15.0012 3.37047   6
   7   2   0 11.0370 3.34384   3
   7   2   0 16.4963 3.89178   6
   7   2   0 17.7208 4.49895   5
  -8  -2   0 -1.9114 2.46345   6
   8   2   0 -5.0763 3.14797   7
   8   2   0 0.27442 2.32267   6
   8   2   0 1.89705 2.65729   5
   8   2   0 1.35309 2.69905   3
   8   2   0 0.01005 2.05380   6
  -9  -2   0 268.623 13.5602   6
   9   2   0 241.379 13.4000   3
   9   2   0 260.429 16.7190   7
   9   2   0 240.599 15.4567   5
   9   2   0 263.946 14.1731   6
   9   2   0 252.774 15.1391   6
  10   2   0 55.0562 7.16912   3
  10   2   0 68.2922 10.9232   5
  10   2   0 46.4090 7.87484   6
  11  -3   0 31.9301 6.32552   5
  11  -3   0 44.3164 8.48168   7
  10  -3   0 356.753 16.2895   6
  10  -3   0 337.154 19.1191   7
  10  -3   0 343.776 16.6873   6
  10  -3   0 350.883 16.6588   3
  10  -3   0 375.524 18.3951   5
 -10   3   0 357.812 15.9770   6
   9  -3   0 -3.1062 2.95008   7
   9  -3   0 2.10838 2.65615   3
   9  -3   0 4.21069 2.59311   6
   9  -3   0 8.78967 3.44937   6
   9  -3   0 1.27958 3.65479   5
  -9   3   0 8.62744 2.64523   6
   8  -3   0 6.33148 3.07989   3
   8  -3   0 15.9444 4.05454   5
   8  -3   0 11.8415 3.64445   6
   8  -3   0 9.68272 3.17352   6
   8  -3   0 10.7836 3.62808   7
   7  -3   0 893.751 28.3532   7
   7  -3   0 885.747 26.0712   6
   7  -3   0 885.329 26.5084   5
   7  -3   0 915.700 25.8658   6
   7  -3   0 930.749 25.5705   3
  -7   3   0 869.664 25.4073   6
  -7   3   0 849.488 26.2248   5
  -7   3   0 899.965 19.2488   3
   6  -3   0 284.183 11.4086   3
   6  -3   0 288.343 10.9676   3
   6  -3   0 298.236 12.3954   5
   6  -3   0 277.163 13.1453   7
   6  -3   0 273.949 11.6579   6
   6  -3   0 287.455 12.0934   6
  -6   3   0 282.338 12.2688   5
  -6   3   0 300.992 14.0235   7
  -6   3   0 294.089 8.94314   3
  -6   3   0 293.071 12.3101   6
  -6   3   0 296.996 8.55080   3
   5  -3   0 157.031 7.13882   3
   5  -3   0 155.705 7.93955   5
   5  -3   0 158.444 7.99106   6
   5  -3   0 158.387 7.47048   3
   5  -3   0 158.831 8.77821   7
   5  -3   0 158.120 7.81171   6
  -5   3   0 162.814 6.30426   3
  -5   3   0 155.046 8.83349   7
  -5   3   0 167.449 7.87582   6
  -5   3   0 158.279 7.87556   5
  -5   3   0 166.841 5.81629   3
  -5   3   0 153.059 8.11341   6
   4  -3   0 1225.30 29.3660   3
   4  -3   0 1288.16 30.0257   6
   4  -3   0 1285.48 31.2047   7
   4  -3   0 1285.97 28.4998   3
   4  -3   0 1285.66 29.7369   5
  -4   3   0 1286.16 29.8621   6
  -4   3   0 1285.76 31.5714   7
  -4   3   0 1287.86 29.5987   5
  -4   3   0 1315.44 30.3360   6
  -4   3   0 1286.51 28.2043   3
  -4   3   0 1329.10 27.1731   3
   3  -3   0 3834.44 74.9050   6
   3  -3   0 3904.05 76.0486   7
   3  -3   0 3730.82 74.3340   5
   3  -3   0 3815.15 75.0686   6
   3  -3   0 3724.99 74.3397   3
   3  -3   0 3912.23 75.4945   4
  -3   3   0 3708.86 74.3012   5
  -3   3   0 3782.28 76.1446   7
  -3   3   0 3741.31 73.7319   3
  -3   3   0 3811.81 75.1607   6
   2  -3   0 200.910 7.03487   4
   2  -3   0 198.440 6.42560   3
   2  -3   0 203.769 7.36970   7
   2  -3   0 198.945 7.12318   6
   2  -3   0 197.746 6.69608   5
   2  -3   0 192.588 7.01108   3
   2  -3   0 197.542 7.08673   6
  -2   3   0 197.591 7.37472   7
  -2   3   0 198.985 7.05178   4
  -2   3   0 197.529 7.08941   6
  -2   3   0 200.282 6.22994   3
  -2   3   0 198.921 6.80315   3
  -2   3   0 202.243 6.68292   5
  -2   3   0 205.365 7.08502   6
   1  -3   0 7.11956 1.40028   6
   1  -3   0 10.5239 1.34838   3
   1  -3   0 8.62778 1.47689   6
   1  -3   0 8.22462 1.49499   7
   1  -3   0 7.37073 1.40615   4
   1  -3   0 7.24777 1.41899   3
  -1   3   0 11.0950 1.35365   5
  -1   3   0 11.6465 1.43447   3
  -1   3   0 9.97786 1.66789   7
  -1   3   0 8.94858 1.54589   4
  -1   3   0 10.0842 1.55884   6
  -1   3   0 7.42022 1.42599   6
  -1   3   0 9.24418 1.58595   3
  -1  -3   0 9504.94 187.873   2
   1   3   0 9386.17 193.930   2
  -2  -3   0 1822.53 36.8796   3
  -2  -3   0 1873.50 38.9895   6
  -2  -3   0 1821.59 38.0568   3
  -2  -3   0 1819.52 39.2903   6
  -2  -3   0 1840.92 39.0355   4
   2   3   0 1839.53 39.3796   6
   2   3   0 1821.58 38.7331   3
   2   3   0 1827.93 38.4698   6
   2   3   0 1817.41 38.1189   3
   2   3   0 1849.06 40.4220   4
   2   3   0 1880.84 39.4925   5
  -3  -3   0 262.391 9.64090   6
  -3  -3   0 266.879 8.60340   3
  -3  -3   0 268.923 7.78846   3
  -3  -3   0 285.589 10.3131   6
   3   3   0 270.801 10.6077   5
   3   3   0 257.603 9.98446   4
   3   3   0 254.203 9.36646   3
   3   3   0 279.736 9.72840   6
   3   3   0 269.875 8.87443   3
   3   3   0 272.683 10.3475   6
  -4  -3   0 690.799 19.1093   6
  -4  -3   0 674.071 16.5511   3
  -4  -3   0 683.580 15.7111   3
  -4  -3   0 675.901 21.2454   6
   4   3   0 704.214 19.0393   3
   4   3   0 657.898 20.2299   5
   4   3   0 696.745 20.2421   6
   4   3   0 671.406 19.8834   4
   4   3   0 698.478 19.1167   6
  -5  -3   0 140.153 7.60482   6
  -5  -3   0 128.795 7.72535   6
  -5  -3   0 136.973 4.91470   3
  -5  -3   0 138.024 5.35043   3
   5   3   0 128.002 7.51795   3
   5   3   0 147.111 7.37391   3
   5   3   0 129.625 7.41637   6
   5   3   0 138.880 9.46471   4
   5   3   0 141.677 8.83534   5
   5   3   0 149.828 8.73682   6
  -6  -3   0 144.012 4.38314   3
  -6  -3   0 146.041 4.57652   3
   6   3   0 143.439 9.09376   6
   6   3   0 157.819 8.73104   6
   6   3   0 151.186 9.95668   5
   6   3   0 142.913 8.16617   3
   7   3   0 90.6875 9.08893   6
   7   3   0 85.2056 9.52309   5
   7   3   0 106.851 7.72763   3
   7   3   0 90.3602 7.12969   6
  -8  -3   0 8.47436 3.72698   6
   8   3   0 10.4793 3.71850   6
   8   3   0 8.72665 4.06497   5
   8   3   0 9.29627 3.29655   6
   8   3   0 9.31830 4.12615   7
   8   3   0 15.5844 4.29896   3
  -9  -3   0 71.2572 8.48751   6
   9   3   0 76.8212 7.81424   3
   9   3   0 73.4822 9.28371   7
   9   3   0 65.4282 7.75523   6
   9   3   0 67.7752 8.73749   5
   9   3   0 58.3298 7.36591   6
  10   3   0 4.32896 2.87188   6
  11  -4   0 3.25346 3.77758   4
  11  -4   0 9.02906 4.43363   5
  11  -4   0 4.05379 3.22891   6
  11  -4   0 2.06948 3.05666   3
  11  -4   0 1.26416 3.74672   7
  10  -4   0 122.251 10.1144   6
  10  -4   0 117.742 9.15837   6
  10  -4   0 88.6194 9.96366   7
  10  -4   0 114.881 9.58855   3
  10  -4   0 130.794 10.7242   5
 -10   4   0 98.3263 8.76703   6
   9  -4   0 -3.2590 2.81364   7
   9  -4   0 -1.2423 2.74767   6
   9  -4   0 -0.6157 3.19094   5
   9  -4   0 2.19224 2.11849   3
   8  -4   0 722.317 24.3982   5
   8  -4   0 719.422 24.1738   6
   8  -4   0 707.239 26.9867   7
   8  -4   0 718.026 23.4270   3
  -8   4   0 716.950 15.7229   3
  -8   4   0 731.071 23.0135   6
   7  -4   0 414.589 16.2510   5
   7  -4   0 412.695 16.2051   6
   7  -4   0 399.885 14.7260   3
   7  -4   0 406.429 17.6246   7
   7  -4   0 424.887 15.6974   3
  -7   4   0 419.424 11.1592   3
  -7   4   0 401.858 16.1572   5
  -7   4   0 404.412 15.5667   6
   6  -4   0 286.303 13.2104   7
   6  -4   0 278.865 12.0165   6
   6  -4   0 266.915 11.3800   6
   6  -4   0 276.433 11.7419   5
   6  -4   0 267.127 10.6327   3
   6  -4   0 252.904 11.0801   3
  -6   4   0 267.788 8.56015   3
  -6   4   0 267.946 12.0884   6
  -6   4   0 265.501 11.7361   5
  -6   4   0 266.781 9.12382   3
  -6   4   0 271.567 11.1905   6
  -6   4   0 266.438 13.1686   7
   5  -4   0 6.60361 1.79210   3
   5  -4   0 15.7247 3.27097   3
   5  -4   0 17.1552 3.43164   7
   5  -4   0 4.99211 2.36777   4
   5  -4   0 9.04026 2.44715   6
   5  -4   0 9.80748 2.47019   6
   5  -4   0 4.38419 1.94771   5
  -5   4   0 13.2882 2.99336   7
  -5   4   0 7.00081 1.84195   3
  -5   4   0 9.30472 2.34857   6
  -5   4   0 10.3626 2.67727   6
  -5   4   0 10.1956 2.70905   5
  -5   4   0 7.07799 1.69016   3
   4  -4   0 277.185 10.6898   4
   4  -4   0 258.653 10.2227   6
   4  -4   0 262.513 9.86421   3
   4  -4   0 264.113 9.78120   5
   4  -4   0 254.595 9.16666   3
   4  -4   0 271.109 10.2073   6
  -4   4   0 267.086 10.4460   6
  -4   4   0 271.352 11.2589   7
  -4   4   0 256.003 9.12565   3
  -4   4   0 261.595 8.44062   3
  -4   4   0 275.731 10.1422   6
  -4   4   0 272.063 9.93894   5
   3  -4   0 659.148 17.3218   6
   3  -4   0 639.375 17.4035   6
   3  -4   0 627.867 17.7130   7
   3  -4   0 615.600 16.0322   3
   3  -4   0 646.974 16.6077   5
   3  -4   0 636.249 17.2577   4
   3  -4   0 614.968 16.8637   3
  -3   4   0 635.953 16.5673   5
  -3   4   0 635.581 16.5548   3
  -3   4   0 653.429 18.2134   7
  -3   4   0 628.731 17.0401   6
  -3   4   0 648.454 15.7100   3
  -3   4   0 624.315 17.4088   6
   2  -4   0 140.973 6.02630   4
   2  -4   0 129.161 5.89388   3
   2  -4   0 126.087 5.97874   6
   2  -4   0 130.078 5.48126   3
   2  -4   0 133.957 6.00710   6
   2  -4   0 128.037 5.50204   5
   2  -4   0 132.246 6.22325   7
  -2   4   0 134.784 5.94778   4
  -2   4   0 135.462 6.08844   6
  -2   4   0 136.410 6.17666   6
  -2   4   0 141.478 5.48529   3
  -2   4   0 133.420 5.60671   5
  -2   4   0 127.762 6.11032   7
   1  -4   0 4756.04 92.2441   3
  -1  -4   0 248.816 8.61445   4
  -1  -4   0 245.450 8.58875   3
  -1  -4   0 246.737 8.87218   6
  -1  -4   0 250.357 8.90083   6
   1   4   0 245.498 8.49872   4
   1   4   0 254.973 8.18649   3
   1   4   0 247.184 9.15612   6
   1   4   0 250.050 9.23103   7
   1   4   0 244.155 8.89515   3
   1   4   0 243.997 8.83442   6
  -2  -4   0 47.0072 3.75724   6
  -2  -4   0 42.3277 3.32452   3
  -2  -4   0 42.0448 3.75641   4
  -2  -4   0 41.7466 3.63328   6
   2   4   0 42.0711 3.59675   3
   2   4   0 39.1357 3.58416   4
   2   4   0 38.8188 3.41757   6
   2   4   0 37.7868 3.73703   7
   2   4   0 47.1772 3.32954   3
   2   4   0 40.3915 3.83102   6
  -3  -4   0 918.243 23.6829   6
  -3  -4   0 901.046 23.2295   6
  -3  -4   0 921.395 21.8444   3
  -3  -4   0 906.925 23.9415   4
  -3  -4   0 940.007 21.6588   3
   3   4   0 903.307 24.3292   5
   3   4   0 893.063 23.4576   4
   3   4   0 875.658 24.1634   6
   3   4   0 850.873 22.8426   3
   3   4   0 867.471 22.8905   6
   3   4   0 904.612 21.9977   3
  -4  -4   0 645.264 18.9270   6
  -4  -4   0 642.993 16.4949   3
  -4  -4   0 627.751 19.1235   6
  -4  -4   0 630.421 16.3134   3
   4   4   0 643.406 17.7426   3
   4   4   0 637.380 20.1905   5
   4   4   0 620.771 19.3145   4
   4   4   0 625.396 19.7968   6
   4   4   0 621.416 18.4424   6
   4   4   0 613.913 18.7303   3
  -5  -4   0 199.579 9.96386   6
  -5  -4   0 227.588 7.82496   3
   5   4   0 221.010 11.1078   4
   5   4   0 227.215 11.4722   6
   5   4   0 227.621 11.6588   5
   5   4   0 217.064 10.1513   6
   5   4   0 238.619 10.3224   3
   5   4   0 222.698 10.4055   3
  -6  -4   0 71.9178 7.75450   6
  -6  -4   0 66.6546 3.25095   3
  -6  -4   0 73.2434 3.21953   3
   6   4   0 77.6442 6.52576   3
   6   4   0 80.6784 6.45247   6
   6   4   0 76.3797 7.09249   6
   6   4   0 78.4987 6.37220   3
   6   4   0 76.5300 7.59973   5
   7   4   0 690.764 24.4845   6
   7   4   0 733.729 23.1605   3
   7   4   0 685.962 22.9989   6
   7   4   0 693.453 25.3717   5
  -8  -4   0 4.19516 3.42929   6
   8   4   0 0.24713 3.42444   5
   8   4   0 -3.8083 2.23191   6
   8   4   0 2.66688 2.39776   3
   9   4   0 1.05549 3.03867   3
   9   4   0 -2.3864 2.74433   7
   9   4   0 -5.3593 3.47017   5
   9   4   0 -4.9315 2.56922   6
   9   4   0 -2.7307 2.90585   6
  11  -5   0 5.33511 2.64154   3
  11  -5   0 7.83084 2.91608   5
  11  -5   0 -0.7071 3.52678   7
  11  -5   0 3.39813 4.63972   4
  11  -5   0 4.67550 2.69214   6
  10  -5   0 -3.8284 2.73701   7
  10  -5   0 6.36104 3.54629   6
  10  -5   0 2.56234 3.56244   4
  10  -5   0 1.81717 3.40046   3
  10  -5   0 2.16836 3.19246   5
  10  -5   0 -3.1427 2.43168   6
   9  -5   0 37.1939 6.59719   7
   9  -5   0 36.8822 5.68671   6
   9  -5   0 37.7592 6.28016   6
   9  -5   0 28.8867 6.13072   4
   9  -5   0 38.1659 6.26937   5
  -9   5   0 31.0289 6.23120   6
   8  -5   0 22.7069 4.56365   5
   8  -5   0 26.3410 4.77483   6
   8  -5   0 19.2324 4.14507   3
  -8   5   0 21.5912 2.46931   3
  -8   5   0 24.5441 4.47195   6
   7  -5   0 128.906 8.25191   3
   7  -5   0 141.808 8.82106   6
   7  -5   0 148.554 9.63905   6
   7  -5   0 137.416 9.72735   7
   7  -5   0 136.848 9.56758   4
   7  -5   0 141.081 9.02148   3
   7  -5   0 128.948 8.85983   5
  -7   5   0 144.457 8.86148   6
  -7   5   0 147.491 6.23501   3
  -7   5   0 143.062 6.73181   3
  -7   5   0 139.799 8.96290   5
   6  -5   0 434.768 15.8086   6
   6  -5   0 417.086 16.1468   3
   6  -5   0 441.957 15.7707   3
   6  -5   0 460.825 16.9372   4
   6  -5   0 442.685 15.7297   5
   6  -5   0 440.397 17.2312   7
   6  -5   0 447.708 16.3459   6
  -6   5   0 443.089 15.6783   6
  -6   5   0 445.944 12.7064   3
  -6   5   0 445.083 16.4754   6
  -6   5   0 437.085 13.6969   3
  -6   5   0 424.779 17.7186   7
   5  -5   0 647.428 20.8018   7
   5  -5   0 638.560 18.4870   3
   5  -5   0 688.568 19.8991   3
   5  -5   0 649.798 19.6947   6
   5  -5   0 683.156 20.4929   6
   5  -5   0 670.003 19.4243   5
   5  -5   0 652.318 20.3675   4
  -5   5   0 645.863 19.3825   5
  -5   5   0 656.455 18.1563   3
  -5   5   0 667.707 21.5995   7
  -5   5   0 678.538 20.5557   6
  -5   5   0 633.256 19.3618   6
  -5   5   0 646.030 16.9073   3
   4  -5   0 179.402 8.77050   6
   4  -5   0 200.870 9.01799   4
   4  -5   0 187.825 8.00220   3
   4  -5   0 185.283 9.24778   7
   4  -5   0 191.433 8.38340   5
   4  -5   0 194.777 8.84021   6
   4  -5   0 191.050 9.90762   3
  -4   5   0 191.854 8.70534   6
  -4   5   0 174.981 8.04784   5
  -4   5   0 197.474 7.53020   3
  -4   5   0 197.456 9.21259   6
  -4   5   0 193.424 9.65937   7
  -4   5   0 184.024 8.07072   3
   3  -5   0 195.520 8.60166   6
   3  -5   0 203.864 8.72575   4
   3  -5   0 211.162 8.30206   5
   3  -5   0 209.619 8.99804   6
   3  -5   0 225.200 8.97565   3
   3  -5   0 209.858 8.11288   3
   3  -5   0 215.433 9.29532   7
  -3   5   0 220.026 9.04914   6
  -3   5   0 218.278 9.41354   7
  -3   5   0 206.437 8.42888   3
  -3   5   0 202.818 8.99514   6
  -3   5   0 218.666 7.86425   3
  -3   5   0 221.772 8.95909   4
  -3   5   0 208.948 8.28937   5
   2  -5   0 437.952 12.7404   3
   2  -5   0 440.632 13.7673   6
   2  -5   0 452.916 13.9962   7
   2  -5   0 438.346 13.6974   3
   2  -5   0 450.843 13.2610   4
   2  -5   0 438.137 13.5176   6
  -2   5   0 446.272 12.4885   3
  -2   5   0 440.720 13.1326   4
  -2   5   0 434.880 14.0733   7
  -2   5   0 439.822 13.8062   6
  -2   5   0 440.085 13.4326   3
  -2   5   0 442.806 12.7692   5
  -2   5   0 438.694 13.6778   6
   1  -5   0 914.093 22.7515   3
   1  -5   0 900.664 23.0884   7
   1  -5   0 884.367 21.4879   3
   1  -5   0 949.399 22.9507   6
   1  -5   0 927.731 22.1346   4
   1  -5   0 895.835 22.8533   6
  -1   5   0 855.866 23.0446   4
  -1   5   0 910.484 22.6086   3
  -1   5   0 887.869 22.8873   7
  -1   5   0 879.899 21.6552   5
  -1   5   0 923.926 21.7062   3
  -1   5   0 951.060 22.9063   6
  -1   5   0 906.037 22.7786   6
   0  -5   0 1804.65 38.2208   3
   0  -5   0 1836.08 39.3226   6
   0  -5   0 1795.74 40.3016   6
   0  -5   0 1823.67 38.4768   4
   0  -5   0 1806.81 39.7981   3
   0  -5   0 1805.98 40.4162   7
   0   5   0 1803.83 38.0490   3
   0   5   0 1806.09 39.6509   6
   0   5   0 1810.62 40.1397   7
   0   5   0 1808.59 39.7385   6
   0   5   0 1809.91 38.3317   4
   0   5   0 1804.35 39.9888   3
  -1  -5   0 52.0513 4.12032   3
  -1  -5   0 49.7032 4.06813   4
  -1  -5   0 57.7111 3.84896   3
  -1  -5   0 63.0562 4.68010   6
  -1  -5   0 56.3220 4.32813   6
   1   5   0 53.1376 4.22377   3
   1   5   0 63.3075 4.14938   3
   1   5   0 52.2825 4.35919   7
   1   5   0 54.1335 4.60224   6
   1   5   0 49.2130 4.03082   6
   1   5   0 55.8879 4.16660   4
  -2  -5   0 61.5435 3.90662   3
  -2  -5   0 58.5581 4.62173   4
  -2  -5   0 65.0748 4.87223   6
  -2  -5   0 57.2200 4.50452   6
  -2  -5   0 58.4106 4.34185   3
   2   5   0 59.7940 5.16547   7
   2   5   0 56.7975 4.44785   6
   2   5   0 60.3813 5.09327   6
   2   5   0 59.9896 4.80921   3
   2   5   0 58.7042 4.46363   4
  -3  -5   0 31.7497 3.84861   4
  -3  -5   0 22.8523 3.50526   6
  -3  -5   0 21.9403 2.58129   3
  -3  -5   0 26.0989 3.52029   6
  -3  -5   0 27.0017 3.27566   3
   3   5   0 22.0354 3.77886   5
   3   5   0 31.1088 4.47401   6
   3   5   0 28.0777 3.55847   6
   3   5   0 30.5779 4.49680   7
   3   5   0 22.5280 3.65856   4
   3   5   0 26.1603 3.13754   3
   3   5   0 29.6557 3.66191   3
  -4  -5   0 137.384 8.21457   6
  -4  -5   0 143.787 5.97806   3
  -4  -5   0 148.337 6.90619   3
  -4  -5   0 141.548 7.82288   6
   4   5   0 146.789 7.62023   3
   4   5   0 134.951 7.68901   6
   4   5   0 129.736 7.84211   3
   4   5   0 138.891 8.23250   4
   4   5   0 147.207 9.03316   6
   4   5   0 144.122 9.04898   5
  -5  -5   0 3.58565 1.42343   3
  -5  -5   0 1.57572 1.44552   3
  -5  -5   0 0.19558 2.00259   6
   5   5   0 3.38367 2.39727   6
   5   5   0 3.98061 2.23583   6
   5   5   0 7.59320 2.44344   3
   5   5   0 1.64760 2.55137   5
   5   5   0 0.93050 2.34715   4
  -6  -5   0 156.189 5.43980   3
  -6  -5   0 156.861 5.73881   3
   6   5   0 175.624 9.68202   3
   6   5   0 161.394 12.5096   6
   6   5   0 152.832 12.3693   5
   6   5   0 170.977 9.70300   6
   7   5   0 11.8046 3.56828   6
   7   5   0 4.72044 3.42240   5
   7   5   0 15.2746 4.16033   3
  -8  -5   0 17.4118 5.11423   6
   8   5   0 21.0627 5.21477   6
   8   5   0 22.4581 4.86729   3
   8   5   0 14.9596 5.17945   5
   8   5   0 18.2489 4.65634   6
   9   5   0 140.616 11.1140   3
   9   5   0 122.403 13.0403   6
   9   5   0 146.895 15.0642   7
   9   5   0 145.951 14.8078   5
  10  -6   0 211.682 13.5085   6
  10  -6   0 208.571 14.3935   7
  10  -6   0 236.916 13.7067   5
  10  -6   0 210.925 13.7613   4
  10  -6   0 212.019 12.6594   3
  10  -6   0 234.914 12.8631   6
   9  -6   0 73.7261 8.29290   7
   9  -6   0 61.6678 7.83355   6
   9  -6   0 61.4388 7.92647   3
   9  -6   0 61.6167 7.67648   4
   9  -6   0 68.8251 7.22107   6
   9  -6   0 76.0877 7.35821   5
  -9   6   0 65.3969 7.74945   6
  -9   6   0 65.3862 3.38149   3
   8  -6   0 3.09323 2.61740   3
   8  -6   0 0.37216 3.25355   7
   8  -6   0 6.24881 2.72050   6
   8  -6   0 5.64388 3.24111   4
   8  -6   0 -1.5149 2.95945   5
  -8   6   0 5.47033 2.89681   6
  -8   6   0 5.30654 2.29099   3
  -8   6   0 4.90610 1.88278   3
   7  -6   0 704.448 23.9973   6
   7  -6   0 718.790 24.6596   7
   7  -6   0 704.655 22.7137   5
   7  -6   0 706.012 24.1815   4
   7  -6   0 709.021 22.6417   6
   7  -6   0 703.758 23.0095   3
  -7   6   0 681.362 19.5684   3
  -7   6   0 686.064 22.6565   6
   6  -6   0 1124.13 30.4704   6
   6  -6   0 1170.36 30.7589   3
   6  -6   0 1144.94 32.2981   7
   6  -6   0 1156.66 30.3867   5
   6  -6   0 1116.05 31.4626   6
   6  -6   0 1147.26 29.6345   3
   6  -6   0 1163.14 31.6627   4
  -6   6   0 1083.53 28.6157   3
  -6   6   0 1142.57 28.2354   3
  -6   6   0 1145.55 30.3600   5
  -6   6   0 1154.60 30.4603   6
  -6   6   0 1113.69 31.9728   6
   5  -6   0 108.889 7.38076   4
   5  -6   0 117.840 7.32624   6
   5  -6   0 106.918 7.49158   3
   5  -6   0 108.027 7.41352   6
   5  -6   0 109.798 7.15659   3
   5  -6   0 103.032 6.66333   5
   5  -6   0 101.652 7.45664   7
  -5   6   0 100.201 6.24614   3
  -5   6   0 125.364 7.55769   6
  -5   6   0 104.401 6.94388   5
  -5   6   0 113.477 5.97341   3
  -5   6   0 97.2513 7.56917   7
   4  -6   0 75.7784 6.12782   7
   4  -6   0 65.4689 5.34016   3
   4  -6   0 72.2521 5.23971   5
   4  -6   0 68.9251 5.19566   3
   4  -6   0 76.3269 5.79380   6
   4  -6   0 75.1816 5.96682   6
   4  -6   0 76.4664 5.69747   4
  -4   6   0 72.2247 5.32541   5
  -4   6   0 75.6519 5.89275   6
  -4   6   0 77.7881 6.17539   7
  -4   6   0 70.0864 5.49626   6
  -4   6   0 78.4881 5.38332   3
   3  -6   0 1773.82 40.4209   3
   3  -6   0 1795.61 39.2747   5
   3  -6   0 1737.04 42.0520   4
   3  -6   0 1769.55 40.3444   6
   3  -6   0 1744.34 39.0043   3
   3  -6   0 1757.19 41.0454   7
   3  -6   0 1806.00 41.1479   6
  -3   6   0 1814.92 39.3394   5
  -3   6   0 1800.45 41.0732   6
  -3   6   0 1730.40 41.0960   7
  -3   6   0 1752.43 40.5098   6
  -3   6   0 1680.19 39.5516   3
  -3   6   0 1811.21 40.2880   4
   2  -6   0 5.33245 1.77764   4
   2  -6   0 4.26737 1.82069   3
   2  -6   0 3.87128 1.67484   6
   2  -6   0 4.79427 1.54972   3
   2  -6   0 4.11389 1.74700   7
  -2   6   0 4.32508 1.71115   3
  -2   6   0 5.50062 1.92506   7
  -2   6   0 1.26690 1.51657   4
  -2   6   0 4.52583 1.67231   5
  -2   6   0 2.03284 1.46498   6
   1  -6   0 604.194 16.5181   3
   1  -6   0 609.387 17.7330   6
   1  -6   0 600.002 17.8457   6
   1  -6   0 597.105 16.8520   4
   1  -6   0 558.429 20.0245   7
  -1   6   0 599.383 16.7329   5
  -1   6   0 611.765 16.7655   4
  -1   6   0 594.708 18.0167   6
  -1   6   0 585.470 17.8182   7
  -1   6   0 608.680 18.2557   3
  -1   6   0 585.979 17.3861   3
  -1   6   0 599.267 17.7339   6
   0  -6   0 1812.23 40.4803   6
   0  -6   0 1694.94 40.1786   6
   0  -6   0 1811.54 41.3556   7
   0  -6   0 1792.84 38.5447   3
   0  -6   0 1821.71 39.5491   4
   0  -6   0 1781.66 42.5005   3
   0   6   0 1741.61 39.0013   4
   0   6   0 1816.18 41.0396   6
   0   6   0 1766.80 40.2056   6
   0   6   0 1813.37 38.9739   3
   0   6   0 1722.96 39.9418   3
   0   6   0 1786.96 40.7633   7
  -1  -6   0 7326.56 144.884   4
  -1  -6   0 7602.28 146.815   3
  -1  -6   0 7130.36 145.707   6
   1   6   0 7606.81 144.674   6
   1   6   0 7461.02 143.367   4
   1   6   0 7574.30 145.569   7
   1   6   0 7570.90 144.579   3
  -2  -6   0 67.3550 5.34985   6
  -2  -6   0 60.7324 5.27272   4
  -2  -6   0 66.6502 5.39401   6
  -2  -6   0 65.1840 4.28547   3
  -2  -6   0 71.0858 5.89156   3
   2   6   0 59.8217 4.96995   4
   2   6   0 65.4667 5.43240   3
   2   6   0 67.0889 5.02838   3
   2   6   0 50.8325 5.25442   7
   2   6   0 61.9625 5.72561   6
   2   6   0 57.1622 4.92540   6
  -3  -6   0 170.982 7.17803   3
  -3  -6   0 169.311 9.08573   3
  -3  -6   0 168.108 8.92487   6
  -3  -6   0 163.288 9.07354   6
  -3  -6   0 178.106 9.47288   4
   3   6   0 172.517 8.35114   3
   3   6   0 158.766 8.83534   4
   3   6   0 169.721 9.81639   6
   3   6   0 163.117 9.72705   7
   3   6   0 166.082 8.67488   6
   3   6   0 189.156 9.87544   5
   3   6   0 158.534 9.79351   3
  -4  -6   0 0.49714 1.21822   3
  -4  -6   0 -1.8009 1.33604   3
  -4  -6   0 -2.5345 1.32588   6
   4   6   0 -0.2728 1.54335   6
   4   6   0 -0.0460 1.84071   6
   4   6   0 0.21721 2.37319   4
   4   6   0 1.81545 1.99025   5
   4   6   0 4.44961 2.35119   3
   4   6   0 1.89339 1.96683   3
  -5  -6   0 15.4734 3.90164   6
  -5  -6   0 25.0402 3.19090   3
  -5  -6   0 23.8159 2.91001   3
   5   6   0 22.8729 4.51396   6
   5   6   0 15.7735 4.11259   5
   5   6   0 17.0923 3.77560   6
  -6  -6   0 15.0927 4.14312   6
  -6  -6   0 13.6923 2.13672   3
   6   6   0 22.9875 5.38971   5
   6   6   0 15.7846 3.66558   3
   6   6   0 14.4920 4.24971   6
   6   6   0 14.2454 3.74569   6
  -7  -6   0 169.719 11.9573   6
   7   6   0 188.441 13.4603   5
   7   6   0 191.355 12.9673   6
   7   6   0 175.331 11.4835   3
   7   6   0 163.937 10.7255   6
   8   6   0 33.3952 6.34858   3
   8   6   0 41.0383 6.41165   6
   8   6   0 33.2761 6.51317   6
   8   6   0 47.0040 8.20563   5
  10  -7   0 8.10615 4.16932   7
  10  -7   0 3.74851 3.17898   4
  10  -7   0 -2.2609 4.04332   6
  10  -7   0 3.16488 2.94434   6
  10  -7   0 6.65367 2.90244   5
  10  -7   0 3.06910 2.55689   3
 -10   7   0 -3.2382 3.51318   6
   9  -7   0 7.22840 3.41656   4
   9  -7   0 3.36342 2.84772   6
   9  -7   0 2.27428 3.43933   6
   9  -7   0 1.99290 2.79187   3
   9  -7   0 -1.0130 3.28210   7
   9  -7   0 3.99784 2.57773   5
  -9   7   0 3.54097 1.64909   3
  -9   7   0 0.57437 2.83276   6
  -9   7   0 4.20842 2.12381   3
   8  -7   0 115.887 8.79883   5
   8  -7   0 128.235 10.0710   7
   8  -7   0 124.847 10.0245   6
   8  -7   0 125.630 9.57256   4
   8  -7   0 134.874 9.54992   6
  -8   7   0 127.279 7.32745   3
  -8   7   0 128.309 7.26706   3
  -8   7   0 147.063 9.92062   6
   7  -7   0 27.1837 4.57443   6
   7  -7   0 32.7973 4.94958   5
   7  -7   0 36.2793 6.07726   7
   7  -7   0 47.1895 5.70556   4
   7  -7   0 30.9501 5.25421   3
   7  -7   0 34.8268 5.56970   6
  -7   7   0 36.3962 3.89385   3
  -7   7   0 43.9333 4.81250   3
  -7   7   0 33.4695 5.35746   6
   6  -7   0 64.5165 6.18922   6
   6  -7   0 67.5569 6.28155   3
   6  -7   0 56.6586 6.15952   4
   6  -7   0 70.2653 6.80944   6
   6  -7   0 71.8690 5.97062   5
   6  -7   0 59.5852 6.61303   7
  -6   7   0 55.1079 5.05907   3
  -6   7   0 63.2483 6.17014   6
  -6   7   0 68.5336 6.04189   5
  -6   7   0 58.9272 4.84372   3
   5  -7   0 439.668 16.3362   4
   5  -7   0 435.426 16.9606   7
   5  -7   0 420.389 15.0837   3
   5  -7   0 447.133 16.2278   3
   5  -7   0 450.328 16.3339   6
   5  -7   0 442.993 15.4066   5
   5  -7   0 430.916 16.5591   6
  -5   7   0 437.193 16.1613   6
  -5   7   0 412.666 16.4972   6
  -5   7   0 444.118 15.2894   3
  -5   7   0 462.136 14.2015   3
  -5   7   0 421.951 17.2994   7
  -5   7   0 439.727 15.4403   5
   4  -7   0 25.1821 3.95266   6
   4  -7   0 34.5616 4.54734   5
   4  -7   0 28.2440 3.72605   3
   4  -7   0 25.6509 3.97853   4
   4  -7   0 29.8694 4.47928   3
   4  -7   0 22.6845 4.10918   7
  -4   7   0 28.2299 4.21492   3
  -4   7   0 25.0320 3.35766   3
  -4   7   0 27.1425 4.13588   6
  -4   7   0 29.7020 4.65575   7
  -4   7   0 28.0156 3.99072   5
   3  -7   0 352.898 13.9149   7
   3  -7   0 332.915 12.1527   3
   3  -7   0 371.407 13.6692   3
   3  -7   0 365.160 13.5565   6
   3  -7   0 343.210 13.6841   6
   3  -7   0 339.891 12.7835   4
  -3   7   0 367.099 13.8229   6
  -3   7   0 346.234 12.9779   4
  -3   7   0 339.665 12.2502   5
  -3   7   0 358.638 12.1787   3
  -3   7   0 327.483 12.7026   3
  -3   7   0 328.490 13.4400   6
  -3   7   0 342.689 13.6842   7
   2  -7   0 3.48129 1.74676   7
   2  -7   0 6.01575 2.09533   3
   2  -7   0 4.99706 1.94501   4
   2  -7   0 4.95572 2.19944   6
   2  -7   0 4.53448 1.71043   3
   2  -7   0 3.18786 1.79319   6
  -2   7   0 7.72802 2.65909   6
  -2   7   0 4.90610 1.90821   3
  -2   7   0 4.91211 1.97516   3
  -2   7   0 3.20190 1.72553   5
  -2   7   0 6.51434 2.09631   7
  -2   7   0 1.15649 1.60409   4
  -2   7   0 2.69558 1.63769   6
   1  -7   0 2784.32 61.1905   7
   1  -7   0 2924.91 60.5174   3
   1  -7   0 2729.19 60.4384   6
   1  -7   0 2754.37 58.5913   3
   1  -7   0 2828.44 60.9577   6
  -1   7   0 2824.71 61.1544   7
  -1   7   0 2848.25 58.8221   5
  -1   7   0 2776.80 60.6065   6
  -1   7   0 2818.50 61.2545   6
  -1   7   0 2779.51 59.0798   4
  -1   7   0 2831.13 58.4749   3
  -1   7   0 2748.55 60.2078   3
   0  -7   0 5922.66 115.161   3
   0  -7   0 5788.87 116.493   7
   0  -7   0 5669.12 112.652   3
   0  -7   0 5848.53 115.451   6
   0  -7   0 5643.33 115.017   6
   0   7   0 5809.22 115.031   3
   0   7   0 5847.98 113.684   4
   0   7   0 5861.32 116.315   6
   0   7   0 5777.31 115.778   7
   0   7   0 5618.70 114.855   6
  -1  -7   0 10.6844 2.70433   3
  -1  -7   0 15.4519 2.99209   3
  -1  -7   0 10.4102 2.76839   4
  -1  -7   0 12.0783 3.22192   6
  -1  -7   0 12.7064 3.26468   6
   1   7   0 7.12318 2.88384   6
   1   7   0 11.2851 2.63040   3
   1   7   0 9.79721 2.81604   4
   1   7   0 15.0836 3.66089   7
   1   7   0 8.47615 2.74777   6
  -2  -7   0 59.0187 4.59733   3
  -2  -7   0 62.7191 5.95285   6
  -2  -7   0 57.5923 5.18358   4
  -2  -7   0 60.8524 5.26880   3
  -2  -7   0 56.2303 5.42286   6
   2   7   0 60.0224 5.27367   6
   2   7   0 54.7714 5.07596   3
   2   7   0 56.8365 5.65323   6
   2   7   0 52.0354 5.19432   4
   2   7   0 56.0050 5.49036   7
   2   7   0 65.8309 5.57467   3
  -3  -7   0 -0.2992 1.71085   6
  -3  -7   0 0.90853 1.53261   3
  -3  -7   0 5.05023 2.70299   4
  -3  -7   0 3.40018 1.94288   3
   3   7   0 1.70390 1.98043   6
   3   7   0 0.74635 1.67520   3
   3   7   0 1.88971 2.21474   4
   3   7   0 -0.3163 1.69933   3
   3   7   0 -3.0979 1.73910   6
   3   7   0 -1.0099 1.62973   5
  -4  -7   0 338.851 12.4853   3
  -4  -7   0 337.315 14.8544   6
  -4  -7   0 331.306 11.3003   3
   4   7   0 346.848 14.3217   6
   4   7   0 333.313 15.8517   6
   4   7   0 335.115 13.7351   3
   4   7   0 318.519 15.1544   5
  -5  -7   0 106.079 5.85226   3
  -5  -7   0 100.649 7.04702   3
  -5  -7   0 91.0353 8.20137   6
   5   7   0 106.659 9.07110   5
   5   7   0 107.003 8.37248   6
   5   7   0 102.337 8.87069   6
   5   7   0 104.776 7.75479   3
  -6  -7   0 293.689 15.3341   6
  -6  -7   0 299.991 9.40755   3
   6   7   0 285.470 16.0554   5
   6   7   0 324.264 14.8695   3
   6   7   0 314.496 16.6024   6
   6   7   0 284.143 14.3258   6
   7   7   0 106.577 10.7609   6
   7   7   0 131.218 11.0923   5
   7   7   0 131.490 10.4515   3
   7   7   0 119.632 9.49063   6
   8   7   0 149.138 12.4069   6
   8   7   0 155.451 12.4411   5
   8   7   0 137.850 11.1822   3
  10  -8   0 -0.1549 2.29889   7
  10  -8   0 5.48702 2.98856   5
  10  -8   0 5.99359 3.43210   4
  10  -8   0 -1.4178 2.01448   6
  10  -8   0 1.63679 3.24124   3
 -10   8   0 -4.0241 3.99462   6
   9  -8   0 122.114 10.9756   7
   9  -8   0 109.201 9.76793   3
   9  -8   0 118.469 9.31314   5
   9  -8   0 110.909 9.50060   6
   9  -8   0 114.670 10.4068   4
   9  -8   0 145.507 11.4605   6
  -9   8   0 111.135 9.87822   6
  -9   8   0 111.012 6.85239   3
   8  -8   0 23.4772 5.11792   4
   8  -8   0 26.0140 6.16005   7
   8  -8   0 27.1622 5.30418   6
   8  -8   0 35.0318 6.46005   6
   8  -8   0 35.6693 6.22427   3
  -8   8   0 30.8656 4.19271   3
  -8   8   0 23.7806 4.84234   6
   7  -8   0 6.67423 3.49738   4
   7  -8   0 5.44309 3.22874   3
   7  -8   0 7.08104 2.97958   5
   7  -8   0 1.42391 2.85644   7
  -7   8   0 7.78145 2.49510   3
  -7   8   0 6.35119 3.05431   3
  -7   8   0 7.68052 3.30508   6
   6  -8   0 72.2381 6.33631   5
   6  -8   0 74.8396 7.24658   7
   6  -8   0 73.0424 6.95193   3
   6  -8   0 70.9763 6.55748   6
   6  -8   0 80.9204 7.34396   4
   6  -8   0 57.2116 6.96887   6
  -6   8   0 64.8563 6.83586   6
  -6   8   0 62.7865 6.35842   5
  -6   8   0 62.7362 5.35521   3
  -6   8   0 71.6563 6.32335   3
   5  -8   0 36.7927 5.50271   3
   5  -8   0 32.2174 5.25395   7
   5  -8   0 30.8612 4.95135   6
   5  -8   0 40.4023 5.22238   6
   5  -8   0 33.7519 4.27464   5
   5  -8   0 34.5539 5.11893   4
  -5   8   0 31.5659 5.00075   6
  -5   8   0 35.5198 5.41637   6
  -5   8   0 31.4261 4.72506   3
  -5   8   0 31.2874 4.53891   5
  -5   8   0 36.1353 4.28348   3
   4  -8   0 13.0504 3.21458   6
   4  -8   0 17.2946 3.66748   4
   4  -8   0 11.5239 3.17484   7
   4  -8   0 13.8021 3.01991   3
   4  -8   0 15.6070 3.39608   3
   4  -8   0 15.2648 3.44084   6
  -4   8   0 7.72964 2.76515   7
  -4   8   0 15.9587 3.16059   3
  -4   8   0 10.2490 3.20822   3
  -4   8   0 14.7703 3.58113   4
  -4   8   0 12.1767 3.23220   6
  -4   8   0 13.2892 3.25272   5
   3  -8   0 518.197 18.0372   6
   3  -8   0 520.745 18.6005   6
   3  -8   0 534.781 18.2137   3
   3  -8   0 523.055 18.5005   7
   3  -8   0 520.683 17.3507   4
   3  -8   0 501.344 16.7770   3
  -3   8   0 520.451 18.4556   7
  -3   8   0 515.335 17.6405   3
  -3   8   0 557.109 17.0836   5
  -3   8   0 494.737 18.1535   6
  -3   8   0 534.384 17.6029   4
  -3   8   0 520.494 18.3812   6
  -3   8   0 530.403 16.5145   3
   2  -8   0 2.66522 2.08449   3
   2  -8   0 1.03514 1.73722   7
   2  -8   0 1.63657 1.74031   6
   2  -8   0 1.85800 1.77659   4
   2  -8   0 1.61405 1.66771   3
  -2   8   0 2.36421 1.80893   4
  -2   8   0 -2.2478 1.72695   6
  -2   8   0 -0.7816 1.56105   6
  -2   8   0 0.50393 1.42707   3
  -2   8   0 2.07163 1.73563   7
  -2   8   0 1.02532 1.68406   5
  -2   8   0 0.25652 1.73415   3
   1  -8   0 262.302 11.8229   3
   1  -8   0 232.968 10.1420   3
   1  -8   0 228.627 11.1628   6
   1  -8   0 239.662 10.6720   4
   1  -8   0 250.034 11.6782   6
   1  -8   0 233.361 11.5819   7
  -1   8   0 257.578 10.7095   4
  -1   8   0 225.898 11.3585   6
  -1   8   0 242.763 10.4215   3
  -1   8   0 238.975 11.4406   6
  -1   8   0 257.610 10.8616   5
  -1   8   0 265.600 12.0113   7
  -1   8   0 237.253 11.2402   3
   0  -8   0 333.777 13.6874   6
   0  -8   0 319.826 12.4837   4
   0  -8   0 298.295 13.5285   7
   0  -8   0 329.049 13.1762   3
   0  -8   0 291.111 11.6215   3
   0  -8   0 291.857 12.9132   6
   0   8   0 296.487 13.1129   7
   0   8   0 292.202 12.7629   6
   0   8   0 309.569 12.8317   3
   0   8   0 307.184 13.6351   6
   0   8   0 307.660 12.0613   3
   0   8   0 302.556 12.1419   4
  -1  -8   0 302.935 12.8458   3
  -1  -8   0 304.848 13.5769   6
  -1  -8   0 306.339 12.6815   4
  -1  -8   0 294.614 13.0367   6
  -1  -8   0 305.806 12.8314   3
   1   8   0 305.507 14.1027   6
   1   8   0 307.007 12.2344   4
   1   8   0 288.100 13.0156   6
   1   8   0 292.034 12.1214   3
   1   8   0 262.014 12.4255   3
   1   8   0 306.325 15.3771   7
  -2  -8   0 26.6550 4.20026   3
  -2  -8   0 16.9366 3.84895   4
  -2  -8   0 26.7152 4.53448   6
  -2  -8   0 17.9361 3.70869   3
   2   8   0 10.4237 3.64242   6
   2   8   0 20.9925 4.24021   4
   2   8   0 18.0421 4.28766   6
   2   8   0 22.0500 3.88596   3
  -3  -8   0 77.2788 7.04390   6
  -3  -8   0 82.2472 6.44240   3
  -3  -8   0 91.6810 7.53144   4
   3   8   0 91.0627 7.74576   5
   3   8   0 82.1060 7.60092   6
   3   8   0 70.6292 6.43662   4
   3   8   0 94.9067 7.25242   6
   3   8   0 77.0402 6.49076   3
  -4  -8   0 35.1828 5.51145   6
  -4  -8   0 22.6243 3.53380   3
  -4  -8   0 24.3262 4.23221   3
   4   8   0 24.1622 4.76694   6
   4   8   0 26.8556 4.77886   3
  -5  -8   0 8.77965 4.14600   6
  -5  -8   0 7.80807 2.64378   3
  -5  -8   0 7.98881 2.73819   3
   5   8   0 8.07393 3.45679   6
   5   8   0 11.0290 3.35725   3
   5   8   0 12.4961 4.19327   6
   5   8   0 12.3717 4.25503   5
  -6  -8   0 23.1563 5.65469   6
  -6  -8   0 17.3464 2.56710   3
   6   8   0 10.0333 4.46124   6
   6   8   0 25.5672 5.24550   3
   6   8   0 17.8713 5.04434   5
   6   8   0 23.9440 4.98211   6
   7   8   0 9.77476 4.64076   5
   7   8   0 -1.5967 3.68375   3
   7   8   0 6.73578 4.40062   6
  10  -9   0 26.1860 4.96759   5
  10  -9   0 23.4331 6.18777   6
  10  -9   0 25.9172 6.31370   7
  10  -9   0 31.5827 5.43680   3
   9  -9   0 206.436 12.9230   3
   9  -9   0 201.787 14.3187   4
   9  -9   0 205.174 12.6795   6
   9  -9   0 205.226 14.4320   6
   9  -9   0 204.643 12.4176   5
   9  -9   0 205.401 14.0236   7
  -9   9   0 204.347 8.87249   3
  -9   9   0 242.327 13.9028   6
   8  -9   0 0.38475 3.84705   6
   8  -9   0 0.48794 3.00808   5
   8  -9   0 4.51153 3.71819   3
   8  -9   0 9.91683 4.13660   4
  -8   9   0 6.97041 2.74570   3
  -8   9   0 6.34715 3.44812   3
  -8   9   0 7.41118 3.68262   6
   7  -9   0 479.252 20.8762   7
   7  -9   0 460.669 20.4993   6
   7  -9   0 491.284 19.3599   6
   7  -9   0 479.802 19.5683   3
   7  -9   0 480.154 20.1222   4
   7  -9   0 453.470 18.5372   5
  -7   9   0 480.025 19.4457   6
  -7   9   0 475.004 16.1459   3
   6  -9   0 756.353 23.5588   5
   6  -9   0 762.382 24.7449   6
   6  -9   0 648.793 28.8638   7
   6  -9   0 748.871 25.8345   6
   6  -9   0 749.263 24.9082   4
  -6   9   0 749.214 21.5127   3
  -6   9   0 752.009 24.8877   6
   5  -9   0 56.5364 6.55315   7
   5  -9   0 64.6473 6.70990   6
   5  -9   0 57.5803 6.25492   3
   5  -9   0 58.2895 6.26307   4
   5  -9   0 49.5559 6.14547   6
   5  -9   0 53.6019 5.78232   5
  -5   9   0 53.4527 5.69811   5
  -5   9   0 59.3555 6.31736   6
  -5   9   0 55.4612 5.46974   3
   4  -9   0 40.0692 5.71882   6
   4  -9   0 42.7201 6.15394   6
   4  -9   0 39.4350 5.24312   4
   4  -9   0 36.1984 5.47813   3
   4  -9   0 31.5632 5.35493   7
  -4   9   0 36.3186 5.63336   6
  -4   9   0 33.7440 5.18351   4
  -4   9   0 40.0740 5.72512   6
  -4   9   0 38.7027 4.81429   3
  -4   9   0 48.2608 5.24422   5
   3  -9   0 53.2716 5.88492   7
   3  -9   0 50.1380 5.88495   6
   3  -9   0 56.6833 5.90164   6
   3  -9   0 57.0610 5.50085   4
   3  -9   0 62.8391 6.08029   3
  -3   9   0 58.0360 5.39714   5
  -3   9   0 57.1308 6.55545   6
  -3   9   0 54.5646 6.86121   6
  -3   9   0 53.8714 5.36944   3
  -3   9   0 58.6389 5.88928   4
   2  -9   0 85.2587 6.56746   4
   2  -9   0 79.9809 6.83533   6
   2  -9   0 75.6882 6.66049   3
   2  -9   0 82.9682 7.08331   6
   2  -9   0 77.6218 6.98493   7
  -2   9   0 80.2637 7.03332   6
  -2   9   0 82.9935 6.50320   3
  -2   9   0 85.0291 7.57025   4
  -2   9   0 86.7342 6.46631   5
  -2   9   0 76.4285 6.82323   6
   1  -9   0 553.164 22.8728   6
   1  -9   0 575.474 19.2732   4
   1  -9   0 588.887 20.6373   6
   1  -9   0 610.530 21.4771   7
   1  -9   0 610.788 20.6105   3
  -1   9   0 610.926 21.3391   6
  -1   9   0 615.370 18.9667   3
  -1   9   0 594.187 19.3619   5
  -1   9   0 600.038 20.7025   6
   0   9   0 14.1457 3.26221   4
   0   9   0 13.6872 2.99749   3
  -1  -9   0 1555.64 38.6126   3
  -1  -9   0 1472.76 38.5192   4
  -1  -9   0 1510.44 40.3457   6
   1   9   0 1556.52 41.0193   6
   1   9   0 1481.94 38.0318   4
   1   9   0 1518.34 39.8263   6
   1   9   0 1551.54 37.9610   3
  -2  -9   0 536.078 20.2402   6
  -2  -9   0 538.831 19.0328   4
  -2  -9   0 511.046 18.4009   3
  -2  -9   0 506.333 16.9132   3
   2   9   0 533.900 21.1112   6
   2   9   0 500.741 19.1722   6
   2   9   0 533.312 18.6013   3
   2   9   0 494.844 20.1694   4
  -3  -9   0 92.1477 8.05038   4
  -3  -9   0 68.5681 5.47314   3
  -3  -9   0 80.0886 6.74430   3
  -3  -9   0 68.5432 7.19594   6
   3   9   0 81.4468 9.00068   5
   3   9   0 70.3197 6.89982   6
  -4  -9   0 325.228 12.4739   3
  -4  -9   0 344.608 16.4403   4
  -4  -9   0 343.446 16.6733   6
  -4  -9   0 326.338 13.4193   3
   4   9   0 337.031 17.2236   6
   4   9   0 353.286 16.9475   5
   4   9   0 328.519 14.9055   3
   4   9   0 325.244 15.8083   6
  -5  -9   0 130.161 7.77312   3
  -5  -9   0 100.287 7.62772   3
  -5  -9   0 114.726 9.90517   6
   5   9   0 130.244 10.8793   5
   5   9   0 129.636 10.4745   6
   5   9   0 121.127 10.7503   6
  -6  -9   0 43.0446 7.55484   6
  -6  -9   0 27.5990 3.82383   3
   6   9   0 26.9676 6.37497   5
   6   9   0 35.1372 6.78472   6
   6   9   0 39.7460 6.83926   3
   9 -10   0 0.76055 2.49492   3
   9 -10   0 3.90438 2.45129   6
   9 -10   0 3.68757 3.13998   4
   9 -10   0 -4.7171 2.72822   5
   9 -10   0 2.13738 3.55516   7
  -9  10   0 0.16056 2.59872   3
   8 -10   0 10.8409 4.13035   6
   8 -10   0 6.95975 3.58543   6
   8 -10   0 13.0003 3.98603   5
   8 -10   0 9.17074 3.65530   3
   8 -10   0 6.26982 4.20564   4
   8 -10   0 3.91575 3.42567   7
  -8  10   0 6.15432 4.52308   6
  -8  10   0 4.03922 2.71496   3
   7 -10   0 16.0687 4.49499   3
   7 -10   0 16.6861 4.77440   6
   7 -10   0 16.7499 4.60800   7
   7 -10   0 16.0147 5.34862   6
   7 -10   0 15.1115 4.61699   4
  -7  10   0 15.6201 4.51422   6
  -7  10   0 16.3828 3.35651   3
   6 -10   0 -0.0017 2.99154   6
   6 -10   0 -3.1403 2.32628   7
   6 -10   0 -2.8756 1.52096   5
   6 -10   0 5.60047 2.94842   3
  -6  10   0 -0.9363 2.25047   3
  -6  10   0 0.70226 2.75655   6
   5 -10   0 39.0674 5.95613   6
   5 -10   0 44.6305 5.80651   6
   5 -10   0 29.9400 5.59477   7
   5 -10   0 32.1847 5.52801   3
   5 -10   0 36.3484 5.80384   4
  -5  10   0 36.3648 4.51842   3
  -5  10   0 35.7194 5.74450   6
   4 -10   0 13.4216 4.16189   7
   4 -10   0 14.9363 3.91616   6
   4 -10   0 9.80096 3.74810   3
   4 -10   0 11.4996 3.47834   4
   4 -10   0 15.6707 3.86664   6
  -4  10   0 13.6875 3.37252   3
  -4  10   0 13.6788 4.12098   6
   3 -10   0 21.6536 4.57968   6
   3 -10   0 15.5103 4.12373   6
   3 -10   0 19.7999 4.19403   4
   3 -10   0 23.1701 4.53818   7
   3 -10   0 23.3236 4.64479   3
  -3  10   0 19.9984 4.24332   6
  -3  10   0 20.5477 4.13318   3
  -3  10   0 17.1755 4.09795   5
  -3  10   0 18.5389 4.32782   6
   2 -10   0 55.5000 6.38235   6
   2 -10   0 44.2178 6.57538   6
   2 -10   0 58.2562 6.59241   7
   2 -10   0 60.0904 5.96021   4
   2 -10   0 56.5152 6.60669   3
  -2  10   0 55.2690 6.39390   6
  -2  10   0 42.4113 6.27820   6
  -2  10   0 58.1811 5.94869   3
  -2  10   0 42.9463 5.59640   4
  -2  10   0 51.4416 6.39616   5
   1 -10   0 266.745 13.2411   6
   1 -10   0 257.340 12.2522   4
   1 -10   0 251.665 13.1871   3
   1 -10   0 249.460 12.9963   6
   1 -10   0 273.200 13.9134   7
  -1  10   0 256.921 12.0632   3
  -1  10   0 250.056 12.1490   4
  -1  10   0 249.243 13.1208   6
  -1  10   0 257.011 13.9965   6
   0 -10   0 1100.00 33.2441   7
   0 -10   0 1094.03 30.3257   4
   0 -10   0 1111.79 32.1736   6
   0 -10   0 1142.39 31.6117   3
   0  10   0 1079.30 31.9988   6
   0  10   0 1011.92 30.4294   4
   0  10   0 1090.79 32.9512   6
   0  10   0 1077.96 30.0365   3
  -1 -10   0 104.557 8.47147   3
  -1 -10   0 120.659 10.6952   6
  -1 -10   0 99.8595 8.20392   4
   1  10   0 109.049 8.51020   6
   1  10   0 105.301 9.30337   6
  -2 -10   0 1.78966 2.95851   4
  -2 -10   0 3.12148 3.65361   6
  -2 -10   0 5.93535 2.64601   3
   2  10   0 5.07303 3.14433   6
   2  10   0 5.26908 2.74058   3
  -3 -10   0 134.410 10.2417   4
  -3 -10   0 126.895 9.00279   3
  -3 -10   0 134.887 10.6756   6
   3  10   0 145.272 10.9385   5
   3  10   0 130.003 10.6044   6
   3  10   0 155.999 10.3330   3
   3  10   0 131.434 11.3812   6
  -4 -10   0 35.7790 5.21176   3
  -4 -10   0 25.3911 6.34242   6
   4  10   0 37.2149 5.87605   3
   4  10   0 42.3316 6.47601   6
   4  10   0 41.0599 6.89437   5
   4  10   0 29.2261 6.13417   6
  -5 -10   0 55.2917 6.26133   3
  -5 -10   0 49.1552 8.87332   6
   5  10   0 62.3273 9.46534   6
   5  10   0 65.0298 9.33250   5
   9 -11   0 46.1754 7.91699   4
  -9  11   0 48.6997 7.56137   6
   8 -11   0 15.7542 4.68688   6
   8 -11   0 13.3721 4.73368   4
   8 -11   0 18.6979 5.15538   7
   8 -11   0 17.0333 4.74714   5
   8 -11   0 18.0898 6.98250   6
   8 -11   0 14.5646 5.30282   3
  -8  11   0 14.3208 3.65199   3
   7 -11   0 -2.2374 3.36931   4
   7 -11   0 5.14563 3.18179   7
   7 -11   0 3.22907 2.75978   3
   7 -11   0 5.16416 3.58643   6
   7 -11   0 2.47172 3.79686   6
  -7  11   0 5.37569 3.49742   6
   6 -11   0 334.192 17.1626   6
   6 -11   0 329.197 17.4052   7
   6 -11   0 337.289 16.3094   4
   6 -11   0 344.215 16.8152   3
   6 -11   0 334.011 16.4406   6
  -6  11   0 329.261 17.0189   6
   5 -11   0 120.499 9.60795   3
   5 -11   0 100.067 9.49709   6
   5 -11   0 110.410 9.58206   7
  -5  11   0 97.9302 9.24565   6
   4 -11   0 -1.3865 2.67313   6
   4 -11   0 -1.2898 2.59535   3
   4 -11   0 3.84349 3.12569   7
   4 -11   0 2.31038 3.13742   6
   4 -11   0 9.97150 3.57179   4
  -4  11   0 3.88549 2.75208   3
  -4  11   0 9.14513 3.29336   6
   3 -11   0 -0.6360 3.36887   6
   3 -11   0 -1.9924 2.13316   7
   3 -11   0 -1.0514 2.29272   6
   3 -11   0 5.99114 3.13985   3
   3 -11   0 1.28426 2.62889   4
  -3  11   0 3.15134 2.59452   3
  -3  11   0 4.56564 2.72085   6
   2 -11   0 2.33827 2.92067   7
   2 -11   0 1.95592 2.53051   6
   2 -11   0 3.00743 3.16262   3
   2 -11   0 2.51768 2.69111   4
  -2  11   0 8.84754 3.47149   6
  -2  11   0 -0.8508 3.35305   6
  -2  11   0 2.28452 2.21842   3
   1 -11   0 187.523 12.0566   6
   1 -11   0 203.503 11.4037   4
   1 -11   0 192.001 12.6300   7
  -1  11   0 203.841 12.9877   6
  -1  11   0 202.169 12.1483   6
  -1  11   0 203.746 11.2874   3
   0 -11   0 13.2134 3.71013   4
   0 -11   0 3.95928 3.49978   6
   0 -11   0 11.0289 3.16314   3
   0  11   0 9.16598 4.16715   6
   0  11   0 1.46200 3.13880   6
   0  11   0 7.27002 3.30295   3
  -1 -11   0 143.581 10.7647   6
  -1 -11   0 145.405 10.3725   3
  -1 -11   0 130.557 9.88841   4
   1  11   0 146.826 9.79867   3
   1  11   0 134.380 10.8582   6
   1  11   0 132.067 10.9219   6
  -2 -11   0 14.3156 4.16136   3
  -2 -11   0 15.0098 4.88505   6
   2  11   0 17.5373 4.52521   3
   2  11   0 9.89364 4.30560   6
   2  11   0 12.4683 4.37460   6
  -3 -11   0 12.5684 4.72850   6
  -3 -11   0 17.8833 5.06997   4
  -3 -11   0 18.5505 4.25004   3
   3  11   0 31.1085 6.05490   6
   3  11   0 23.1519 5.42392   5
   3  11   0 22.4765 5.86082   6
   3  11   0 22.3641 4.85899   3
  -4 -11   0 3.34214 4.09781   6
  -4 -11   0 4.50200 3.57815   3
   4  11   0 8.04726 4.49178   6
   8 -12   0 115.876 11.2101   4
   8 -12   0 94.4873 12.5748   3
   8 -12   0 106.678 11.5394   7
   8 -12   0 121.896 11.5939   6
  -8  12   0 116.466 11.6812   6
  -8  12   0 122.307 8.96051   3
   7 -12   0 76.4907 9.06117   6
   7 -12   0 70.7960 9.98515   6
   7 -12   0 83.0292 8.73444   4
   7 -12   0 71.7155 8.75871   7
   7 -12   0 72.9743 9.24552   3
  -7  12   0 87.3211 9.93294   6
   6 -12   0 30.1199 6.45024   7
   6 -12   0 32.2193 6.35906   4
   6 -12   0 23.0808 5.25484   6
   6 -12   0 34.3713 6.58745   3
   6 -12   0 39.7426 8.39287   6
  -6  12   0 36.4325 7.42455   6
  -6  12   0 35.3976 5.34600   3
   5 -12   0 87.5989 11.1888   6
   5 -12   0 105.415 9.30879   6
   5 -12   0 124.632 10.7463   7
   5 -12   0 111.980 9.63950   3
   5 -12   0 107.867 9.19192   4
  -5  12   0 107.172 10.2248   6
  -5  12   0 111.173 8.57884   3
   4 -12   0 247.910 14.3637   3
   4 -12   0 225.499 14.1835   6
   4 -12   0 247.343 14.9097   7
   4 -12   0 235.605 13.2739   4
  -4  12   0 245.043 12.7376   3
  -4  12   0 247.676 14.8655   6
   3 -12   0 172.785 12.0435   3
   3 -12   0 165.197 12.4358   7
   3 -12   0 173.524 11.8972   6
  -3  12   0 160.881 10.5708   3
  -3  12   0 157.159 12.4619   6
   2 -12   0 7.62809 3.57354   7
   2 -12   0 2.47227 3.14094   6
   2 -12   0 4.95115 3.20823   4
   2 -12   0 7.50076 3.42013   3
  -2  12   0 3.82728 2.86188   3
  -2  12   0 6.24244 3.36411   6
   1 -12   0 91.3939 8.43381   4
   1 -12   0 76.7724 8.98472   7
   1 -12   0 85.2056 8.46964   3
   1 -12   0 82.9836 8.61110   6
  -1  12   0 78.3125 9.09389   6
  -1  12   0 81.2627 7.69557   3
   0 -12   0 177.313 12.6952   6
   0 -12   0 207.651 12.6050   3
   0  12   0 184.994 13.3640   6
   0  12   0 187.078 11.3350   3
   0  12   0 178.348 13.0282   6
  -1 -12   0 31.2754 6.09694   4
  -1 -12   0 33.9293 6.05729   3
  -1 -12   0 35.7690 7.20228   6
   1  12   0 33.7828 6.64498   6
   1  12   0 33.8820 6.73023   6
   1  12   0 31.1313 5.21427   3
  -2 -12   0 142.854 12.1972   6
  -2 -12   0 143.722 10.8656   3
  -2 -12   0 158.456 11.8905   4
   2  12   0 164.815 11.9432   3
   2  12   0 152.924 12.2206   5
   2  12   0 146.039 13.3017   6
  -3 -12   0 -2.1228 3.63065   4
  -3 -12   0 4.45979 3.96117   6
   3  12   0 -0.2546 4.31912   6
   3  12   0 2.71929 3.57681   3
   3  12   0 4.55828 3.97875   5
   7 -13   0 37.8882 6.62961   4
  -7  13   0 31.3451 6.82908   6
   6 -13   0 24.3485 5.42967   4
   6 -13   0 25.4826 5.80522   7
   6 -13   0 22.3824 6.27306   3
   6 -13   0 20.0471 5.15218   6
  -6  13   0 15.8261 4.87802   3
  -6  13   0 16.7393 5.24178   6
   5 -13   0 6.86637 4.08121   6
   5 -13   0 9.99931 4.24353   3
   5 -13   0 5.77550 4.32186   4
   5 -13   0 8.40970 4.82002   7
  -5  13   0 10.5086 4.26700   6
  -5  13   0 2.95419 3.75561   3
   4 -13   0 76.9740 8.86500   7
   4 -13   0 65.6192 8.29827   6
   4 -13   0 69.5089 8.31210   4
   4 -13   0 69.7954 9.01123   3
  -4  13   0 74.6536 7.21245   3
  -4  13   0 67.6029 8.95008   6
   3 -13   0 4.09858 3.28865   7
   3 -13   0 5.24670 3.22130   4
   3 -13   0 3.87047 3.43562   3
  -3  13   0 -3.8231 3.82111   6
  -3  13   0 5.75607 3.05721   3
   2 -13   0 115.375 10.2295   4
   2 -13   0 121.091 10.8303   6
   2 -13   0 122.060 10.3071   3
   2 -13   0 122.854 10.7290   7
  -2  13   0 121.788 11.5955   6
  -2  13   0 130.363 9.78982   3
   1 -13   0 -0.9914 3.24087   6
   1 -13   0 7.78375 3.60975   7
   1 -13   0 0.05790 3.15592   4
   1 -13   0 2.97650 3.76652   3
  -1  13   0 6.79742 3.45639   3
  -1  13   0 -4.2284 2.97539   6
   0 -13   0 417.846 18.9214   3
   0 -13   0 412.605 20.3149   6
   0 -13   0 412.925 18.8691   4
   0  13   0 412.020 21.4378   6
  -1 -13   0 348.653 17.1286   3
  -1 -13   0 346.162 20.4344   6
  -1 -13   0 357.924 17.3883   4
   1  13   0 349.208 20.0899   6
  -2 -13   0 17.8703 5.49289   3
  -2 -13   0 19.1330 5.69536   4
   2  13   0 22.0175 6.10128   6
   2  13   0 25.4363 6.64494   5
   2  13   0 24.5690 6.04835   3
   4 -14   0 39.6036 6.70027   4
   4 -14   0 40.0738 8.68567   7
  -4  14   0 40.4771 6.56381   3
  -4  14   0 36.8320 7.72468   6
   3 -14   0 8.19162 3.85544   3
   3 -14   0 3.09790 3.55286   4
   3 -14   0 -5.1103 4.00951   6
  -3  14   0 0.82327 3.37168   6
  -3  14   0 0.36011 3.24089   3
   2 -14   0 -2.9953 3.72235   3
   2 -14   0 -0.7297 4.20148   6
   2 -14   0 7.93124 3.66200   4
  -2  14   0 2.12991 3.82822   6
  -2  14   0 -3.8827 2.70863   3
   1 -14   0 58.6603 9.00023   3
   1 -14   0 66.6227 8.89817   6
   1 -14   0 66.4798 8.19894   4
  -1  14   0 59.3224 9.31334   6
  -1  14   0 47.6104 8.44882   3
   0  14  -1 5.33398 4.90195   6
   0 -14   1 6.62999 4.07044   4
  -1  14  -1 24.5037 6.15390   6
   1 -14   1 33.8004 7.59529   6
   1 -14   1 26.4863 6.15747   4
   1 -14   1 35.7213 6.92921   3
  -2  14  -1 112.327 11.5646   3
  -2  14  -1 144.782 12.3663   6
   2 -14   1 141.921 12.0393   6
   2 -14   1 146.332 11.0888   3
  -3  14  -1 11.5274 4.66522   3
  -3  14  -1 22.4869 5.79560   6
   3 -14   1 9.33100 5.51791   7
   3 -14   1 11.1367 4.55967   3
   3 -14   1 16.2349 4.75436   4
   3 -14   1 17.2525 4.41032   6
  -4  14  -1 38.1076 6.19167   3
  -4  14  -1 36.6376 7.77140   6
   4 -14   1 34.2414 6.78425   3
   4 -14   1 23.8410 5.90794   4
   4 -14   1 35.0222 7.18458   6
  -5  14  -1 82.0997 10.6033   6
  -5  14  -1 93.7746 8.02987   3
   5 -14   1 82.5540 8.98341   6
   5 -14   1 81.4489 11.1578   3
   5 -14   1 79.5026 9.46289   7
   5 -14   1 80.2826 9.22400   4
   2  13  -1 -2.6991 3.81718   6
  -2 -13   1 1.42757 3.97071   3
  -2 -13   1 0.79474 4.36673   6
  -2 -13   1 10.8678 4.37670   4
   1  13  -1 5.94610 3.97729   6
   1  13  -1 4.73030 4.28053   3
  -1 -13   1 11.0432 4.33652   4
  -1 -13   1 -0.2143 3.45061   3
  -1 -13   1 4.48301 4.24952   6
   0  13  -1 62.6091 10.1625   6
   0  13  -1 59.2271 9.14381   6
   0  13  -1 61.7707 7.81399   3
   0 -13   1 78.6349 8.01287   4
   0 -13   1 73.2144 8.57550   6
   0 -13   1 69.3912 8.15368   3
  -1  13  -1 161.588 11.4056   3
  -1  13  -1 162.143 12.9916   6
   1 -13   1 129.447 12.2444   7
   1 -13   1 123.693 11.4282   6
   1 -13   1 147.479 11.0562   3
  -2  13  -1 23.3862 5.64228   6
  -2  13  -1 24.1719 4.65337   3
   2 -13   1 28.4598 6.17894   6
   2 -13   1 27.8490 6.49839   7
   2 -13   1 28.7559 5.74413   3
  -3  13  -1 30.6650 5.36198   3
   3 -13   1 33.0801 6.07044   6
   3 -13   1 32.8370 6.58941   7
   3 -13   1 23.8413 5.14717   3
   3 -13   1 31.0879 5.54658   4
  -4  13  -1 3.92006 3.26722   6
  -4  13  -1 1.64296 3.30493   3
   4 -13   1 -3.4407 2.49735   7
   4 -13   1 -2.6218 3.14341   4
   4 -13   1 -2.5603 3.12593   3
   4 -13   1 -3.2046 2.45649   6
  -5  13  -1 24.3377 5.67604   6
  -5  13  -1 26.3522 5.26191   3
   5 -13   1 34.5429 6.41181   7
   5 -13   1 27.4453 6.17645   3
   5 -13   1 32.5760 6.48036   6
   5 -13   1 34.7830 6.05356   4
  -6  13  -1 0.81111 2.82653   3
  -6  13  -1 -0.3569 4.83178   6
   6 -13   1 7.05906 4.41294   7
   6 -13   1 3.97464 3.57177   3
   6 -13   1 -1.1649 3.54475   4
   6 -13   1 -6.9852 3.28301   6
  -7  13  -1 14.1645 3.88565   3
  -7  13  -1 11.8080 6.37072   6
   7 -13   1 21.4707 5.96814   3
   7 -13   1 16.3926 5.17667   4
   7 -13   1 17.1083 5.44041   6
   7 -13   1 19.4766 5.90118   7
   3  12  -1 67.9172 10.0936   6
   3  12  -1 73.4183 7.88164   3
   3  12  -1 66.9613 9.45774   5
  -3 -12   1 52.3995 8.50286   6
  -3 -12   1 67.7969 7.79605   3
   2  12  -1 14.4774 3.85110   3
   2  12  -1 13.3536 5.19718   6
   2  12  -1 22.0977 5.30266   6
  -2 -12   1 17.1870 4.28359   3
  -2 -12   1 16.0664 5.95533   6
  -2 -12   1 13.0513 4.88685   4
   1  12  -1 135.805 10.6699   6
   1  12  -1 145.955 11.7804   6
   1  12  -1 142.299 10.3179   3
  -1 -12   1 141.010 11.3347   6
  -1 -12   1 147.656 10.3328   4
   0  12  -1 193.582 11.6496   3
   0  12  -1 183.362 15.3591   6
   0  12  -1 187.421 12.9365   6
   0 -12   1 204.779 12.1609   3
   0 -12   1 185.540 11.3216   4
   0 -12   1 185.923 12.6941   6
  -1  12  -1 249.148 14.7197   6
  -1  12  -1 262.800 13.1896   3
   1 -12   1 238.930 14.7701   7
   1 -12   1 252.465 14.3189   6
   1 -12   1 219.597 13.2183   3
   1 -12   1 260.499 13.0191   4
  -2  12  -1 57.5074 7.56967   6
  -2  12  -1 45.1963 5.82929   3
   2 -12   1 58.9193 7.74651   6
   2 -12   1 57.7050 6.46484   4
   2 -12   1 55.0400 7.44538   3
   2 -12   1 59.7543 7.68776   7
  -3  12  -1 4.96978 3.42968   3
  -3  12  -1 11.4692 4.60996   6
   3 -12   1 17.2888 4.11100   3
   3 -12   1 14.5595 4.40447   6
   3 -12   1 11.2953 3.61705   4
   3 -12   1 12.9175 3.84361   7
  -4  12  -1 47.5139 7.27549   6
  -4  12  -1 27.6746 4.77896   3
   4 -12   1 27.7618 5.48587   3
   4 -12   1 31.3666 5.52676   4
   4 -12   1 34.0163 6.18406   7
   4 -12   1 30.6427 6.18185   6
  -5  12  -1 -0.4226 3.64096   6
  -5  12  -1 3.27111 2.69560   3
   5 -12   1 11.2281 3.97818   7
   5 -12   1 9.55923 4.12634   6
   5 -12   1 2.83029 3.24187   3
   5 -12   1 3.56025 3.28891   4
  -6  12  -1 5.85635 2.88551   3
  -6  12  -1 7.48921 4.16562   6
   6 -12   1 9.55952 4.20035   4
   6 -12   1 11.4735 4.29473   7
   6 -12   1 3.90516 4.05162   6
   6 -12   1 7.65886 4.27674   3
  -7  12  -1 339.456 14.5749   3
   7 -12   1 315.609 21.2865   6
   7 -12   1 330.747 17.5450   3
   7 -12   1 350.777 16.6889   4
   7 -12   1 366.393 17.7715   6
  -8  12  -1 11.0605 4.46725   6
  -8  12  -1 -1.6020 2.51391   3
   8 -12   1 -0.6939 3.09776   4
   8 -12   1 -0.2470 2.77176   6
   8 -12   1 -0.7894 2.67233   7
   8 -12   1 3.97286 3.95057   3
   5  11  -1 -2.4622 2.70802   6
   4  11  -1 2.12179 3.79328   6
   4  11  -1 -4.1793 7.63419   6
   4  11  -1 -0.1869 3.30623   5
   4  11  -1 3.80453 2.83642   3
  -4 -11   1 -0.7107 2.74325   3
  -4 -11   1 -2.0451 3.42357   6
   3  11  -1 61.9238 6.83496   3
   3  11  -1 54.0798 8.18350   6
   3  11  -1 58.5826 7.97034   5
   3  11  -1 57.1321 7.50269   6
  -3 -11   1 57.0522 6.13988   3
  -3 -11   1 64.4460 7.65477   6
   2  11  -1 391.941 16.6438   3
   2  11  -1 362.397 17.5529   6
   2  11  -1 378.666 18.5195   6
  -2 -11   1 391.714 18.1579   6
  -2 -11   1 390.949 16.7762   4
  -2 -11   1 372.792 15.6702   3
   1  11  -1 387.969 17.6286   6
   1  11  -1 394.825 16.8620   3
   1  11  -1 396.619 18.6773   6
  -1 -11   1 394.734 18.4729   6
  -1 -11   1 384.963 16.5221   3
  -1 -11   1 411.434 16.5428   4
   0  11  -1 21.9329 4.94808   6
   0  11  -1 25.4824 5.37928   6
   0  11  -1 23.0460 4.68965   3
   0 -11   1 16.9964 4.20809   3
   0 -11   1 15.4474 3.90487   4
   0 -11   1 26.9201 5.29554   6
  -1  11  -1 159.056 11.0424   6
  -1  11  -1 168.400 10.0939   3
  -1  11  -1 173.589 11.4906   6
   1 -11   1 159.822 9.80553   4
   1 -11   1 164.267 10.9229   3
   1 -11   1 173.178 11.7121   7
   1 -11   1 167.017 11.1359   6
  -2  11  -1 5.07573 3.43859   6
  -2  11  -1 10.8747 3.74740   6
  -2  11  -1 13.9780 3.48415   3
   2 -11   1 9.58345 3.47933   7
   2 -11   1 10.4456 3.37858   6
   2 -11   1 10.6067 3.16489   4
   2 -11   1 10.9675 4.05861   3
  -3  11  -1 118.876 11.6878   6
  -3  11  -1 124.944 8.34600   3
  -3  11  -1 125.913 9.72194   6
   3 -11   1 117.958 8.24827   4
   3 -11   1 130.234 9.53868   6
   3 -11   1 133.204 9.67336   3
   3 -11   1 118.959 9.70225   7
  -4  11  -1 176.347 9.91972   3
  -4  11  -1 160.231 11.3221   6
   4 -11   1 183.625 11.5889   6
   4 -11   1 167.693 10.3443   4
   4 -11   1 168.225 12.4556   6
   4 -11   1 174.790 11.2099   3
   4 -11   1 174.239 11.4352   7
  -5  11  -1 2.74742 2.97322   3
  -5  11  -1 7.89677 4.07872   6
   5 -11   1 8.27756 3.33932   3
   5 -11   1 4.16262 3.07804   6
   5 -11   1 4.93979 3.65008   7
   5 -11   1 13.1181 3.89139   4
   5 -11   1 12.4793 4.55270   6
  -6  11  -1 2.13702 3.11778   6
  -6  11  -1 1.00293 2.22703   3
   6 -11   1 5.78375 4.55116   6
   6 -11   1 -2.0008 2.96554   7
   6 -11   1 2.17666 3.41767   3
   6 -11   1 1.36176 3.01462   4
   6 -11   1 6.17805 3.60568   6
  -7  11  -1 28.9044 4.66685   3
  -7  11  -1 35.2753 7.12820   6
   7 -11   1 39.0122 6.88813   3
   7 -11   1 35.9083 5.94339   5
   7 -11   1 38.1836 7.02096   7
   7 -11   1 35.4895 6.35290   6
   7 -11   1 37.4185 6.70312   4
  -8  11  -1 368.554 18.8795   6
   8 -11   1 371.026 18.5422   6
   8 -11   1 358.407 19.4012   7
   8 -11   1 370.041 18.8568   3
   8 -11   1 370.152 17.9762   4
  -9  11  -1 31.5292 8.07138   6
   9 -11   1 27.0247 6.11925   4
   9 -11   1 33.6288 6.87080   7
   9 -11   1 20.2158 5.04924   5
   6  10  -1 134.164 12.0717   6
   5  10  -1 33.5604 6.22051   5
   5  10  -1 36.8061 7.13732   6
   5  10  -1 25.1106 5.84863   6
  -5 -10   1 19.4904 3.03931   3
  -5 -10   1 14.5963 4.97603   6
   4  10  -1 1.69171 3.50361   5
   4  10  -1 3.13345 3.04432   3
   4  10  -1 -3.0574 2.74032   6
   4  10  -1 2.01483 4.23349   6
  -4 -10   1 -2.3012 3.09725   6
   3  10  -1 79.4217 8.62352   5
   3  10  -1 73.6201 8.43474   6
   3  10  -1 76.5796 7.66355   6
   3  10  -1 86.7246 7.48820   3
  -3 -10   1 82.5820 6.41359   3
  -3 -10   1 73.8158 6.52350   3
  -3 -10   1 73.5054 7.50317   4
  -3 -10   1 69.1848 7.49154   6
   2  10  -1 40.6702 7.72862   6
   2  10  -1 45.2485 6.39284   6
   2  10  -1 32.6695 5.14048   3
  -2 -10   1 40.9018 6.24163   4
  -2 -10   1 40.1683 5.39244   3
  -2 -10   1 44.9884 6.90008   6
   1  10  -1 34.6170 5.84476   6
   1  10  -1 33.8186 5.36591   6
   1  10  -1 27.3879 4.61963   4
   1  10  -1 30.8189 5.57253   3
  -1 -10   1 27.3645 4.83505   4
  -1 -10   1 29.9073 4.78467   3
  -1 -10   1 20.0170 4.37724   6
   0  10  -1 22.8645 4.27498   3
   0  10  -1 29.6775 5.27917   6
   0  10  -1 21.0348 4.61284   6
   0  10  -1 26.8881 4.47633   4
   0 -10   1 28.7133 5.58952   7
   0 -10   1 21.6807 4.19736   3
   0 -10   1 20.6399 4.05391   4
   0 -10   1 21.5402 4.54331   6
  -1  10  -1 81.1744 7.59601   6
  -1  10  -1 99.3565 8.14411   6
  -1  10  -1 86.4452 7.02908   3
  -1  10  -1 80.4686 7.19188   4
   1 -10   1 89.8591 7.55774   6
   1 -10   1 85.3042 6.82830   4
   1 -10   1 76.9169 7.11663   3
   1 -10   1 84.6134 7.93438   7
   1 -10   1 80.4835 8.73247   6
  -2  10  -1 203.143 10.5033   4
  -2  10  -1 209.963 10.6954   3
  -2  10  -1 207.357 12.1267   6
  -2  10  -1 226.632 12.4815   6
   2 -10   1 209.415 11.7257   6
   2 -10   1 220.118 11.9878   6
   2 -10   1 191.246 11.1077   3
   2 -10   1 202.282 11.9241   7
   2 -10   1 199.957 10.4554   4
  -3  10  -1 222.730 12.4610   6
  -3  10  -1 195.053 10.1500   3
  -3  10  -1 203.391 10.5704   4
  -3  10  -1 180.617 11.9477   6
   3 -10   1 194.772 11.9812   6
   3 -10   1 195.041 11.3427   6
   3 -10   1 196.823 10.3193   4
   3 -10   1 197.135 11.7696   7
   3 -10   1 195.374 11.3311   3
  -4  10  -1 200.287 10.5301   3
  -4  10  -1 201.869 11.9289   6
   4 -10   1 208.076 11.9245   6
   4 -10   1 182.241 11.5452   6
   4 -10   1 181.474 10.4549   4
   4 -10   1 188.682 11.4106   3
   4 -10   1 188.377 11.6973   7
  -5  10  -1 570.366 21.7350   6
   5 -10   1 590.388 21.6569   3
   5 -10   1 561.972 21.5864   6
   5 -10   1 550.227 22.2794   6
   5 -10   1 572.203 22.6194   7
   5 -10   1 547.762 20.3186   4
  -6  10  -1 143.383 10.5284   6
  -6  10  -1 158.123 9.27525   3
   6 -10   1 152.565 10.2782   4
   6 -10   1 142.265 10.7311   6
   6 -10   1 145.752 9.74965   5
   6 -10   1 152.706 10.5825   6
   6 -10   1 168.141 11.0261   3
   6 -10   1 157.516 11.0957   7
  -7  10  -1 2.17893 2.09777   3
   7 -10   1 -0.0178 2.89142   6
   7 -10   1 -0.7400 2.74838   3
   7 -10   1 3.66521 2.78010   5
   7 -10   1 -0.2510 3.27168   7
   7 -10   1 2.65924 3.49994   6
   7 -10   1 2.39680 3.11319   4
  -8  10  -1 37.9920 7.88325   6
  -8  10  -1 50.1357 5.39578   3
   8 -10   1 49.4861 7.37193   6
   8 -10   1 35.4924 6.22198   5
   8 -10   1 39.9361 6.54758   4
   8 -10   1 42.1585 7.10324   3
   8 -10   1 39.3153 7.18656   7
   8 -10   1 38.2982 7.11320   6
  -9  10  -1 28.7193 6.69574   6
  -9  10  -1 26.2689 4.42640   3
   9 -10   1 21.8374 5.76162   6
   9 -10   1 29.0030 6.06018   3
   9 -10   1 29.1022 6.83586   7
   9 -10   1 28.2358 6.01113   5
   9 -10   1 27.6674 6.30026   4
   6   9  -1 8.39181 4.67730   6
   6   9  -1 23.1516 5.59294   5
   6   9  -1 16.8145 5.33849   6
  -6  -9   1 7.64906 5.38286   6
   5   9  -1 18.9960 4.67606   3
   5   9  -1 16.3659 4.83803   5
   5   9  -1 9.86083 3.99274   6
   5   9  -1 17.4237 4.36034   6
  -5  -9   1 17.1909 4.92958   6
  -5  -9   1 15.2036 2.63441   3
  -5  -9   1 14.3591 2.85461   3
   4   9  -1 56.3922 6.01528   3
   4   9  -1 52.1800 5.89761   6
   4   9  -1 58.5663 6.82710   5
   4   9  -1 44.8425 7.09910   6
  -4  -9   1 51.9196 4.76900   3
  -4  -9   1 45.3457 6.67208   6
  -4  -9   1 55.0768 4.98530   3
   3   9  -1 677.733 22.5747   6
   3   9  -1 659.294 21.4199   3
  -3  -9   1 647.090 21.9849   4
  -3  -9   1 643.144 20.1901   3
  -3  -9   1 665.905 23.1425   6
  -3  -9   1 651.302 19.9692   3
   2   9  -1 27.7043 5.06334   6
   2   9  -1 26.9570 4.33335   3
   2   9  -1 36.2766 4.87498   4
  -2  -9   1 27.4672 4.85568   6
  -2  -9   1 24.6884 4.50636   4
  -2  -9   1 25.5880 3.88805   3
  -2  -9   1 29.9662 4.50867   3
   1   9  -1 53.4928 5.44711   4
   1   9  -1 44.3042 6.05988   6
   1   9  -1 54.0762 6.21741   6
   1   9  -1 57.2385 5.44171   3
  -1  -9   1 41.9532 5.44732   6
  -1  -9   1 44.9732 5.10931   3
  -1  -9   1 56.2903 6.02289   4
  -1  -9   1 46.7106 4.78639   3
   0   9  -1 343.674 14.6051   6
   0   9  -1 331.841 14.7914   6
   0   9  -1 348.641 13.4050   3
   0   9  -1 327.396 12.7946   4
   0  -9   1 330.790 15.1218   7
   0  -9   1 332.471 12.7761   3
   0  -9   1 340.231 14.4888   6
   0  -9   1 339.060 13.9013   3
   0  -9   1 347.061 13.2968   4
   0  -9   1 330.602 14.3193   6
  -1   9  -1 1859.68 44.5180   5
  -1   9  -1 1875.08 42.7993   3
  -1   9  -1 1866.44 45.5879   6
  -1   9  -1 1829.24 43.0621   4
  -1   9  -1 1862.76 45.7370   6
   1  -9   1 1825.70 43.1218   3
   1  -9   1 1869.05 44.3167   3
   1  -9   1 1802.45 46.2370   7
   1  -9   1 1866.33 46.2318   6
   1  -9   1 1868.18 45.3432   6
   1  -9   1 1868.18 43.0374   4
  -2   9  -1 176.467 10.0940   6
  -2   9  -1 172.125 9.20878   5
  -2   9  -1 167.401 8.80644   3
  -2   9  -1 165.179 10.0069   6
  -2   9  -1 160.741 8.95943   4
   2  -9   1 163.495 8.77507   4
   2  -9   1 172.279 10.0416   6
   2  -9   1 152.627 9.31965   3
   2  -9   1 166.292 9.95961   7
   2  -9   1 163.590 9.59436   6
  -3   9  -1 119.568 7.90186   5
  -3   9  -1 124.986 8.96654   6
  -3   9  -1 135.469 9.26230   4
  -3   9  -1 146.519 8.07978   3
  -3   9  -1 136.354 9.21117   6
   3  -9   1 130.485 7.95636   4
   3  -9   1 130.594 8.87163   7
   3  -9   1 137.277 8.79304   6
   3  -9   1 142.348 9.14333   3
   3  -9   1 133.553 8.99970   6
  -4   9  -1 383.073 14.1090   3
  -4   9  -1 378.283 16.0325   6
  -4   9  -1 367.042 15.1022   5
   4  -9   1 382.668 16.2415   6
   4  -9   1 393.300 15.9788   3
   4  -9   1 378.279 16.2543   7
   4  -9   1 374.191 15.8679   6
   4  -9   1 388.139 14.9654   4
  -5   9  -1 11.8331 3.81892   6
  -5   9  -1 3.27186 2.15001   3
   5  -9   1 10.3147 3.54240   7
   5  -9   1 5.69604 3.01588   3
   5  -9   1 7.52398 3.00056   6
   5  -9   1 5.79973 2.63544   4
   5  -9   1 2.58781 2.74498   6
   5  -9   1 12.2420 3.19935   5
  -6   9  -1 8.47836 2.82701   3
  -6   9  -1 6.08483 3.17879   6
   6  -9   1 1.20388 2.72499   4
   6  -9   1 3.70606 2.68374   5
   6  -9   1 12.9688 3.90387   6
   6  -9   1 11.5554 3.48237   6
  -7   9  -1 812.031 27.3984   6
  -7   9  -1 830.563 23.0373   3
   7  -9   1 814.435 27.0585   3
   7  -9   1 810.645 28.7076   7
   7  -9   1 774.581 27.0066   6
   7  -9   1 794.327 28.5895   6
   7  -9   1 791.425 26.8149   5
  -8   9  -1 275.349 11.5989   3
  -8   9  -1 278.145 14.7113   6
   8  -9   1 243.018 15.8525   6
   8  -9   1 276.153 14.9835   3
   8  -9   1 269.333 14.5471   6
   8  -9   1 258.941 13.9106   5
   8  -9   1 276.281 15.6282   7
   8  -9   1 267.828 14.8970   4
  -9   9  -1 121.634 10.3680   6
  -9   9  -1 107.160 6.83906   3
   9  -9   1 117.039 9.28465   5
   9  -9   1 115.744 9.63190   3
   9  -9   1 106.538 9.78963   4
   9  -9   1 103.047 11.5990   6
   9  -9   1 133.045 11.0186   7
   9  -9   1 112.538 9.36216   6
 -10   9  -1 4.08946 2.00247   3
  10  -9   1 3.85608 3.04777   5
  10  -9   1 -3.5851 3.15194   7
   7   8  -1 6.41676 3.92332   6
   7   8  -1 -0.1168 3.13304   3
   7   8  -1 3.19342 3.50569   5
   6   8  -1 64.5535 7.06937   6
   6   8  -1 46.6715 7.30974   6
   6   8  -1 46.4554 7.61156   5
   5   8  -1 12.4394 3.45165   6
   5   8  -1 19.8695 4.46548   3
   5   8  -1 19.3664 4.58160   6
   5   8  -1 14.6494 4.23001   5
  -5  -8   1 26.5216 5.08322   6
  -5  -8   1 17.5401 2.51179   3
   4   8  -1 71.4777 6.52189   3
   4   8  -1 67.6930 6.35975   6
  -4  -8   1 64.9469 5.73140   3
  -4  -8   1 63.6040 4.70285   3
  -4  -8   1 60.2008 6.24512   6
   3   8  -1 10.1054 2.97575   6
   3   8  -1 3.33480 2.71575   6
   3   8  -1 2.07703 2.67663   4
   3   8  -1 4.62317 2.59969   3
   3   8  -1 5.88423 2.75923   5
  -3  -8   1 6.58207 2.93654   4
  -3  -8   1 5.91310 2.46858   6
  -3  -8   1 2.35567 1.81217   3
  -3  -8   1 2.83960 2.09189   3
   2   8  -1 52.6696 4.92913   3
   2   8  -1 57.7577 6.07678   6
   2   8  -1 41.6829 4.92699   6
   2   8  -1 51.2629 5.94411   3
   2   8  -1 49.7224 5.03923   4
  -2  -8   1 49.2530 4.48392   3
  -2  -8   1 59.1538 5.89252   6
  -2  -8   1 52.8528 5.05191   3
  -2  -8   1 56.2735 5.56234   4
   1   8  -1 2740.97 61.3444   6
   1   8  -1 2699.34 58.6306   4
   1   8  -1 2658.43 60.4686   6
   1   8  -1 2742.91 58.2529   3
   1   8  -1 2583.99 60.2815   3
  -1  -8   1 2763.10 58.9370   3
  -1  -8   1 2786.00 58.5637   4
  -1  -8   1 2704.59 60.7623   6
  -1  -8   1 2842.76 60.5199   6
  -1  -8   1 2660.80 57.5664   3
   0   8  -1 551.302 16.8984   3
   0   8  -1 511.163 17.6566   3
   0   8  -1 533.616 18.2971   6
   0   8  -1 512.705 18.1150   7
   0   8  -1 517.566 17.6914   6
   0   8  -1 521.478 16.2003   4
   0  -8   1 514.259 17.6242   6
   0  -8   1 535.220 16.5178   4
   0  -8   1 527.082 17.9645   6
   0  -8   1 500.260 18.5921   7
   0  -8   1 501.242 16.0869   3
   0  -8   1 522.711 17.3441   3
  -1   8  -1 68.1049 6.08806   6
  -1   8  -1 68.1259 5.93620   7
  -1   8  -1 65.7583 5.95996   6
  -1   8  -1 59.6101 5.12842   3
  -1   8  -1 71.8242 5.30014   4
  -1   8  -1 63.4528 5.56738   3
  -1   8  -1 68.3018 5.72245   5
   1  -8   1 69.0951 6.05529   7
   1  -8   1 60.6839 5.98376   6
   1  -8   1 58.2880 5.44504   3
   1  -8   1 71.2984 5.99211   6
   1  -8   1 73.3315 5.57450   4
  -2   8  -1 199.043 9.25226   3
  -2   8  -1 192.227 8.95625   4
  -2   8  -1 183.474 9.92012   6
  -2   8  -1 194.895 9.50088   5
  -2   8  -1 192.991 9.77230   3
  -2   8  -1 175.660 9.69974   7
  -2   8  -1 189.080 10.0745   6
   2  -8   1 178.876 8.78110   3
   2  -8   1 176.665 9.85912   7
   2  -8   1 170.216 9.34902   3
   2  -8   1 196.728 9.00522   4
   2  -8   1 186.882 9.81734   6
   2  -8   1 184.628 9.95167   6
  -3   8  -1 428.143 14.7927   5
  -3   8  -1 396.740 15.5220   6
  -3   8  -1 414.222 14.5595   4
  -3   8  -1 395.271 15.6779   6
  -3   8  -1 403.952 15.7848   7
  -3   8  -1 363.727 14.4471   3
  -3   8  -1 392.394 13.8857   3
   3  -8   1 370.536 14.7816   3
   3  -8   1 415.918 15.7939   7
   3  -8   1 367.734 13.8921   3
   3  -8   1 391.015 15.5965   6
   3  -8   1 396.774 15.2476   6
   3  -8   1 403.074 14.2377   4
  -4   8  -1 198.490 9.85932   5
  -4   8  -1 185.473 10.6123   7
  -4   8  -1 184.728 9.96466   3
  -4   8  -1 201.977 9.26405   3
  -4   8  -1 211.501 10.8135   6
   4  -8   1 197.191 10.3979   6
   4  -8   1 194.348 9.84602   5
   4  -8   1 186.339 10.5954   7
   4  -8   1 196.199 9.76269   4
   4  -8   1 181.834 10.1410   3
   4  -8   1 183.693 9.60183   3
   4  -8   1 211.910 11.2369   6
  -5   8  -1 3.98048 2.51184   3
  -5   8  -1 3.39001 2.02649   5
  -5   8  -1 5.44233 2.58824   6
  -5   8  -1 3.02052 1.79469   3
  -5   8  -1 3.20161 2.54232   6
   5  -8   1 -0.9915 1.73124   6
   5  -8   1 8.54266 2.86987   4
   5  -8   1 3.84711 2.36803   5
   5  -8   1 0.36495 1.64690   3
   5  -8   1 2.35740 1.97339   7
   5  -8   1 5.51765 2.94934   6
  -6   8  -1 53.5138 6.18587   3
  -6   8  -1 56.8626 5.07509   3
  -6   8  -1 68.1510 6.98426   6
   6  -8   1 59.1194 6.46949   7
   6  -8   1 77.4736 7.11451   4
   6  -8   1 57.9280 6.13806   6
   6  -8   1 71.3803 6.76782   3
   6  -8   1 62.4786 6.33296   5
   6  -8   1 64.7252 7.28288   6
  -7   8  -1 75.7133 6.85938   3
  -7   8  -1 87.3425 6.24330   3
  -7   8  -1 79.4699 7.96050   6
   7  -8   1 74.0207 7.44693   6
   7  -8   1 72.3765 7.67860   6
   7  -8   1 88.9247 8.00327   4
   7  -8   1 79.2100 7.97834   7
   7  -8   1 82.2991 7.15553   5
  -8   8  -1 370.670 15.3763   3
  -8   8  -1 376.625 17.0612   6
  -8   8  -1 385.400 13.6488   3
   8  -8   1 372.819 17.0197   5
   8  -8   1 393.190 17.3560   6
   8  -8   1 408.942 18.1387   3
   8  -8   1 380.749 18.4658   6
   8  -8   1 384.599 18.4417   7
   8  -8   1 388.477 17.9452   4
  -9   8  -1 68.8470 5.40921   3
  -9   8  -1 62.5324 7.36474   6
  -9   8  -1 66.5395 6.76723   3
   9  -8   1 79.0114 8.89395   4
   9  -8   1 78.3856 9.38542   6
   9  -8   1 86.0321 8.67501   5
   9  -8   1 58.3949 7.59143   6
   9  -8   1 78.5755 8.39758   3
   9  -8   1 76.9098 8.63556   7
 -10   8  -1 6.40441 3.34545   6
  10  -8   1 4.01452 2.60243   6
  10  -8   1 9.04810 3.48731   4
  10  -8   1 0.54282 3.80303   3
  10  -8   1 1.53603 3.32261   5
  10  -8   1 2.15803 3.64211   7
   8   7  -1 6.18333 5.99387   5
   8   7  -1 -1.0648 3.15507   3
   7   7  -1 141.314 9.77622   3
   7   7  -1 119.816 10.4242   6
   7   7  -1 121.975 11.1917   5
   7   7  -1 122.042 9.24520   6
   6   7  -1 195.725 10.8448   6
   6   7  -1 170.185 11.5539   6
   6   7  -1 195.116 13.4491   5
   5   7  -1 66.3199 6.77084   6
   5   7  -1 66.3175 7.35958   5
   5   7  -1 66.8501 6.29299   3
   5   7  -1 71.4534 6.38454   6
  -5  -7   1 61.7430 3.50478   3
  -5  -7   1 77.2443 8.15944   6
  -5  -7   1 65.6550 3.73410   3
   4   7  -1 146.218 9.97556   5
   4   7  -1 138.016 8.46982   6
   4   7  -1 140.652 9.56421   6
   4   7  -1 137.885 8.06391   3
   4   7  -1 134.868 8.55205   4
  -4  -7   1 139.235 8.75711   6
  -4  -7   1 127.547 5.95703   3
  -4  -7   1 138.551 6.72398   3
   3   7  -1 276.055 12.8098   6
   3   7  -1 262.134 12.6328   5
   3   7  -1 256.693 11.4664   6
   3   7  -1 287.485 11.2039   3
   3   7  -1 241.168 11.4528   3
   3   7  -1 253.710 11.2254   4
  -3  -7   1 269.638 12.1278   6
  -3  -7   1 256.274 11.7397   4
  -3  -7   1 281.314 10.4581   3
  -3  -7   1 252.821 9.22983   3
   2   7  -1 456.452 15.7941   6
   2   7  -1 469.504 15.2762   4
   2   7  -1 473.874 17.1377   6
   2   7  -1 445.241 16.7664   7
   2   7  -1 482.889 15.0934   3
  -2  -7   1 446.524 13.6185   3
  -2  -7   1 452.635 15.8221   6
  -2  -7   1 464.105 16.2158   6
  -2  -7   1 468.522 15.8196   4
   1   7  -1 396.525 14.2193   3
   1   7  -1 385.682 14.0790   6
   1   7  -1 405.181 14.9827   6
   1   7  -1 392.511 13.2523   3
   1   7  -1 406.648 16.8581   7
   1   7  -1 384.973 12.9765   4
  -1  -7   1 381.397 14.1119   6
  -1  -7   1 407.577 13.8775   3
  -1  -7   1 372.381 13.8572   6
  -1  -7   1 399.928 13.5279   4
  -1  -7   1 360.410 12.1909   3
   0   7  -1 134.681 6.97012   4
   0   7  -1 158.490 7.61583   3
   0   7  -1 148.778 8.08656   6
   0   7  -1 156.673 8.47028   7
   0   7  -1 150.949 7.98019   3
   0   7  -1 143.314 8.14837   6
   0  -7   1 139.262 8.11071   6
   0  -7   1 143.743 7.28542   4
   0  -7   1 133.674 8.37730   7
   0  -7   1 159.429 7.43234   3
   0  -7   1 152.045 8.12123   6
   0  -7   1 144.409 7.92638   3
  -1   7  -1 31.1301 3.89726   7
  -1   7  -1 28.7294 4.16937   3
  -1   7  -1 25.3882 3.47865   4
  -1   7  -1 29.3478 3.39076   3
  -1   7  -1 23.1178 3.77165   6
  -1   7  -1 32.8213 3.93169   6
  -1   7  -1 22.9974 3.61492   5
   1  -7   1 28.1126 3.75259   6
   1  -7   1 26.2415 4.11119   7
   1  -7   1 29.1693 3.39791   4
   1  -7   1 26.3639 3.51867   6
   1  -7   1 24.8638 3.81128   3
   1  -7   1 28.5450 3.58573   3
  -2   7  -1 1115.79 28.9663   6
  -2   7  -1 1054.01 27.3985   5
  -2   7  -1 1105.12 26.9342   4
  -2   7  -1 1121.02 29.0398   6
  -2   7  -1 1056.53 28.0127   3
  -2   7  -1 1097.65 28.8787   7
  -2   7  -1 1153.08 27.0522   3
   2  -7   1 1070.97 28.7469   6
   2  -7   1 1120.76 26.8902   4
   2  -7   1 1085.11 28.8472   7
   2  -7   1 1048.60 28.0040   3
   2  -7   1 1032.66 26.7195   3
   2  -7   1 1099.83 28.4712   6
  -3   7  -1 111.063 6.78433   4
  -3   7  -1 120.301 7.53748   6
  -3   7  -1 114.486 7.46034   7
  -3   7  -1 118.411 6.60060   3
  -3   7  -1 117.152 6.96325   5
  -3   7  -1 118.064 7.21471   3
  -3   7  -1 109.650 7.37698   6
   3  -7   1 119.056 7.46174   3
   3  -7   1 114.418 7.48889   6
   3  -7   1 125.646 8.05791   4
   3  -7   1 129.606 9.03762   6
   3  -7   1 113.098 6.86903   3
   3  -7   1 116.303 7.51691   7
  -4   7  -1 1309.81 34.7829   7
  -4   7  -1 1302.77 34.6820   6
  -4   7  -1 1346.57 31.7539   3
  -4   7  -1 1282.42 33.3110   3
  -4   7  -1 1381.35 34.3991   6
  -4   7  -1 1330.62 32.9633   5
   4  -7   1 1331.70 33.8671   3
   4  -7   1 1382.90 34.8274   7
   4  -7   1 1328.81 33.0027   4
   4  -7   1 1381.36 34.2427   6
   4  -7   1 1296.10 34.5035   6
   4  -7   1 1306.13 32.5640   3
   4  -7   1 1379.69 33.3734   5
  -5   7  -1 486.881 17.5875   6
  -5   7  -1 455.242 18.3155   7
  -5   7  -1 496.631 18.5266   6
  -5   7  -1 474.539 16.9852   5
   5  -7   1 518.779 17.8516   6
   5  -7   1 518.870 17.5992   4
   5  -7   1 469.097 17.9305   7
   5  -7   1 503.267 17.8136   3
   5  -7   1 508.083 17.0482   5
   5  -7   1 466.159 16.5777   3
   5  -7   1 497.858 18.4679   6
  -6   7  -1 326.101 14.8725   3
  -6   7  -1 309.367 13.9723   5
  -6   7  -1 325.738 12.0692   3
  -6   7  -1 314.002 14.0671   6
   6  -7   1 339.853 17.2248   6
   6  -7   1 317.457 14.1919   3
   6  -7   1 305.034 13.6520   5
   6  -7   1 346.106 15.4886   7
   6  -7   1 307.351 13.9499   6
   6  -7   1 327.179 14.3192   4
  -7   7  -1 44.2228 6.31608   6
  -7   7  -1 35.1255 4.26546   3
  -7   7  -1 41.7232 5.53012   3
   7  -7   1 39.2710 5.79041   5
   7  -7   1 40.7759 6.35165   7
   7  -7   1 46.0440 6.51888   4
   7  -7   1 45.0575 6.14510   6
   7  -7   1 36.0653 5.93443   3
  -8   7  -1 241.812 13.4692   6
  -8   7  -1 212.813 9.67804   3
   8  -7   1 221.914 12.7332   6
   8  -7   1 199.718 12.7544   4
   8  -7   1 249.982 13.8037   3
   8  -7   1 227.652 14.0975   7
   8  -7   1 211.234 13.9629   6
  -9   7  -1 13.5903 2.88468   3
  -9   7  -1 11.0717 3.35701   3
  -9   7  -1 4.28609 4.01044   6
   9  -7   1 13.7163 4.06690   6
   9  -7   1 12.3895 3.94698   6
   9  -7   1 20.3077 4.98052   3
   9  -7   1 13.8242 3.89993   5
   9  -7   1 17.0307 4.61102   4
   9  -7   1 12.2140 4.44759   7
 -10   7  -1 5.70562 3.96338   6
 -10   7  -1 1.09138 1.76688   3
  10  -7   1 -0.3204 2.90222   7
  10  -7   1 -2.8547 2.99539   4
  10  -7   1 3.24304 3.01901   3
  10  -7   1 0.78540 3.00121   6
  10  -7   1 -3.0447 3.54951   6
  10  -7   1 1.31402 3.28922   5
   8   6  -1 355.426 17.2218   6
   8   6  -1 342.743 16.5479   3
   8   6  -1 327.044 18.9681   5
  -8  -6   1 320.954 16.5711   6
   7   6  -1 25.9254 5.42857   3
   7   6  -1 24.1766 5.25677   6
   7   6  -1 26.9808 5.88131   5
   7   6  -1 21.9973 4.51774   6
  -7  -6   1 19.7967 4.52111   6
   6   6  -1 468.973 20.1176   5
   6   6  -1 453.909 18.7853   6
   6   6  -1 426.602 16.6071   6
   5   6  -1 436.944 15.9150   6
   5   6  -1 424.045 18.0740   5
   5   6  -1 436.969 15.3627   3
   5   6  -1 400.755 15.9581   3
   5   6  -1 437.265 18.8250   4
   5   6  -1 403.891 16.9818   6
  -5  -6   1 430.281 10.3203   3
  -5  -6   1 465.941 20.3385   6
  -5  -6   1 437.045 10.6143   3
   4   6  -1 16.0559 3.18782   3
   4   6  -1 13.5847 2.95197   6
   4   6  -1 16.6750 3.58311   6
   4   6  -1 21.9503 4.35313   5
  -4  -6   1 16.7227 3.38065   6
  -4  -6   1 19.7551 2.63787   3
   3   6  -1 1726.38 38.9347   3
   3   6  -1 1704.29 40.0152   4
   3   6  -1 1697.65 40.0117   6
   3   6  -1 1714.34 42.5489   7
   3   6  -1 1655.39 40.1892   3
   3   6  -1 1731.44 42.0647   5
   3   6  -1 1745.67 41.5086   6
  -3  -6   1 1781.04 37.7932   3
  -3  -6   1 1707.51 36.4761   3
  -3  -6   1 1723.60 40.1646   6
  -3  -6   1 1770.28 40.6586   4
  -3  -6   1 1735.97 40.5198   6
   2   6  -1 50.2383 4.60453   6
   2   6  -1 55.0217 5.19539   7
   2   6  -1 54.2917 4.46038   4
   2   6  -1 60.4230 4.58756   3
   2   6  -1 52.8920 4.72319   3
   2   6  -1 61.1084 5.25241   6
  -2  -6   1 46.6895 4.10521   3
  -2  -6   1 53.8427 3.84289   3
  -2  -6   1 55.2189 4.71693   6
  -2  -6   1 61.4722 4.84358   6
  -2  -6   1 64.0066 5.08215   4
   1   6  -1 983.237 26.0783   6
   1   6  -1 1026.65 26.3447   7
   1   6  -1 994.604 25.3760   6
   1   6  -1 959.746 24.0376   4
   1   6  -1 1010.16 24.1489   3
   1   6  -1 976.353 25.3655   3
  -1  -6   1 1033.35 24.8950   3
  -1  -6   1 973.206 23.4586   3
  -1  -6   1 1007.55 24.4053   4
  -1  -6   1 944.247 25.1927   6
  -1  -6   1 996.926 25.5363   6
   0   6  -1 82.5847 5.45539   6
   0   6  -1 81.9396 5.39517   3
   0   6  -1 82.3734 5.60329   6
   0   6  -1 78.3163 4.77201   4
   0   6  -1 84.9249 5.71882   7
   0  -6   1 81.7199 5.90150   7
   0  -6   1 81.7205 5.62870   6
   0  -6   1 81.0222 4.88129   3
   0  -6   1 87.1820 5.05215   4
   0  -6   1 80.7328 5.25856   3
   0  -6   1 83.7435 5.47458   6
  -1   6  -1 3760.75 76.9096   6
  -1   6  -1 3884.51 77.2821   7
  -1   6  -1 3878.64 76.2816   5
  -1   6  -1 3875.28 74.9908   4
  -1   6  -1 3671.73 76.8929   6
  -1   6  -1 3705.24 76.4622   3
   1  -6   1 3823.96 77.0937   6
   1  -6   1 3704.61 74.7103   4
   1  -6   1 3545.32 81.2456   7
   1  -6   1 3727.30 76.4010   3
   1  -6   1 3805.99 75.2249   3
   1  -6   1 3973.88 77.1220   6
  -2   6  -1 59.4619 4.86535   3
  -2   6  -1 50.5676 4.44952   6
  -2   6  -1 53.9209 4.30595   5
  -2   6  -1 59.7107 4.87110   6
  -2   6  -1 56.9633 4.67283   7
  -2   6  -1 54.0428 4.56279   3
  -2   6  -1 56.1930 4.19996   4
   2  -6   1 56.7842 4.56511   6
   2  -6   1 56.9507 4.23197   4
   2  -6   1 59.1273 4.33699   3
   2  -6   1 63.1599 5.87124   7
   2  -6   1 56.5724 5.41930   3
   2  -6   1 56.3641 4.73880   6
  -3   6  -1 242.178 9.97589   3
  -3   6  -1 239.046 10.6073   7
  -3   6  -1 237.262 9.79828   5
  -3   6  -1 239.611 10.3362   6
  -3   6  -1 230.165 9.19095   3
   3  -6   1 257.218 10.5033   3
   3  -6   1 242.092 9.64029   4
   3  -6   1 238.918 9.50024   3
   3  -6   1 257.781 10.7232   7
   3  -6   1 254.082 10.4381   6
  -4   6  -1 15.6326 3.21262   3
  -4   6  -1 17.3455 3.37547   6
  -4   6  -1 8.80230 2.60884   6
  -4   6  -1 12.1267 2.89954   5
  -4   6  -1 9.15881 2.78181   7
  -4   6  -1 15.4686 2.72811   3
   4  -6   1 14.8935 2.88127   5
   4  -6   1 16.1532 3.15169   6
   4  -6   1 12.8072 2.83929   3
   4  -6   1 13.9690 2.98396   4
   4  -6   1 15.0079 3.08983   3
   4  -6   1 17.3829 3.39138   7
   4  -6   1 15.5589 3.44467   6
  -5   6  -1 35.1474 3.55097   3
  -5   6  -1 39.9953 4.55166   3
  -5   6  -1 42.1300 4.89989   6
  -5   6  -1 38.4944 4.45940   5
  -5   6  -1 42.9656 5.00577   7
  -5   6  -1 36.6475 4.35103   6
   5  -6   1 44.3004 4.71077   3
   5  -6   1 35.5673 4.76799   6
   5  -6   1 40.7059 4.60853   6
   5  -6   1 42.4544 4.94166   7
   5  -6   1 39.1151 4.61758   5
   5  -6   1 40.2731 4.53760   4
  -6   6  -1 3.60606 2.53930   6
  -6   6  -1 4.51494 2.03850   3
  -6   6  -1 6.28203 2.39973   3
  -6   6  -1 6.59352 2.54222   5
  -6   6  -1 3.17211 2.35604   6
   6  -6   1 4.66270 2.59035   5
   6  -6   1 8.69658 2.68677   3
   6  -6   1 7.62425 2.64197   3
   6  -6   1 4.59817 2.33952   6
   6  -6   1 4.04754 2.38830   6
   6  -6   1 5.19258 2.50486   7
   6  -6   1 4.28429 2.38013   4
  -7   6  -1 258.868 11.3700   3
  -7   6  -1 283.062 13.4691   6
  -7   6  -1 288.286 10.8434   3
   7  -6   1 271.249 14.3168   7
   7  -6   1 300.672 13.9837   3
   7  -6   1 312.573 14.4256   4
   7  -6   1 299.380 14.8071   6
   7  -6   1 270.568 13.2362   5
   7  -6   1 294.162 13.9388   6
  -8   6  -1 570.676 20.8411   6
  -8   6  -1 554.506 17.5132   3
   8  -6   1 583.626 21.5168   5
   8  -6   1 554.884 22.0183   6
   8  -6   1 574.627 21.6510   6
   8  -6   1 593.961 23.0963   7
   8  -6   1 578.259 25.1842   4
   8  -6   1 614.672 22.0165   3
  -9   6  -1 39.1435 6.19265   6
  -9   6  -1 38.5420 4.71685   3
   9  -6   1 38.6734 6.24263   4
   9  -6   1 32.5465 5.79571   3
   9  -6   1 56.4982 8.32025   7
   9  -6   1 40.7094 6.64959   5
   9  -6   1 39.9631 6.54923   6
   9  -6   1 41.4315 6.84752   6
 -10   6  -1 25.0823 3.41929   3
 -10   6  -1 23.5026 5.77653   6
 -10   6  -1 34.5706 2.67175   3
  10  -6   1 41.4560 6.68147   5
  10  -6   1 28.0744 6.16541   4
  10  -6   1 31.5131 6.18350   3
  10  -6   1 38.1622 6.92733   7
  10  -6   1 32.6563 7.39264   6
  10  -6   1 34.1256 6.63651   6
   9   5  -1 73.6314 8.57817   3
   9   5  -1 48.6379 10.5887   6
   8   5  -1 164.408 10.9928   3
   8   5  -1 204.004 13.6476   5
   8   5  -1 180.670 11.8122   6
   8   5  -1 149.161 10.1150   6
  -8  -5   1 175.142 11.8611   6
   7   5  -1 27.5532 5.12095   3
   7   5  -1 23.7568 5.50380   5
   7   5  -1 19.4738 4.53630   6
   7   5  -1 24.1545 4.41484   6
  -7  -5   1 28.3583 4.92643   6
   6   5  -1 27.0922 5.11772   5
   6   5  -1 22.6113 4.13022   3
   6   5  -1 22.8227 3.88114   6
   6   5  -1 20.8711 4.41242   6
  -6  -5   1 26.4619 4.34983   6
   5   5  -1 -2.0266 2.21503   5
   5   5  -1 -0.5428 1.49932   6
   5   5  -1 -2.5735 1.60377   6
   5   5  -1 0.30571 1.71600   3
   5   5  -1 1.53857 2.17197   4
  -5  -5   1 1.04565 0.62308   3
   4   5  -1 14.3469 3.02463   3
   4   5  -1 16.3374 3.66137   5
   4   5  -1 13.2269 3.04037   4
   4   5  -1 16.8527 3.07206   3
   4   5  -1 12.4789 3.17636   6
   4   5  -1 10.3902 2.52305   6
  -4  -5   1 8.87385 2.30875   6
  -4  -5   1 7.31773 1.53693   3
  -4  -5   1 12.5607 1.93477   3
  -4  -5   1 11.4224 2.55337   6
   3   5  -1 148.621 7.37803   6
   3   5  -1 173.762 9.00405   5
   3   5  -1 148.237 7.63426   4
   3   5  -1 148.658 8.48597   7
   3   5  -1 149.244 7.61125   3
   3   5  -1 159.204 8.25617   6
  -3  -5   1 155.738 6.49870   3
  -3  -5   1 152.248 7.49110   6
  -3  -5   1 156.377 7.97323   6
  -3  -5   1 150.625 6.35497   3
   2   5  -1 68.1793 4.36071   3
   2   5  -1 68.3038 4.69392   6
   2   5  -1 62.4913 4.48228   4
   2   5  -1 67.2477 4.69907   3
   2   5  -1 74.2277 5.27178   6
   2   5  -1 67.1285 5.26178   7
  -2  -5   1 65.0578 4.23989   3
  -2  -5   1 65.2664 4.76018   6
  -2  -5   1 68.2459 4.80644   4
  -2  -5   1 72.3094 4.87513   6
  -2  -5   1 64.9021 4.29304   3
   1   5  -1 2930.84 59.1869   3
   1   5  -1 2851.20 58.9732   6
   1   5  -1 2902.39 57.9004   3
   1   5  -1 2970.40 59.9696   6
   1   5  -1 2823.93 59.9592   7
   1   5  -1 2937.21 59.7448   4
  -1  -5   1 2787.84 58.3204   3
  -1  -5   1 2918.14 58.3481   4
  -1  -5   1 2905.28 59.2410   6
  -1  -5   1 2851.03 57.1782   3
  -1  -5   1 2817.85 59.0394   6
   0   5  -1 733.444 19.4763   6
   0   5  -1 715.795 19.0588   6
   0   5  -1 728.836 19.0351   3
   0   5  -1 753.315 19.7289   7
   0   5  -1 745.540 18.2552   3
   0   5  -1 721.117 17.7841   4
   0  -5   1 755.164 19.9296   7
   0  -5   1 715.956 18.7940   3
   0  -5   1 751.858 19.2355   6
   0  -5   1 763.182 18.1377   4
   0  -5   1 761.364 18.0980   3
   0  -5   1 735.575 19.2750   6
  -1   5  -1 403.668 12.9003   6
  -1   5  -1 407.655 12.9452   6
  -1   5  -1 400.408 12.4058   5
  -1   5  -1 405.574 11.9947   3
  -1   5  -1 406.731 12.4963   3
  -1   5  -1 405.684 11.6366   4
  -1   5  -1 406.882 12.7498   7
   1  -5   1 407.240 12.6030   3
   1  -5   1 407.082 12.7489   6
   1  -5   1 405.093 13.0089   7
   1  -5   1 400.048 11.9010   3
   1  -5   1 404.082 11.5903   4
  -2   5  -1 2708.24 56.4110   5
  -2   5  -1 2728.11 57.4343   7
  -2   5  -1 2727.22 56.9407   3
  -2   5  -1 2788.38 57.9180   6
  -2   5  -1 2726.70 57.3684   6
  -2   5  -1 2811.31 55.3335   3
   2  -5   1 2790.42 56.4431   7
   2  -5   1 2710.34 57.5837   6
   2  -5   1 2645.95 56.9450   6
   2  -5   1 2799.33 55.8603   3
   2  -5   1 2648.07 56.3642   5
   2  -5   1 2721.59 55.9464   3
   2  -5   1 2748.28 55.7509   4
  -3   5  -1 45.2668 3.84856   3
  -3   5  -1 42.0601 4.07453   6
  -3   5  -1 47.7599 3.99305   5
  -3   5  -1 44.8635 4.00816   6
  -3   5  -1 40.8810 4.08155   7
  -3   5  -1 47.5803 3.61332   3
   3  -5   1 42.5200 3.88271   3
   3  -5   1 46.8921 4.24106   6
   3  -5   1 42.0726 3.61627   4
   3  -5   1 45.6887 3.82810   5
   3  -5   1 48.9454 3.82937   3
   3  -5   1 46.1420 4.11332   7
   3  -5   1 46.7526 4.05039   6
  -4   5  -1 23.4150 3.73804   7
  -4   5  -1 20.0409 3.24743   6
  -4   5  -1 19.8142 3.11833   3
  -4   5  -1 20.6647 3.66399   6
  -4   5  -1 19.3188 3.06501   5
  -4   5  -1 21.8878 2.83988   3
   4  -5   1 21.4383 3.39930   3
   4  -5   1 24.7136 4.06638   4
   4  -5   1 26.1186 3.95655   6
   4  -5   1 19.1626 3.21208   3
   4  -5   1 21.6188 3.52149   7
  -5   5  -1 177.699 8.26482   3
  -5   5  -1 171.037 8.76157   6
  -5   5  -1 172.488 9.69652   7
  -5   5  -1 172.606 8.75485   5
  -5   5  -1 161.416 9.14774   6
   5  -5   1 171.896 9.30116   7
   5  -5   1 170.170 8.21259   3
   5  -5   1 165.780 8.63208   5
   5  -5   1 168.441 8.95771   6
   5  -5   1 163.304 8.79365   4
   5  -5   1 191.034 9.17115   3
   5  -5   1 159.683 8.90674   6
  -6   5  -1 233.847 11.0200   6
  -6   5  -1 221.926 11.5089   6
  -6   5  -1 221.932 9.70862   3
  -6   5  -1 232.223 12.3029   7
  -6   5  -1 225.163 8.95950   3
  -6   5  -1 232.566 11.0845   5
   6  -5   1 225.047 11.0845   6
   6  -5   1 217.293 10.4292   3
   6  -5   1 224.803 11.3986   4
   6  -5   1 237.235 11.9469   7
   6  -5   1 219.941 10.8103   3
   6  -5   1 225.267 11.3905   6
   6  -5   1 242.662 11.1950   5
  -7   5  -1 269.909 10.7893   3
  -7   5  -1 276.820 10.0137   3
  -7   5  -1 275.147 12.8733   6
   7  -5   1 266.134 13.5855   6
   7  -5   1 271.929 12.7575   3
   7  -5   1 272.437 14.0174   7
   7  -5   1 258.314 12.8068   5
   7  -5   1 262.820 12.7553   6
  -8   5  -1 54.2751 5.05450   3
  -8   5  -1 58.9568 6.64097   6
   8  -5   1 57.9806 6.76918   3
   8  -5   1 62.7693 7.37491   6
   8  -5   1 58.7338 7.17307   5
  -9   5  -1 143.078 6.69799   3
  -9   5  -1 151.799 6.45692   3
  -9   5  -1 143.326 10.4819   6
   9  -5   1 151.718 10.4947   6
   9  -5   1 141.090 10.7629   5
   9  -5   1 131.104 10.8744   6
   9  -5   1 150.722 11.8724   7
   9  -5   1 170.925 11.2369   3
 -10   5  -1 7.11894 4.38212   6
  10  -5   1 15.9509 4.43220   6
  10  -5   1 8.67373 4.29909   6
  10  -5   1 15.5137 4.43611   3
  10  -5   1 13.0922 4.13619   5
  10  -5   1 10.5025 3.93769   4
  10  -5   1 24.3458 6.02751   7
  11  -5   1 30.4096 6.06845   7
  11  -5   1 13.6990 4.14625   4
   9   4  -1 42.1274 8.00786   7
   9   4  -1 44.7181 6.67352   3
   9   4  -1 36.6368 5.79631   6
   9   4  -1 32.7189 7.23835   5
   9   4  -1 33.0014 6.05581   6
   8   4  -1 189.625 11.6450   6
   8   4  -1 186.450 12.8922   5
   8   4  -1 190.419 11.0063   3
   8   4  -1 160.679 10.0837   6
  -8  -4   1 186.555 11.1510   6
   7   4  -1 395.645 15.2628   3
   7   4  -1 371.876 16.2070   6
   7   4  -1 377.844 17.8988   5
  -7  -4   1 387.881 15.7212   6
   6   4  -1 15.9443 3.12691   6
   6   4  -1 9.16788 2.92979   6
   6   4  -1 7.97525 2.71486   3
   6   4  -1 6.37338 3.45177   5
  -6  -4   1 8.11008 2.87019   6
   5   4  -1 48.7339 4.35663   3
   5   4  -1 44.1539 4.88103   6
   5   4  -1 44.5435 5.25026   5
   5   4  -1 45.6625 4.30229   6
   5   4  -1 40.0493 4.18689   3
  -5  -4   1 46.8819 4.37364   6
  -5  -4   1 38.9620 4.23819   6
   4   4  -1 1139.00 29.8498   5
   4   4  -1 1129.90 27.1866   6
   4   4  -1 1095.00 28.5753   4
   4   4  -1 1122.22 26.1875   3
   4   4  -1 1137.42 28.6658   6
   4   4  -1 1062.16 27.3309   3
  -4  -4   1 1125.49 23.0322   3
  -4  -4   1 1105.50 22.7347   3
  -4  -4   1 1111.36 26.9855   6
   3   4  -1 951.921 23.7442   3
   3   4  -1 991.778 24.3985   4
   3   4  -1 1011.93 25.8313   5
   3   4  -1 958.586 24.6432   6
   3   4  -1 991.664 22.6125   3
   3   4  -1 935.526 23.5435   6
  -3  -4   1 973.299 21.4411   3
  -3  -4   1 945.734 23.5137   6
  -3  -4   1 978.943 20.6777   3
   2   4  -1 1684.60 38.4551   7
   2   4  -1 1727.94 35.5681   3
   2   4  -1 1707.96 36.7104   3
   2   4  -1 1678.55 37.4246   6
   2   4  -1 1729.09 36.7261   6
  -2  -4   1 1673.30 36.9510   6
  -2  -4   1 1721.88 34.5234   3
  -2  -4   1 1702.26 35.4495   3
  -2  -4   1 1746.45 37.0925   4
   1   4  -1 1386.00 31.3274   6
   1   4  -1 1437.19 30.0223   3
   1   4  -1 1398.09 30.9813   3
   1   4  -1 1451.25 32.1412   7
   1   4  -1 1415.96 30.2205   4
   1   4  -1 1383.46 30.9309   6
  -1  -4   1 1410.87 31.0256   6
  -1  -4   1 1448.34 31.1260   6
  -1  -4   1 1446.93 29.6091   3
  -1  -4   1 1459.42 30.5864   4
  -1  -4   1 1439.59 30.5377   3
   0   4  -1 65.6963 4.12010   6
   0   4  -1 64.8299 4.17247   7
   0   4  -1 66.3480 3.78585   3
   0   4  -1 57.8597 3.87561   3
   0   4  -1 58.2407 3.80674   6
   0   4  -1 67.9153 3.55954   4
   0  -4   1 66.6487 4.09111   6
   0  -4   1 64.2611 4.01219   3
   0  -4   1 65.0646 4.24026   7
   0  -4   1 65.4543 3.52189   4
   0  -4   1 67.1740 3.97949   6
   0  -4   1 68.5767 3.70549   3
  -1   4  -1 28.2064 2.37511   4
  -1   4  -1 32.2136 3.03063   3
  -1   4  -1 28.4893 2.48434   3
  -1   4  -1 29.8783 2.72540   7
  -1   4  -1 27.1617 2.67376   6
  -1   4  -1 28.8900 2.72460   6
   1  -4   1 28.2512 2.68055   3
   1  -4   1 28.2365 2.31732   4
   1  -4   1 26.0623 2.58281   6
   1  -4   1 30.1448 2.74348   7
   1  -4   1 31.1637 2.82434   6
   1  -4   1 28.1998 2.49638   3
  -2   4  -1 374.825 11.8301   6
  -2   4  -1 382.238 11.8290   7
  -2   4  -1 376.065 11.4448   3
  -2   4  -1 370.036 10.7153   3
  -2   4  -1 373.300 11.6902   6
   2  -4   1 377.010 11.2994   5
   2  -4   1 370.310 11.6048   6
   2  -4   1 360.722 10.8073   3
   2  -4   1 353.233 11.6273   6
   2  -4   1 375.167 11.4640   3
   2  -4   1 358.228 10.7068   4
   2  -4   1 361.165 11.5786   7
  -3   4  -1 203.978 8.51310   6
  -3   4  -1 214.324 9.03671   7
  -3   4  -1 215.619 8.91636   6
  -3   4  -1 214.560 8.37803   5
  -3   4  -1 215.319 8.26812   3
  -3   4  -1 206.679 7.56066   3
   3  -4   1 211.731 8.64963   6
   3  -4   1 204.750 8.74488   6
   3  -4   1 230.200 9.06928   7
   3  -4   1 214.783 8.38038   5
   3  -4   1 205.985 8.34274   3
   3  -4   1 197.942 7.79793   3
   3  -4   1 214.617 8.34204   4
  -4   4  -1 2519.68 54.1668   6
  -4   4  -1 2505.75 53.3391   6
  -4   4  -1 2518.15 52.2476   3
  -4   4  -1 2451.33 52.7935   5
  -4   4  -1 2560.39 51.0397   3
  -4   4  -1 2478.91 54.5200   7
   4  -4   1 2537.12 53.3051   4
   4  -4   1 2410.30 52.7416   3
   4  -4   1 2552.02 53.0714   5
   4  -4   1 2551.96 57.1249   7
   4  -4   1 2490.34 53.4158   6
   4  -4   1 2491.13 53.8575   6
   4  -4   1 2434.77 52.7535   3
  -5   4  -1 16.6477 2.38358   3
  -5   4  -1 13.4634 2.93768   6
  -5   4  -1 15.9543 3.05200   6
  -5   4  -1 15.3266 2.94455   5
  -5   4  -1 14.7336 3.30047   7
  -5   4  -1 15.8436 2.79803   3
   5  -4   1 15.9038 3.20021   3
   5  -4   1 16.6929 2.95102   3
   5  -4   1 10.9947 2.69317   6
   5  -4   1 12.6872 2.76835   5
   5  -4   1 18.0832 3.63103   7
  -6   4  -1 122.218 7.76479   6
  -6   4  -1 134.795 9.04755   7
  -6   4  -1 139.720 8.60928   6
  -6   4  -1 134.502 6.28446   3
  -6   4  -1 118.497 8.00156   5
  -6   4  -1 134.495 6.79131   3
   6  -4   1 139.807 8.26252   6
   6  -4   1 124.487 7.65675   3
   6  -4   1 123.670 8.42802   6
   6  -4   1 134.408 8.15474   3
   6  -4   1 117.807 8.63662   7
   6  -4   1 138.931 8.27469   5
  -7   4  -1 2.43045 1.62936   3
  -7   4  -1 -0.2220 1.54696   3
  -7   4  -1 3.89914 2.36552   6
   7  -4   1 0.99278 2.37456   6
   7  -4   1 7.53251 3.01229   7
   7  -4   1 2.20853 2.21873   6
   7  -4   1 -1.2092 2.14625   3
   7  -4   1 -2.4612 1.91673   5
   7  -4   1 3.83690 2.13956   3
  -8   4  -1 522.257 14.4235   3
  -8   4  -1 542.776 19.2497   6
  -8   4  -1 499.573 14.7686   3
   8  -4   1 511.346 20.2930   5
   8  -4   1 517.799 22.2957   7
   8  -4   1 547.079 19.9912   3
   8  -4   1 504.230 20.1950   6
   8  -4   1 487.715 20.2141   6
  -9   4  -1 148.014 5.79146   3
  -9   4  -1 149.325 9.87714   6
   9  -4   1 130.903 10.6226   5
   9  -4   1 149.759 10.6583   3
   9  -4   1 150.235 10.4540   6
   9  -4   1 149.541 11.8330   7
   9  -4   1 149.045 11.2021   6
  10  -4   1 7.78168 3.78528   3
  10  -4   1 6.19385 4.10644   6
  10  -4   1 7.75969 4.36221   7
  10  -4   1 2.96752 3.68066   5
  11  -4   1 17.4174 4.88313   7
  11  -4   1 17.4920 4.28567   3
  10   3  -1 -3.6389 2.15428   6
  10   3  -1 12.4794 4.30306   7
  10   3  -1 7.51012 3.15665   3
   9   3  -1 135.441 11.3151   5
   9   3  -1 131.595 9.93273   6
   9   3  -1 120.528 8.79744   6
   9   3  -1 141.250 12.6867   7
   9   3  -1 137.657 9.92613   3
  -9  -3   1 139.961 9.70796   6
   8   3  -1 969.290 31.9918   5
   8   3  -1 954.536 34.6139   7
   8   3  -1 956.069 28.3138   3
   8   3  -1 945.995 27.7426   6
   8   3  -1 933.845 29.3569   6
   7   3  -1 9.71217 2.81719   6
   7   3  -1 11.6442 3.40786   3
   7   3  -1 9.29528 3.49627   5
   7   3  -1 7.54600 2.96085   6
   7   3  -1 11.4295 2.95266   3
  -7  -3   1 10.9061 3.15100   6
   6   3  -1 742.323 21.7817   3
   6   3  -1 795.522 25.2703   5
   6   3  -1 736.516 23.8051   4
   6   3  -1 763.463 23.2413   6
   6   3  -1 784.972 21.4376   3
  -6  -3   1 786.616 22.4892   6
   5   3  -1 598.952 17.3817   6
   5   3  -1 598.294 18.6329   6
   5   3  -1 608.415 19.9583   5
   5   3  -1 583.534 17.4275   3
   5   3  -1 601.777 19.1578   4
  -5  -3   1 585.179 17.1395   6
  -5  -3   1 627.297 18.1139   6
   4   3  -1 0.65152 1.85598   5
   4   3  -1 -0.5916 1.35961   4
   4   3  -1 1.22722 1.16252   6
   4   3  -1 2.35023 1.40364   3
   4   3  -1 -0.1056 1.23175   6
   4   3  -1 1.20201 1.21248   3
  -4  -3   1 0.92762 0.45116   3
  -4  -3   1 -0.2846 1.12293   6
  -4  -3   1 3.10567 1.50636   6
   3   3  -1 130.579 5.84846   6
   3   3  -1 135.954 6.54317   4
   3   3  -1 125.360 6.86329   5
   3   3  -1 130.692 5.20765   3
   3   3  -1 128.733 5.77699   3
   3   3  -1 123.084 6.17561   6
  -3  -3   1 125.278 5.77745   6
  -3  -3   1 128.551 3.98162   3
  -3  -3   1 135.809 4.32938   3
   2   3  -1 838.401 19.9365   6
   2   3  -1 821.158 19.2579   6
   2   3  -1 820.993 19.6858   4
   2   3  -1 832.131 19.2308   3
   2   3  -1 818.215 18.2700   3
  -2  -3   1 828.198 17.4043   3
  -2  -3   1 826.444 19.2554   6
  -2  -3   1 828.224 18.0654   3
   1   3  -1 313.949 9.16390   3
   1   3  -1 334.857 9.39065   6
   1   3  -1 316.619 8.63238   4
   1   3  -1 314.955 9.88700   7
   1   3  -1 314.286 8.95792   6
   1   3  -1 318.661 8.37431   3
  -1  -3   1 314.349 9.16059   6
  -1  -3   1 319.254 8.07142   3
  -1  -3   1 314.548 8.92752   4
  -1  -3   1 323.476 8.64541   3
  -1  -3   1 336.361 10.1597   6
   0   3  -1 234.958 7.23473   6
   0   3  -1 228.270 7.24327   6
   0   3  -1 243.984 6.80615   3
   0   3  -1 219.665 6.23522   4
   0   3  -1 231.206 7.39058   7
   0   3  -1 221.835 7.02140   3
   0  -3   1 222.922 6.29967   4
   0  -3   1 217.480 6.88341   3
   0  -3   1 234.825 7.17827   6
   0  -3   1 216.522 7.28977   7
   0  -3   1 257.941 6.83649   3
   0  -3   1 224.761 7.17034   6
  -1   3  -1 13.0605 1.86582   3
  -1   3  -1 9.48288 1.50910   3
  -1   3  -1 11.8458 1.84526   7
  -1   3  -1 9.94985 1.76429   6
  -1   3  -1 11.5232 1.39903   4
  -1   3  -1 11.7314 1.87149   6
  -1   3  -1 8.45829 1.50673   5
   1  -3   1 12.7196 1.64390   6
   1  -3   1 10.1456 1.68232   6
   1  -3   1 8.26274 1.43760   3
   1  -3   1 11.9535 1.86193   3
   1  -3   1 8.89583 1.31797   4
   1  -3   1 9.91242 1.59707   5
  -2   3  -1 1450.68 30.4751   3
  -2   3  -1 1424.86 31.0801   6
  -2   3  -1 1405.29 30.9311   6
  -2   3  -1 1447.03 29.7045   3
  -2   3  -1 1440.16 30.3529   5
  -2   3  -1 1413.48 31.2467   7
   2  -3   1 1422.10 30.2894   5
   2  -3   1 1407.46 29.8891   3
   2  -3   1 1424.52 30.9639   6
   2  -3   1 1411.91 30.4167   3
   2  -3   1 1405.77 29.9488   4
   2  -3   1 1433.91 30.8687   6
   2  -3   1 1409.08 31.2958   7
  -3   3  -1 2.91460 1.30849   6
  -3   3  -1 3.10095 1.36679   7
  -3   3  -1 4.05085 1.36738   3
  -3   3  -1 5.61801 1.49615   5
  -3   3  -1 4.77459 1.28589   3
   3  -3   1 5.27581 1.71626   6
   3  -3   1 1.47831 1.11044   7
   3  -3   1 3.88891 1.42399   5
   3  -3   1 5.73419 1.65688   6
   3  -3   1 3.37974 1.35562   3
  -4   3  -1 1532.02 32.1648   3
  -4   3  -1 1492.40 32.9790   3
  -4   3  -1 1474.30 34.2579   6
  -4   3  -1 1505.06 35.6434   7
  -4   3  -1 1440.24 33.9531   5
  -4   3  -1 1488.36 34.9782   6
   4  -3   1 1488.38 34.7285   6
   4  -3   1 1482.52 33.8152   3
   4  -3   1 1483.13 33.2171   3
   4  -3   1 1538.36 35.4769   7
   4  -3   1 1557.76 34.4545   5
   4  -3   1 1508.84 34.6174   6
  -5   3  -1 881.592 24.9639   7
  -5   3  -1 867.233 21.6573   3
  -5   3  -1 874.319 23.3153   6
  -5   3  -1 850.172 23.6034   5
  -5   3  -1 881.096 24.0283   6
  -5   3  -1 876.312 20.3979   3
   5  -3   1 873.617 25.0302   3
   5  -3   1 871.411 23.3153   5
   5  -3   1 858.326 23.8066   6
   5  -3   1 856.758 24.1829   6
   5  -3   1 861.070 22.6112   3
   5  -3   1 848.115 24.7462   7
  -6   3  -1 80.8251 7.38370   5
  -6   3  -1 74.3228 4.41952   3
  -6   3  -1 73.3966 4.62328   3
  -6   3  -1 83.3329 6.51787   6
  -6   3  -1 77.7808 5.80819   6
  -6   3  -1 74.4725 6.64533   7
   6  -3   1 74.2747 5.92848   6
   6  -3   1 84.5224 7.02943   7
   6  -3   1 76.2810 5.94017   3
   6  -3   1 64.0262 5.57923   3
   6  -3   1 68.2011 5.94232   5
  -7   3  -1 27.1001 4.30394   6
  -7   3  -1 25.3149 3.21095   3
  -7   3  -1 25.4891 2.95407   3
   7  -3   1 31.8049 4.91305   3
   7  -3   1 23.3945 4.13526   6
   7  -3   1 18.6790 4.25405   6
   7  -3   1 27.6063 4.76491   5
   7  -3   1 24.5570 4.91517   7
   7  -3   1 24.6070 4.40694   3
  -8   3  -1 449.000 17.6012   6
  -8   3  -1 432.696 12.3863   3
  -8   3  -1 450.908 12.1518   3
   8  -3   1 439.104 20.0855   7
   8  -3   1 456.504 18.3171   6
   8  -3   1 451.551 17.8091   6
   8  -3   1 450.459 17.5304   3
   8  -3   1 413.854 18.2325   5
  -9   3  -1 3.19893 1.10299   3
  -9   3  -1 3.34501 3.09297   6
  -9   3  -1 0.80270 1.11054   3
   9  -3   1 5.63905 3.23950   7
   9  -3   1 1.76089 2.53409   6
   9  -3   1 1.49637 2.70760   5
   9  -3   1 1.60544 2.66563   6
  10  -3   1 19.2393 5.27368   7
  10  -3   1 16.2451 4.13845   6
  10  -3   1 5.38860 3.11674   5
  10  -3   1 9.08131 3.78614   3
  10  -3   1 9.15587 4.49657   6
  11  -3   1 -0.0296 1.94190   6
  11  -3   1 -0.5738 3.07371   7
  11  -3   1 1.89545 3.48917   3
  10   2  -1 19.7842 6.22620   7
  10   2  -1 11.9421 4.85749   5
  10   2  -1 19.5163 4.21329   6
  10   2  -1 19.5974 4.50576   3
  10   2  -1 13.5708 4.20557   6
   9   2  -1 176.026 13.1728   5
   9   2  -1 197.025 14.6332   7
   9   2  -1 185.186 11.4318   6
   9   2  -1 169.705 10.4186   6
   9   2  -1 199.387 12.7070   3
  -9  -2   1 189.829 10.8604   6
   8   2  -1 150.818 9.84885   6
   8   2  -1 150.865 8.95217   6
   8   2  -1 146.586 12.1168   7
   8   2  -1 155.362 9.35307   3
   8   2  -1 140.735 11.2691   5
  -8  -2   1 150.820 9.23402   6
   7   2  -1 226.067 14.0146   7
   7   2  -1 237.193 11.4594   6
   7   2  -1 226.444 10.5771   6
   7   2  -1 236.345 13.2077   5
   7   2  -1 227.471 11.9789   3
   7   2  -1 232.561 10.6629   3
  -7  -2   1 228.059 10.8459   6
   6   2  -1 3.25173 2.24577   4
   6   2  -1 2.46433 2.35724   5
   6   2  -1 5.50520 2.17137   3
   6   2  -1 3.38985 1.86259   6
   6   2  -1 5.18408 2.03711   3
   6   2  -1 6.77206 2.43928   6
  -6  -2   1 6.31986 2.22511   6
  -6  -2   1 5.10555 1.91219   6
   5   2  -1 538.434 17.4717   6
   5   2  -1 542.649 15.5624   3
   5   2  -1 530.387 17.9324   5
   5   2  -1 542.951 17.5920   4
   5   2  -1 562.476 15.1595   3
   5   2  -1 561.340 16.8938   6
  -5  -2   1 536.861 15.6141   6
  -5  -2   1 557.869 16.1976   6
   4   2  -1 941.049 22.1489   3
   4   2  -1 936.355 24.2757   4
   4   2  -1 975.153 25.3033   5
   4   2  -1 937.103 21.2357   3
   4   2  -1 933.742 23.7508   6
  -4  -2   1 943.451 22.4748   6
  -4  -2   1 986.204 23.0963   6
   3   2  -1 453.127 12.1860   6
   3   2  -1 478.531 14.7472   4
   3   2  -1 440.245 11.6006   3
   3   2  -1 448.026 12.5729   6
   3   2  -1 428.078 10.8621   3
   3   2  -1 441.388 13.6317   5
  -3  -2   1 448.744 12.2451   6
  -3  -2   1 445.452 11.9952   6
   2   2  -1 983.707 21.6884   6
   2   2  -1 983.697 20.1457   3
   2   2  -1 963.394 20.7916   3
   2   2  -1 987.442 21.2209   6
   2   2  -1 998.452 22.0705   4
   2   2  -1 977.651 22.8662   5
  -2  -2   1 982.761 19.0255   3
  -2  -2   1 966.375 21.1685   6
  -2  -2   1 997.916 21.4655   6
  -2  -2   1 994.590 19.2805   3
   1   2  -1 2456.72 47.2406   3
   0   2  -1 21.1927 1.57085   3
   0   2  -1 18.1827 1.51866   7
   0   2  -1 19.2990 1.39615   3
   0   2  -1 18.7884 1.54775   6
   0   2  -1 19.8008 1.59460   6
   0   2  -1 18.4287 1.12890   4
   0  -2   1 17.2839 1.11459   4
   0  -2   1 19.1645 1.42348   3
   0  -2   1 18.3239 1.51429   7
   0  -2   1 21.3974 1.61918   6
   0  -2   1 19.2781 1.51607   3
  -1   2  -1 4338.56 92.1567   2
  -3   2  -1 1389.89 34.1624   7
  -3   2  -1 1409.98 30.2615   3
  -3   2  -1 1391.15 31.2413   6
  -3   2  -1 1404.73 29.6028   3
  -3   2  -1 1411.29 31.7800   6
   3  -2   1 1415.76 31.0987   5
   3  -2   1 1407.66 30.3168   3
   3  -2   1 1389.88 30.6660   3
   3  -2   1 1430.47 31.9191   7
   3  -2   1 1422.01 31.5701   6
   3  -2   1 1416.18 31.5884   6
  -4   2  -1 75.0626 5.40782   7
  -4   2  -1 74.1022 4.94785   6
  -4   2  -1 78.0919 5.27617   6
  -4   2  -1 68.4411 4.90919   5
  -4   2  -1 70.3113 3.94132   3
   4  -2   1 66.5897 4.27470   3
   4  -2   1 73.1643 4.66926   3
   4  -2   1 73.1728 5.28886   7
   4  -2   1 68.4479 4.90152   6
   4  -2   1 66.4896 4.93414   5
   4  -2   1 74.7155 5.02324   6
  -5   2  -1 130.117 7.56777   6
  -5   2  -1 134.383 5.75743   3
  -5   2  -1 132.479 5.99433   3
  -5   2  -1 135.305 7.14822   6
  -5   2  -1 125.709 7.50518   5
   5  -2   1 133.990 7.58021   5
   5  -2   1 122.524 7.25432   6
   5  -2   1 131.355 7.42034   6
   5  -2   1 135.503 6.86943   3
   5  -2   1 127.472 8.07013   7
   5  -2   1 134.918 7.15165   3
  -6   2  -1 180.332 9.17402   6
  -6   2  -1 185.383 9.91633   6
  -6   2  -1 183.642 7.01966   3
  -6   2  -1 175.242 7.02512   3
  -6   2  -1 174.856 9.65633   5
   6  -2   1 168.800 8.62125   3
   6  -2   1 170.913 8.98195   3
   6  -2   1 174.663 10.2850   7
   6  -2   1 165.015 9.22688   6
   6  -2   1 199.026 9.74815   6
   6  -2   1 174.286 9.55561   5
  -7   2  -1 1388.93 35.9986   6
  -7   2  -1 1414.63 30.0788   3
   7  -2   1 1401.39 36.4576   6
   7  -2   1 1401.86 36.8757   6
   7  -2   1 1420.62 39.0901   7
   7  -2   1 1402.59 37.0339   5
   7  -2   1 1319.22 34.9807   3
   7  -2   1 1392.02 35.8374   3
  -8   2  -1 11.3806 3.26582   6
   8  -2   1 6.38443 3.06713   5
   8  -2   1 10.2587 3.40955   6
   8  -2   1 6.41603 2.80841   3
   8  -2   1 4.38592 3.01072   6
   8  -2   1 3.04323 3.36643   7
  -9   2  -1 39.9955 7.15981   6
   9  -2   1 27.6975 5.70363   6
   9  -2   1 34.7140 6.77477   7
   9  -2   1 32.6710 5.86862   6
   9  -2   1 45.4706 6.84578   5
  10  -2   1 1.60902 3.49172   6
  10  -2   1 -2.4905 2.34413   5
  10  -2   1 -2.1934 2.40981   6
  10  -2   1 -1.5229 2.84026   3
  10  -2   1 0.63897 3.97629   7
  11  -2   1 36.4457 5.43464   6
  10   1  -1 1.05160 2.98995   5
  10   1  -1 -1.8678 2.74506   3
  10   1  -1 7.73591 4.38225   7
  10   1  -1 2.04782 2.53401   6
  10   1  -1 1.33555 2.87800   6
   9   1  -1 44.4515 6.10294   3
   9   1  -1 31.0157 6.60584   5
   9   1  -1 36.5874 5.52284   6
   9   1  -1 33.3154 5.37692   6
   9   1  -1 39.6559 7.39919   7
  -9  -1   1 43.8604 5.91220   6
   8   1  -1 300.574 16.8573   7
   8   1  -1 299.341 13.0710   6
   8   1  -1 309.266 13.3357   3
   8   1  -1 327.211 13.5681   3
   8   1  -1 318.356 13.9155   6
   8   1  -1 280.699 17.7853   5
  -8  -1   1 324.066 13.1930   6
   7   1  -1 261.544 14.4180   7
   7   1  -1 263.862 11.1700   3
   7   1  -1 261.957 11.3274   6
   7   1  -1 263.227 11.2216   3
   7   1  -1 255.864 13.2791   5
   7   1  -1 263.828 11.8819   6
  -7  -1   1 267.816 11.2463   6
   6   1  -1 237.498 11.5270   5
   6   1  -1 240.101 12.6010   7
   6   1  -1 234.600 9.89571   6
   6   1  -1 239.601 10.3215   6
   6   1  -1 231.905 9.49082   3
   6   1  -1 241.273 9.48237   3
  -6  -1   1 248.558 10.0026   6
  -6  -1   1 225.676 11.1628   5
  -6  -1   1 236.850 9.66283   6
   5   1  -1 52.6901 4.33434   6
   5   1  -1 54.3584 5.45384   7
   5   1  -1 51.3131 3.75633   3
   5   1  -1 57.5477 5.31541   5
   5   1  -1 52.0928 3.80978   3
   5   1  -1 56.1906 4.23372   6
  -5  -1   1 57.3094 4.28579   6
  -5  -1   1 50.2154 4.71923   5
  -5  -1   1 47.9439 3.94430   6
   4   1  -1 678.458 16.2284   3
   4   1  -1 672.844 15.8367   3
   4   1  -1 660.834 18.8973   5
   4   1  -1 685.014 17.6483   6
   4   1  -1 669.690 17.0374   6
  -4  -1   1 657.159 16.8960   6
  -4  -1   1 673.362 18.6642   5
  -4  -1   1 688.915 17.1138   6
   3   1  -1 639.194 16.9432   5
   3   1  -1 629.959 14.3206   3
   3   1  -1 650.994 15.7875   6
   3   1  -1 644.294 13.9317   3
   3   1  -1 645.604 15.3071   6
  -3  -1   1 640.539 16.9044   5
  -3  -1   1 634.874 15.2086   6
  -3  -1   1 657.040 15.4292   6
   1   1  -1 2400.53 48.7464   2
  -1  -1   1 2405.96 49.1308   2
   0   1  -1 97.8294 2.97541   6
   0   1  -1 92.1024 2.73168   3
   0   1  -1 96.7936 2.96227   6
   0   1  -1 99.7805 2.82372   7
   0   1  -1 93.3544 2.73123   3
   0  -1   1 95.1393 2.68702   3
   0  -1   1 97.4017 2.99017   6
   0  -1   1 96.8040 2.72788   3
   0  -1   1 94.4946 2.77866   7
  -1   1  -1 3.52307 0.77001   3
  -1   1  -1 4.20168 0.91403   6
  -1   1  -1 3.18832 0.81081   6
  -1   1  -1 2.32211 0.61178   7
  -1   1  -1 3.65447 0.73726   3
  -1   1  -1 4.48916 0.83991   5
   1  -1   1 2.37526 0.72641   6
   1  -1   1 2.52801 0.70335   3
   1  -1   1 4.51216 0.95313   6
   1  -1   1 1.60055 0.64073   3
   1  -1   1 3.70098 0.78485   5
  -2   1  -1 2140.14 43.1719   5
  -2   1  -1 2132.60 43.0067   3
  -2   1  -1 2143.20 43.1470   7
  -2   1  -1 2157.54 42.6948   6
  -2   1  -1 2154.17 44.1565   6
   2  -1   1 2136.63 44.0000   7
   2  -1   1 2156.94 42.5830   5
   2  -1   1 2139.01 43.2856   3
   2  -1   1 2156.69 42.9744   6
   2  -1   1 2138.56 43.7308   6
  -3   1  -1 245.339 7.46395   3
  -3   1  -1 235.317 8.73319   6
  -3   1  -1 233.816 9.58388   5
  -3   1  -1 230.753 7.47126   3
  -3   1  -1 241.005 8.56265   6
   3  -1   1 243.769 8.81147   6
   3  -1   1 236.067 8.02759   3
   3  -1   1 220.136 8.72273   7
   3  -1   1 232.177 7.81037   3
   3  -1   1 229.304 8.44586   5
   3  -1   1 234.047 8.57047   6
  -4   1  -1 323.506 11.4501   5
  -4   1  -1 325.497 9.72160   3
  -4   1  -1 332.531 9.62788   3
  -4   1  -1 325.618 11.3135   6
  -4   1  -1 320.315 11.6707   6
   4  -1   1 323.784 11.4569   6
   4  -1   1 328.520 10.6121   3
   4  -1   1 347.715 11.8249   6
   4  -1   1 334.549 10.8985   3
   4  -1   1 325.475 11.4909   5
   4  -1   1 336.929 12.2816   7
  -5   1  -1 731.444 21.1102   5
  -5   1  -1 736.219 20.7170   6
  -5   1  -1 757.309 21.4110   6
  -5   1  -1 780.329 19.3794   3
  -5   1  -1 734.296 17.7935   3
   5  -1   1 715.115 20.9900   6
   5  -1   1 730.761 22.3261   7
   5  -1   1 742.176 21.2564   5
   5  -1   1 748.113 20.2587   3
   5  -1   1 741.849 19.9287   3
   5  -1   1 748.924 21.0947   6
  -6   1  -1 -1.0850 1.42457   6
  -6   1  -1 0.35720 1.09182   3
  -6   1  -1 0.18533 1.02490   3
  -6   1  -1 -0.4995 1.51654   6
  -6   1  -1 -1.7906 1.69889   5
   6  -1   1 0.30292 1.60368   6
   6  -1   1 1.98338 1.38354   3
   6  -1   1 3.97635 1.89892   6
   6  -1   1 1.98585 2.30450   7
   6  -1   1 -0.9818 1.50060   5
   6  -1   1 1.83798 1.72242   3
  -7   1  -1 346.027 9.95348   3
  -7   1  -1 331.777 13.9986   6
   7  -1   1 344.007 16.2523   7
   7  -1   1 347.686 15.1955   5
   7  -1   1 338.973 14.7010   6
   7  -1   1 304.222 13.2602   3
   7  -1   1 337.329 14.1090   3
   7  -1   1 318.251 14.1143   6
  -8   1  -1 120.535 4.70159   3
  -8   1  -1 128.249 4.72527   3
   8  -1   1 133.619 9.05206   3
   8  -1   1 130.780 9.58867   6
   8  -1   1 116.221 11.7929   7
   8  -1   1 119.164 9.61979   5
   9  -1   1 35.7622 7.26089   7
   9  -1   1 30.1647 6.16828   5
   9  -1   1 37.8124 6.18674   6
   9  -1   1 31.5975 5.96549   6
  10  -1   1 2.29632 3.97881   7
  10  -1   1 2.10089 2.94991   5
  10  -1   1 1.36335 3.30623   6
  10  -1   1 -1.1465 2.39547   6
  10  -1   1 -0.5037 3.00662   3
  10   0  -1 12.5608 3.97295   6
  10   0  -1 15.8607 5.23070   7
  10   0  -1 18.2625 4.09946   3
  10   0  -1 14.1551 3.75320   6
  10   0  -1 13.3705 5.16032   5
   9   0  -1 24.9733 4.56753   6
   9   0  -1 42.1614 5.36164   3
   9   0  -1 29.4210 5.14595   6
   9   0  -1 35.5341 7.07451   7
   9   0  -1 45.0410 7.13368   5
  -9   0   1 37.4975 5.35157   6
   8   0  -1 426.401 18.3523   5
   8   0  -1 429.224 16.1677   6
   8   0  -1 415.133 16.1052   3
   8   0  -1 436.283 15.9761   3
  -8   0   1 436.403 15.4583   6
   7   0  -1 32.3945 5.25300   5
   7   0  -1 40.8765 4.49623   3
   7   0  -1 39.8587 4.50538   6
   7   0  -1 46.0628 6.86325   7
   7   0  -1 36.5913 4.19257   6
   7   0  -1 34.3183 4.29441   3
  -7   0   1 47.0305 4.58938   6
   6   0  -1 377.146 13.2271   6
   6   0  -1 395.524 12.6528   3
   6   0  -1 392.434 16.4971   7
   6   0  -1 386.601 13.6084   6
   6   0  -1 402.175 15.0832   5
   6   0  -1 378.754 12.4968   3
  -6   0   1 396.283 13.0142   6
  -6   0   1 392.461 13.2993   6
   5   0  -1 3.17311 1.36633   6
   5   0  -1 2.77261 1.86752   7
   5   0  -1 1.15327 1.07677   3
   5   0  -1 0.88545 1.16480   6
   5   0  -1 3.57977 2.16676   5
  -5   0   1 1.23438 1.68221   5
  -5   0   1 6.72824 1.78443   6
  -5   0   1 0.91373 1.18885   6
   4   0  -1 1490.84 30.9872   3
   4   0  -1 1501.39 35.6753   7
   4   0  -1 1538.22 34.2924   5
   4   0  -1 1520.20 32.4931   6
   4   0  -1 1490.04 31.0016   3
   4   0  -1 1505.92 32.6262   6
  -4   0   1 1498.74 33.9360   5
  -4   0   1 1522.04 32.4758   6
  -4   0   1 1517.11 32.1499   6
   3   0  -1 1805.44 35.7628   3
   3   0  -1 1847.12 35.8530   3
   3   0  -1 1845.67 37.5015   6
   3   0  -1 1891.57 40.3288   7
   3   0  -1 1859.96 37.3747   6
   3   0  -1 1784.22 38.7296   5
  -3   0   1 1841.53 37.3671   6
  -3   0   1 1893.60 37.0675   6
  -3   0   1 1883.54 38.8644   5
   2   0  -1 6110.23 120.291   2
  -2   0   1 6154.73 119.459   2
   1   0  -1 243.043 5.69307   5
   1   0  -1 227.897 6.01404   7
  -1   0   1 231.763 5.60985   5
  -1   0  -1 7.82324 1.29444   6
  -1   0  -1 9.17365 1.17697   6
  -1   0  -1 8.34420 1.04608   5
  -1   0  -1 8.42138 1.13856   3
  -1   0  -1 9.19322 1.00106   3
   1   0   1 7.71203 1.26813   6
   1   0   1 8.26272 1.06043   3
   1   0   1 8.20570 1.22664   6
   1   0   1 7.51222 1.10805   3
   1   0   1 7.57005 1.15793   4
   1   0   1 8.66275 1.11502   5
  -2   0  -1 2088.02 42.3721   6
  -2   0  -1 2147.49 42.7002   6
  -2   0  -1 2146.15 42.1003   5
  -2   0  -1 2070.66 41.0649   3
   2   0   1 2094.56 42.6433   6
   2   0   1 2005.18 41.4643   3
   2   0   1 2031.63 42.2084   6
   2   0   1 2130.75 41.6075   3
  -3   0  -1 483.916 12.3239   3
  -3   0  -1 486.494 13.9819   5
  -3   0  -1 486.751 13.9484   6
  -3   0  -1 486.479 12.5604   3
   3   0   1 495.177 14.5425   7
   3   0   1 498.454 13.1241   3
   3   0   1 485.680 13.2158   3
   3   0   1 468.731 13.7972   6
   3   0   1 497.693 13.8589   5
   3   0   1 515.963 14.3658   6
  -4   0  -1 214.677 9.13906   5
  -4   0  -1 252.805 9.59624   6
  -4   0  -1 234.351 7.77837   3
  -4   0  -1 249.802 9.72924   6
   4   0   1 242.370 8.90463   3
   4   0   1 242.021 10.3661   7
   4   0   1 246.027 9.85066   6
   4   0   1 238.511 9.43114   6
   4   0   1 221.528 8.55063   3
   4   0   1 251.363 9.82164   5
  -5   0  -1 660.275 19.8401   5
  -5   0  -1 712.547 19.9731   6
  -5   0  -1 688.242 19.9811   6
  -5   0  -1 680.037 16.6281   3
   5   0   1 689.330 20.3212   5
   5   0   1 642.419 20.0638   3
   5   0   1 637.615 18.5158   3
   5   0   1 670.282 21.2887   7
   5   0   1 669.940 19.6378   6
   5   0   1 666.574 19.9858   6
  -6   0  -1 76.0351 6.78564   5
  -6   0  -1 75.6067 4.26939   3
  -6   0  -1 80.0004 4.10548   3
  -6   0  -1 78.1207 6.07991   6
  -6   0  -1 70.8836 6.16628   6
   6   0   1 78.4323 5.89230   3
   6   0   1 85.0620 6.12501   3
   6   0   1 85.1070 6.68619   6
   6   0   1 74.0004 6.09288   6
   6   0   1 80.0490 7.35557   7
   6   0   1 85.6561 6.84643   5
  -7   0  -1 3.15371 2.36734   6
  -7   0  -1 7.86269 1.71836   3
   7   0   1 5.79350 3.09234   7
   7   0   1 7.75933 2.85008   6
   7   0   1 3.75974 2.42078   6
   7   0   1 6.03977 3.05921   5
   7   0   1 10.2978 2.90776   3
   7   0   1 7.78071 2.75084   3
  -8   0  -1 719.215 15.1662   3
  -8   0  -1 723.212 26.9065   6
  -8   0  -1 686.734 14.9445   3
   8   0   1 716.226 25.1618   6
   8   0   1 693.525 23.8639   6
   8   0   1 686.686 27.3510   7
   8   0   1 649.467 28.4165   5
   8   0   1 695.182 23.6566   3
   9   0   1 196.007 13.2456   5
   9   0   1 195.715 12.3127   6
   9   0   1 187.573 12.1815   6
   9   0   1 193.421 12.3057   3
   9   0   1 200.326 14.2391   7
 -10   0  -1 12.1940 4.56732   6
  10   0   1 11.8935 5.32867   7
  10   0   1 9.61281 3.92790   6
  10   0   1 10.2590 4.97919   5
  10   0   1 19.4383 4.56321   3
  10   0   1 9.14649 4.49048   6
  11  -1  -1 17.7507 3.65303   6
  11  -1  -1 24.6543 5.63211   7
  10  -1  -1 -1.3333 2.75942   5
  10  -1  -1 5.48668 2.99525   3
  10  -1  -1 3.72505 4.15787   7
  10  -1  -1 1.82418 2.77261   6
  10  -1  -1 1.48469 2.23665   6
 -10   1   1 0.53940 3.40218   6
   9  -1  -1 374.992 17.5693   5
   9  -1  -1 365.200 15.5604   3
   9  -1  -1 349.603 19.1979   7
   9  -1  -1 358.114 15.5523   6
   9  -1  -1 351.826 15.5343   6
  -9   1   1 368.046 14.6546   6
   8  -1  -1 527.565 20.6026   5
   8  -1  -1 540.536 18.5204   3
   8  -1  -1 522.101 18.5048   6
   8  -1  -1 516.715 18.0298   3
   8  -1  -1 515.722 18.4789   6
   8  -1  -1 541.999 22.8070   7
  -8   1   1 535.253 17.8837   6
   7  -1  -1 77.1703 6.75850   5
   7  -1  -1 83.8770 6.08227   3
   7  -1  -1 70.1538 5.51121   3
   7  -1  -1 74.8475 5.90335   6
   7  -1  -1 82.6011 7.74692   7
   7  -1  -1 78.2253 5.98914   6
  -7   1   1 74.2036 5.60667   6
  -7   1   1 78.0351 6.75902   5
   6  -1  -1 32.9187 3.47843   3
   6  -1  -1 29.3075 3.49684   6
   6  -1  -1 35.3302 4.34543   5
   6  -1  -1 29.9717 5.02361   7
   6  -1  -1 32.1364 3.57888   6
   6  -1  -1 32.4060 3.35642   3
  -6   1   1 30.1834 3.33920   6
  -6   1   1 30.0824 3.69930   6
  -6   1   1 32.9455 4.57054   5
   5  -1  -1 636.899 18.9436   6
   5  -1  -1 615.124 16.1889   3
   5  -1  -1 575.241 20.6567   5
   5  -1  -1 667.037 17.3788   6
   5  -1  -1 613.242 19.7021   7
  -5   1   1 655.751 16.8500   6
  -5   1   1 646.047 17.4009   6
  -5   1   1 646.196 18.3881   5
   4  -1  -1 971.070 21.4518   3
   4  -1  -1 998.312 23.9827   5
   4  -1  -1 1007.69 22.8266   6
   4  -1  -1 990.229 21.7749   3
   4  -1  -1 987.560 25.4292   7
  -4   1   1 974.152 23.7436   5
  -4   1   1 973.937 22.4015   6
  -4   1   1 993.910 22.9074   6
   3  -1  -1 327.961 10.9268   7
   3  -1  -1 322.961 7.94148   3
   3  -1  -1 321.022 9.06920   6
   3  -1  -1 330.514 9.87974   5
   3  -1  -1 320.011 8.34671   3
  -3   1   1 333.806 10.8060   7
  -3   1   1 323.752 9.23430   6
  -3   1   1 332.732 9.84620   5
  -3   1   1 327.039 8.91017   6
   2  -1  -1 1432.46 28.4351   6
   2  -1  -1 1432.32 28.4879   3
   2  -1  -1 1432.16 29.9194   7
   2  -1  -1 1434.77 28.5868   5
  -2   1   1 1447.77 29.2187   6
  -2   1   1 1441.53 30.7194   7
  -2   1   1 1461.87 28.0113   6
  -2   1   1 1439.70 29.2190   5
   1  -1  -1 42.4216 1.74200   3
   1  -1  -1 42.5874 2.24048   7
   1  -1  -1 41.3652 2.27097   4
   1  -1  -1 42.8921 1.66069   5
   1  -1  -1 43.7051 1.92955   6
   1  -1  -1 43.5279 1.62421   3
   1  -1  -1 46.7654 1.94952   6
  -1   1   1 40.2168 1.63124   5
  -1   1   1 46.6542 2.30813   7
  -1   1   1 44.3971 1.67969   3
  -1   1   1 45.5471 2.39653   4
  -1   1   1 45.5858 1.91693   6
  -1   1   1 43.3553 1.60397   3
   0  -1  -1 3.05808 0.69191   3
   0  -1  -1 2.92943 0.62221   7
   0  -1  -1 4.77713 0.78951   6
   0  -1  -1 3.03725 0.69707   4
   0  -1  -1 2.29037 0.63451   6
   0  -1  -1 3.03449 0.58705   3
   0   1   1 2.50448 0.61413   6
   0   1   1 2.80692 0.69325   4
   0   1   1 2.59599 0.66977   3
   0   1   1 3.29482 0.62790   7
   0   1   1 2.88865 0.74377   6
   0   1   1 2.07236 0.56635   3
  -1  -1  -1 410.829 10.4878   6
  -1  -1  -1 410.466 10.4801   4
  -1  -1  -1 415.463 9.91501   5
  -1  -1  -1 394.932 9.67199   3
  -1  -1  -1 409.575 10.6933   6
  -1  -1  -1 395.363 10.1902   3
   1   1   1 410.281 10.3934   4
   1   1   1 398.368 10.2197   3
   1   1   1 404.287 10.4943   6
   1   1   1 411.953 10.5735   6
   1   1   1 411.527 9.86402   3
   1   1   1 409.653 10.0932   5
  -2  -1  -1 76.3682 4.20451   6
  -2  -1  -1 83.4166 4.12743   5
  -2  -1  -1 75.8997 3.39337   3
  -2  -1  -1 81.6501 4.31556   6
  -2  -1  -1 82.7012 3.87467   3
   2   1   1 85.0898 4.52420   6
   2   1   1 79.8305 4.18723   5
   2   1   1 79.4445 3.93500   3
   2   1   1 79.4127 4.18307   4
   2   1   1 81.7108 3.89676   3
   2   1   1 74.7314 4.06669   6
  -3  -1  -1 2304.86 45.4091   3
  -3  -1  -1 2345.99 47.9116   6
  -3  -1  -1 2242.97 47.9797   6
  -3  -1  -1 2279.21 46.2241   3
  -3  -1  -1 2229.05 47.7544   5
   3   1   1 2330.86 48.7851   6
   3   1   1 2259.33 47.7822   6
   3   1   1 2345.97 48.7769   3
   3   1   1 2253.83 46.6663   3
   3   1   1 2285.03 48.0593   5
   3   1   1 2271.19 48.1469   4
  -4  -1  -1 2480.53 48.0553   3
  -4  -1  -1 2335.93 50.7341   5
  -4  -1  -1 2324.91 50.8246   6
  -4  -1  -1 2376.98 47.4262   3
  -4  -1  -1 2335.16 50.1552   6
   4   1   1 2289.39 50.4759   6
   4   1   1 2391.33 53.3465   5
   4   1   1 2345.63 50.8927   6
   4   1   1 2332.10 51.2562   4
   4   1   1 2338.14 48.8543   3
   4   1   1 2237.76 49.5974   3
  -5  -1  -1 28.0891 2.58988   3
  -5  -1  -1 33.4467 3.89774   6
  -5  -1  -1 32.7194 3.91057   6
  -5  -1  -1 30.5418 2.86275   3
  -5  -1  -1 35.8015 4.06606   5
   5   1   1 31.6834 3.66526   3
   5   1   1 33.2388 3.85119   3
   5   1   1 32.6348 4.24437   6
   5   1   1 31.7094 4.59637   5
   5   1   1 32.0407 4.60685   4
   5   1   1 29.2615 3.55465   6
  -6  -1  -1 129.899 8.14875   6
  -6  -1  -1 125.297 7.92966   6
  -6  -1  -1 127.190 8.34524   5
  -6  -1  -1 126.309 5.69102   3
  -6  -1  -1 130.836 5.38452   3
   6   1   1 130.740 8.66140   5
   6   1   1 140.750 9.80273   7
   6   1   1 120.387 7.75544   3
   6   1   1 126.337 7.86987   3
   6   1   1 150.437 8.56865   6
   6   1   1 136.053 8.78778   6
   6   1   1 129.120 8.96100   4
  -7  -1  -1 779.290 17.6845   3
  -7  -1  -1 768.617 27.5310   6
   7   1   1 720.508 23.3841   3
   7   1   1 751.066 24.0573   6
   7   1   1 718.864 24.6184   6
   7   1   1 764.658 26.9470   7
   7   1   1 751.507 25.1498   5
   7   1   1 753.151 23.4278   3
  -8  -1  -1 22.8500 4.46001   6
   8   1   1 16.7238 4.14890   6
   8   1   1 26.3441 4.87586   6
   8   1   1 21.0763 5.11482   5
   8   1   1 25.2005 4.85537   3
   9   1   1 -2.5018 2.36714   6
   9   1   1 0.99928 2.89281   3
   9   1   1 2.44343 3.44791   5
   9   1   1 5.51716 4.24424   7
   9   1   1 4.47386 3.14784   6
  10   1   1 7.19201 4.41442   6
  10   1   1 10.6996 4.19871   7
  10   1   1 9.94543 3.78341   3
  10   1   1 15.8047 4.19568   6
  10   1   1 3.93031 5.00060   5
  11  -2  -1 5.48735 3.94523   5
  11  -2  -1 10.1363 4.10630   7
  10  -2  -1 4.27836 4.23081   7
  10  -2  -1 12.6924 3.53470   3
  10  -2  -1 13.3321 4.16051   5
  10  -2  -1 9.63468 3.49788   6
  10  -2  -1 -0.7295 2.25035   6
 -10   2   1 -3.3987 3.56477   6
   9  -2  -1 139.756 10.5537   5
   9  -2  -1 125.923 9.15321   6
   9  -2  -1 128.415 11.1957   7
   9  -2  -1 146.309 9.22796   6
   9  -2  -1 144.497 9.76973   3
  -9   2   1 127.689 8.73874   6
   8  -2  -1 160.897 11.3207   7
   8  -2  -1 148.423 9.06042   6
   8  -2  -1 140.303 8.63993   6
   8  -2  -1 147.829 8.53852   3
   8  -2  -1 161.570 9.19464   3
   8  -2  -1 141.285 10.0439   5
  -8   2   1 143.579 8.31978   6
   7  -2  -1 147.761 10.1549   7
   7  -2  -1 158.558 8.35818   3
   7  -2  -1 130.269 8.99815   5
   7  -2  -1 147.550 7.80416   3
   7  -2  -1 145.681 8.09945   6
  -7   2   1 138.327 9.28095   5
  -7   2   1 150.811 7.93818   6
   6  -2  -1 209.308 8.46724   3
   6  -2  -1 206.915 10.6681   6
   6  -2  -1 206.915 10.1258   5
   6  -2  -1 203.510 9.07604   6
   6  -2  -1 212.788 8.99245   3
   6  -2  -1 213.060 11.2860   7
  -6   2   1 201.983 8.75135   6
  -6   2   1 210.119 9.58643   6
  -6   2   1 222.250 10.1813   5
   5  -2  -1 1180.66 27.6542   6
   5  -2  -1 1169.30 28.8747   5
   5  -2  -1 1153.70 26.9225   3
   5  -2  -1 1162.44 27.8975   6
   5  -2  -1 1142.56 26.0979   3
   5  -2  -1 1168.07 30.5542   7
  -5   2   1 1194.73 28.0462   6
  -5   2   1 1207.76 31.1302   7
  -5   2   1 1208.96 27.3134   6
  -5   2   1 1179.90 28.6542   5
   4  -2  -1 1.80494 1.05028   6
   4  -2  -1 0.72319 0.90533   3
   4  -2  -1 0.19806 1.20222   7
   4  -2  -1 0.01032 0.73306   3
   4  -2  -1 1.14725 1.26952   5
   4  -2  -1 1.35214 0.98734   6
  -4   2   1 0.56499 1.09780   6
  -4   2   1 2.34446 0.55941   3
  -4   2   1 0.70457 0.79978   6
  -4   2   1 0.95218 0.51164   3
  -4   2   1 0.48496 1.13534   7
  -4   2   1 -0.1790 0.99094   5
   3  -2  -1 549.525 13.9074   6
   3  -2  -1 555.382 12.7111   3
   3  -2  -1 548.373 13.3540   3
   3  -2  -1 544.911 14.0133   5
   3  -2  -1 549.942 13.7516   6
   3  -2  -1 539.091 15.5043   7
   3  -2  -1 563.565 15.1649   4
  -3   2   1 565.245 11.7296   3
  -3   2   1 554.471 12.1287   3
  -3   2   1 550.982 13.9696   5
   2  -2  -1 1304.91 26.7557   6
   2  -2  -1 1290.11 27.8733   7
   2  -2  -1 1283.97 27.0624   6
   2  -2  -1 1328.40 26.4562   5
   2  -2  -1 1289.90 27.1796   3
   2  -2  -1 1294.73 27.7883   4
  -2   2   1 1306.29 27.8947   4
  -2   2   1 1306.92 26.4478   5
  -2   2   1 1288.37 25.9900   3
  -2   2   1 1288.55 26.9778   6
  -2   2   1 1322.03 28.1300   7
   1  -2  -1 7.27033 1.36173   4
   1  -2  -1 6.58490 1.17915   3
   1  -2  -1 6.79526 1.07205   3
   1  -2  -1 5.87458 1.16094   7
   1  -2  -1 4.97352 1.02803   6
   1  -2  -1 6.53957 0.89099   5
  -1   2   1 7.13206 1.19331   6
  -1   2   1 4.57775 0.78059   5
  -1   2   1 4.35763 1.02459   6
  -1   2   1 5.01199 1.12713   4
  -1   2   1 7.31389 1.30479   7
  -1   2   1 5.51093 0.93454   3
  -1   2   1 5.85254 1.03541   3
   0  -2  -1 0.71113 0.77387   4
   0  -2  -1 0.88762 0.65217   6
   0  -2  -1 1.47701 0.72930   7
   0  -2  -1 0.03429 0.53035   6
   0  -2  -1 0.69858 0.52960   3
   0  -2  -1 1.36219 0.67470   3
   0   2   1 -0.1989 0.45926   3
   0   2   1 0.82002 0.57591   6
   0   2   1 0.50696 0.69595   4
   0   2   1 -0.4951 0.51673   7
   0   2   1 0.63048 0.59566   3
  -1  -2  -1 3886.17 85.0389   2
   1   2   1 3787.98 87.9159   2
  -2  -2  -1 1295.45 27.7343   3
  -2  -2  -1 1329.86 29.6846   4
  -2  -2  -1 1332.35 29.4069   6
  -2  -2  -1 1322.42 29.3350   5
  -2  -2  -1 1329.99 29.4987   6
  -2  -2  -1 1340.72 28.3884   3
   2   2   1 1329.91 29.1024   5
   2   2   1 1262.31 29.0256   3
   2   2   1 1316.09 29.5307   6
   2   2   1 1330.48 30.1098   6
   2   2   1 1329.92 29.2773   4
  -3  -2  -1 2.42519 1.03016   3
  -3  -2  -1 2.99748 1.50605   6
  -3  -2  -1 2.22962 1.54086   5
  -3  -2  -1 0.89763 1.20294   6
  -3  -2  -1 1.34479 0.91573   3
   3   2   1 1.46307 1.30989   6
   3   2   1 2.04361 1.65647   6
   3   2   1 3.46349 1.52401   3
   3   2   1 0.92487 1.01862   3
   3   2   1 3.10986 1.45177   4
   3   2   1 1.65607 1.34950   5
  -4  -2  -1 20.1831 3.26176   5
  -4  -2  -1 20.6938 2.22510   3
  -4  -2  -1 20.0007 3.19018   6
  -4  -2  -1 18.5575 2.68205   3
  -4  -2  -1 25.5390 3.18140   6
   4   2   1 22.7807 3.32560   3
   4   2   1 18.2913 3.24072   5
   4   2   1 22.9888 2.98031   6
   4   2   1 22.5198 2.88970   3
   4   2   1 22.5191 3.78860   6
   4   2   1 22.7248 3.78050   4
  -5  -2  -1 63.7076 3.67021   3
  -5  -2  -1 69.3368 4.33746   3
  -5  -2  -1 71.6421 5.79303   6
   5   2   1 59.4725 4.93047   3
   5   2   1 67.7966 5.19382   3
   5   2   1 64.5482 6.09482   5
   5   2   1 68.0302 5.96580   6
   5   2   1 56.1402 5.21908   6
   5   2   1 57.5744 6.16652   4
  -6  -2  -1 76.6213 4.12080   3
  -6  -2  -1 76.9053 6.57739   6
  -6  -2  -1 79.5351 4.65624   3
   6   2   1 78.7347 6.21877   3
   6   2   1 70.9862 6.50234   6
   6   2   1 85.4903 6.68433   6
   6   2   1 84.2337 7.16759   5
  -7  -2  -1 25.2990 2.56842   3
  -7  -2  -1 25.2129 4.79597   6
   7   2   1 23.0315 5.26052   7
   7   2   1 22.6002 4.75886   6
   7   2   1 18.4157 4.15837   6
   7   2   1 27.1258 4.56675   3
   7   2   1 26.1935 5.07695   5
  -8  -2  -1 35.9722 6.51619   6
   8   2   1 26.0507 5.00965   6
   8   2   1 31.9168 6.44276   7
   8   2   1 22.3225 4.88001   5
   8   2   1 28.4029 5.38074   6
   8   2   1 25.2827 4.87852   3
   9   2   1 48.5922 8.08523   5
   9   2   1 55.9370 8.87545   7
   9   2   1 53.9129 7.13177   6
   9   2   1 56.2997 7.41349   3
   9   2   1 38.7950 6.55436   6
  10   2   1 20.1985 4.59539   3
  11  -3  -1 12.3972 6.87712   7
  11  -3  -1 18.3095 5.26491   6
  11  -3  -1 10.0128 4.91302   5
  11  -3  -1 23.1117 5.36980   3
  10  -3  -1 10.7947 3.96436   5
  10  -3  -1 9.27089 4.16854   7
  10  -3  -1 9.35576 3.83375   6
  10  -3  -1 2.04013 3.07544   3
   9  -3  -1 12.5982 4.10178   7
   9  -3  -1 9.41521 3.01248   3
   9  -3  -1 4.65886 3.19613   5
  -9   3   1 12.5011 3.32566   6
   8  -3  -1 206.120 10.5065   3
   8  -3  -1 215.429 10.8888   3
   8  -3  -1 204.596 12.9926   7
   8  -3  -1 207.903 12.9175   6
   8  -3  -1 213.906 12.1793   5
  -8   3   1 217.617 10.5469   6
   7  -3  -1 1066.68 27.7689   3
   7  -3  -1 1104.33 30.4750   5
   7  -3  -1 1141.98 32.8965   7
   7  -3  -1 1088.93 28.7177   3
   7  -3  -1 1120.97 29.6566   6
  -7   3   1 1111.52 30.4528   5
  -7   3   1 1100.05 28.3581   6
   6  -3  -1 9.05438 2.84226   7
   6  -3  -1 10.1693 2.24841   3
   6  -3  -1 7.98090 2.40071   5
   6  -3  -1 9.92606 2.37296   6
  -6   3   1 11.2984 3.15585   7
  -6   3   1 13.6021 3.07187   5
  -6   3   1 9.96934 2.66642   6
   5  -3  -1 34.0990 3.29947   3
   5  -3  -1 35.6000 3.51471   6
   5  -3  -1 29.5727 4.51443   7
   5  -3  -1 31.3091 4.41501   4
   5  -3  -1 37.3972 3.81987   5
   5  -3  -1 34.0961 3.16100   3
   5  -3  -1 30.9799 3.23532   6
  -5   3   1 33.0191 3.64271   6
  -5   3   1 30.9675 3.79525   5
  -5   3   1 33.2577 2.01828   3
  -5   3   1 32.5169 2.18488   3
  -5   3   1 36.6571 4.78898   7
   4  -3  -1 35.9614 3.08024   3
   4  -3  -1 44.3643 3.61403   6
   4  -3  -1 36.9129 3.47758   5
   4  -3  -1 42.8276 3.46773   6
   4  -3  -1 41.9392 3.98470   4
   4  -3  -1 50.5222 4.37824   7
  -4   3   1 37.8251 2.57830   3
  -4   3   1 41.7729 3.61373   5
  -4   3   1 50.3095 4.53064   7
  -4   3   1 41.1306 2.37882   3
  -4   3   1 36.8480 3.33736   6
   3  -3  -1 1913.40 39.0929   5
   3  -3  -1 1892.14 39.2284   3
   3  -3  -1 1834.47 40.5079   4
   3  -3  -1 1919.90 39.5116   6
   3  -3  -1 1885.84 41.0046   7
   3  -3  -1 1831.32 39.5615   6
   3  -3  -1 1895.50 38.2835   3
  -3   3   1 1944.36 38.6892   5
  -3   3   1 1892.83 38.2313   3
  -3   3   1 1865.35 41.1193   6
  -3   3   1 1918.97 39.8523   6
  -3   3   1 1889.11 37.4039   3
  -3   3   1 1869.91 41.2045   7
   2  -3  -1 1542.93 32.6283   6
   2  -3  -1 1561.75 31.5144   5
   2  -3  -1 1517.74 31.4841   3
   2  -3  -1 1566.37 32.4871   6
   2  -3  -1 1586.78 33.4467   7
   2  -3  -1 1591.56 33.2945   4
   2  -3  -1 1500.43 32.2272   3
  -2   3   1 1553.50 31.9753   3
  -2   3   1 1539.35 31.2124   3
  -2   3   1 1539.48 31.4772   5
  -2   3   1 1516.90 32.4656   6
  -2   3   1 1570.48 32.6404   6
  -2   3   1 1549.79 33.3657   7
  -2   3   1 1548.36 33.1975   4
   1  -3  -1 5971.12 127.614   2
  -1   3   1 5993.99 124.426   2
   0  -3  -1 54.0036 3.42310   6
   0  -3  -1 53.9717 3.44674   6
   0  -3  -1 61.9314 3.64078   3
   0  -3  -1 53.9244 3.43750   7
   0  -3  -1 53.2399 3.53452   4
   0  -3  -1 59.2017 3.16914   3
   0   3   1 56.0334 3.47024   7
   0   3   1 57.6048 3.59107   6
   0   3   1 53.7533 3.37192   4
   0   3   1 53.9120 3.38644   6
   0   3   1 53.5554 3.39058   3
   0   3   1 59.6112 3.18678   3
  -1  -3  -1 2440.85 49.3433   4
  -1  -3  -1 2411.09 48.3554   3
  -1  -3  -1 2434.82 50.0630   6
  -1  -3  -1 2438.33 50.1021   6
  -1  -3  -1 2440.00 48.6556   3
   1   3   1 2440.03 49.7529   7
   1   3   1 2363.69 49.5224   3
   1   3   1 2403.68 49.6223   4
   1   3   1 2435.54 49.7595   6
   1   3   1 2441.42 50.4160   6
  -2  -3  -1 49.0376 4.04105   6
  -2  -3  -1 55.2434 4.23897   4
  -2  -3  -1 55.1318 3.87894   3
  -2  -3  -1 54.3470 4.01266   6
   2   3   1 45.8749 3.61841   3
   2   3   1 54.1518 4.10359   4
   2   3   1 60.4251 4.16014   5
   2   3   1 54.5441 4.29163   6
   2   3   1 53.1865 3.86796   6
   2   3   1 46.9039 3.44174   3
  -3  -3  -1 1383.45 32.6567   4
  -3  -3  -1 1358.77 32.1836   6
  -3  -3  -1 1374.06 32.5740   6
  -3  -3  -1 1338.49 29.3285   3
  -3  -3  -1 1363.72 30.9130   3
   3   3   1 1380.77 33.1040   6
   3   3   1 1367.16 31.8325   3
   3   3   1 1322.39 31.8093   6
   3   3   1 1401.29 32.4455   5
   3   3   1 1345.89 32.2666   4
  -4  -3  -1 48.9243 4.01937   3
  -4  -3  -1 52.2177 4.65471   6
  -4  -3  -1 48.2155 3.34496   3
  -4  -3  -1 58.3416 5.06751   6
   4   3   1 55.7352 4.79198   6
   4   3   1 53.0047 4.78820   4
   4   3   1 57.2159 5.39208   6
   4   3   1 51.3611 4.88248   5
   4   3   1 50.6137 4.45420   3
   4   3   1 54.8937 4.81139   3
  -5  -3  -1 979.005 22.6636   3
  -5  -3  -1 988.751 27.0332   6
  -5  -3  -1 1026.82 27.9962   6
  -5  -3  -1 993.465 24.0065   3
   5   3   1 1019.39 27.2016   6
   5   3   1 1009.57 26.4144   3
   5   3   1 1017.55 28.4485   5
   5   3   1 966.587 27.9485   4
   5   3   1 1015.83 28.8104   6
   5   3   1 950.972 26.8033   3
  -6  -3  -1 -1.3676 1.82026   6
  -6  -3  -1 2.95644 1.47363   3
  -6  -3  -1 1.49813 1.30818   3
   6   3   1 0.63868 2.06301   6
   6   3   1 0.85961 2.23556   3
   6   3   1 0.60187 1.56804   3
   6   3   1 -1.4537 2.42604   5
  -7  -3  -1 0.51192 2.61272   6
  -7  -3  -1 5.16534 1.59989   3
   7   3   1 11.2746 3.52638   3
   7   3   1 8.67359 2.77779   6
   8   3   1 173.558 12.0366   6
   8   3   1 197.733 12.9306   5
   8   3   1 183.330 11.5333   6
   8   3   1 179.084 11.8416   3
   8   3   1 172.796 13.6372   7
   9   3   1 56.5886 7.68266   6
   9   3   1 48.5695 7.50190   3
   9   3   1 51.7480 7.55788   6
   9   3   1 47.5945 8.34042   7
   9   3   1 72.6016 8.10719   5
  11  -4  -1 7.42548 2.74088   6
  11  -4  -1 -0.7742 2.46369   3
  11  -4  -1 -0.1281 3.52987   4
  11  -4  -1 8.10666 3.95583   7
  11  -4  -1 3.11198 3.27944   5
  10  -4  -1 27.1559 5.32721   3
  10  -4  -1 19.1070 5.56544   5
  10  -4  -1 28.2563 5.55101   6
  10  -4  -1 21.6830 5.56059   7
  10  -4  -1 16.9860 4.72248   4
  10  -4  -1 18.4962 4.17720   6
 -10   4   1 24.3332 5.31423   6
   9  -4  -1 47.7345 6.58100   3
   9  -4  -1 66.2644 6.73659   6
   9  -4  -1 62.5123 6.31891   6
   9  -4  -1 57.6263 8.98953   7
   9  -4  -1 47.3318 7.30518   4
   9  -4  -1 59.9662 7.04560   5
  -9   4   1 57.8977 6.35433   6
   8  -4  -1 314.967 14.2373   6
   8  -4  -1 317.176 14.7230   5
   8  -4  -1 279.399 15.7882   7
   8  -4  -1 309.325 13.7701   3
   8  -4  -1 316.832 13.9950   6
   8  -4  -1 284.936 17.3942   4
   8  -4  -1 281.192 12.7349   3
  -8   4   1 313.652 13.2567   6
   7  -4  -1 5.58180 2.19162   6
   7  -4  -1 7.33651 2.92841   4
   7  -4  -1 8.90176 2.66136   3
   7  -4  -1 7.51418 2.76226   3
   7  -4  -1 8.97599 3.29203   7
   7  -4  -1 7.70205 3.02945   5
   7  -4  -1 8.96981 2.60575   6
  -7   4   1 9.11519 3.39843   5
   6  -4  -1 86.7023 6.14131   6
   6  -4  -1 86.3666 6.83351   4
   6  -4  -1 83.8513 5.61618   3
   6  -4  -1 93.2446 6.56726   5
   6  -4  -1 92.7911 6.16497   6
   6  -4  -1 88.8479 5.96016   3
   6  -4  -1 85.2480 6.90038   7
  -6   4   1 84.5096 7.49697   7
  -6   4   1 90.8601 3.99195   3
  -6   4   1 85.4499 6.30053   6
  -6   4   1 85.4557 3.59537   3
  -6   4   1 86.3279 6.47890   5
   5  -4  -1 506.305 14.6305   3
   5  -4  -1 517.926 15.9491   5
   5  -4  -1 526.043 15.7611   3
   5  -4  -1 522.233 15.7444   6
   5  -4  -1 518.854 17.1754   4
   5  -4  -1 512.676 16.0982   6
   5  -4  -1 535.407 17.7441   7
  -5   4   1 518.746 17.9806   7
  -5   4   1 514.421 15.8388   5
  -5   4   1 521.710 12.6891   3
  -5   4   1 516.681 17.3392   6
  -5   4   1 521.328 16.2643   6
  -5   4   1 534.605 13.5293   3
   4  -4  -1 1875.73 41.9357   3
   4  -4  -1 1988.13 41.9780   5
   4  -4  -1 1923.78 40.9366   3
   4  -4  -1 2001.26 43.0170   6
  -4   4   1 1966.78 44.7337   7
  -4   4   1 1985.56 42.3199   6
  -4   4   1 1966.94 39.6179   3
  -4   4   1 1943.33 41.9409   5
  -4   4   1 1996.64 40.7697   3
  -4   4   1 2002.53 43.0042   6
   3  -4  -1 108.586 5.02858   5
   3  -4  -1 97.1370 5.37022   6
   3  -4  -1 97.4819 5.73337   7
   3  -4  -1 99.2634 5.68246   4
   3  -4  -1 102.357 5.36448   6
   3  -4  -1 99.9333 5.25255   3
   3  -4  -1 94.0118 4.74693   3
  -3   4   1 100.514 5.85595   7
  -3   4   1 97.1226 4.87422   5
  -3   4   1 97.7655 5.20730   6
  -3   4   1 96.5301 4.43165   3
  -3   4   1 95.0339 5.36365   6
  -3   4   1 95.2243 5.72504   4
  -3   4   1 102.268 4.90555   3
   2  -4  -1 73.7050 4.38846   6
   2  -4  -1 70.5204 3.91477   3
   2  -4  -1 77.8603 4.60746   3
   2  -4  -1 78.4936 4.71664   7
   2  -4  -1 78.5658 4.57848   6
   2  -4  -1 77.9140 3.91172   5
   2  -4  -1 77.0222 4.62794   4
  -2   4   1 75.9070 4.65997   4
  -2   4   1 78.8209 3.95837   3
  -2   4   1 77.6983 3.91301   5
  -2   4   1 72.0017 4.62439   3
  -2   4   1 77.9081 4.75244   7
  -2   4   1 79.5014 4.57025   6
  -2   4   1 74.5095 4.48391   6
   1  -4  -1 149.751 6.34079   6
   1  -4  -1 144.562 6.21718   4
   1  -4  -1 144.042 6.38987   7
   1  -4  -1 149.863 6.40216   6
   1  -4  -1 144.987 6.31879   3
   1  -4  -1 140.845 5.68150   3
  -1   4   1 143.607 5.35957   5
  -1   4   1 143.745 5.63438   3
  -1   4   1 141.041 6.32165   6
  -1   4   1 138.801 6.25992   6
  -1   4   1 154.251 7.13611   4
  -1   4   1 144.663 6.43115   7
   0  -4  -1 95.2060 5.23067   3
   0  -4  -1 88.1715 4.93028   6
   0  -4  -1 92.6524 4.44699   3
   0  -4  -1 95.8020 5.19870   7
   0  -4  -1 85.5307 4.81339   4
   0  -4  -1 89.3918 4.97646   6
   0   4   1 84.4239 4.71919   3
   0   4   1 92.3800 5.22213   6
   0   4   1 86.9316 4.45497   3
   0   4   1 83.4268 4.83365   7
   0   4   1 88.1619 4.84807   6
  -1  -4  -1 30.9082 2.60559   3
  -1  -4  -1 29.5645 3.13920   4
  -1  -4  -1 32.8337 3.36895   3
  -1  -4  -1 33.9519 3.20075   6
  -1  -4  -1 30.8847 3.14525   6
   1   4   1 33.8350 2.99300   3
   1   4   1 31.2199 3.30015   6
   1   4   1 30.0593 2.94366   4
   1   4   1 31.1785 3.04479   6
   1   4   1 26.9534 2.94065   3
   1   4   1 29.7763 3.07605   7
  -2  -4  -1 327.758 11.7003   6
  -2  -4  -1 324.609 11.5032   4
  -2  -4  -1 317.317 9.77518   3
  -2  -4  -1 313.500 11.3803   6
  -2  -4  -1 317.406 11.0235   3
   2   4   1 294.817 11.4088   7
   2   4   1 315.507 12.0649   6
   2   4   1 317.225 11.2222   4
   2   4   1 305.793 11.0880   6
   2   4   1 314.069 10.5076   3
   2   4   1 333.345 11.4407   5
   2   4   1 323.996 11.2725   3
  -3  -4  -1 869.989 23.6194   6
  -3  -4  -1 837.145 23.3860   4
  -3  -4  -1 811.486 22.7763   6
  -3  -4  -1 830.502 20.2422   3
  -3  -4  -1 843.948 21.9348   3
   3   4   1 816.666 22.5682   3
   3   4   1 860.083 23.4019   5
   3   4   1 860.662 21.8909   3
   3   4   1 853.009 23.1392   4
   3   4   1 843.940 22.7630   6
   3   4   1 867.841 24.3230   6
  -4  -4  -1 198.331 8.39454   3
  -4  -4  -1 169.670 9.31840   6
  -4  -4  -1 175.362 6.99433   3
   4   4   1 180.413 9.39430   4
   4   4   1 173.215 9.71069   6
   4   4   1 169.765 8.86481   6
   4   4   1 182.138 9.12041   3
   4   4   1 171.889 9.52353   5
   4   4   1 192.664 8.87490   3
  -5  -4  -1 49.9246 4.24244   3
  -5  -4  -1 46.5079 3.72743   3
  -5  -4  -1 38.2751 5.19053   6
   5   4   1 54.5689 5.75753   5
   5   4   1 53.0602 5.34802   3
   5   4   1 58.2011 6.19549   6
   5   4   1 50.3426 5.02716   6
   5   4   1 37.1439 5.11011   3
   5   4   1 58.2967 6.19892   4
  -6  -4  -1 96.5449 5.11634   3
  -6  -4  -1 105.914 5.81880   3
  -6  -4  -1 108.735 8.26530   6
   6   4   1 102.053 8.81438   5
   6   4   1 95.4583 7.62865   6
   6   4   1 101.598 7.85189   3
   6   4   1 98.1684 8.38168   6
  -7  -4  -1 111.213 5.18664   3
  -7  -4  -1 121.166 9.18065   6
   7   4   1 110.936 8.57905   3
   7   4   1 104.969 9.22491   6
   7   4   1 105.093 8.49471   6
   7   4   1 122.796 9.94081   5
   8   4   1 322.443 17.0195   6
   8   4   1 315.105 15.6307   6
   8   4   1 336.582 16.3559   3
   8   4   1 314.144 17.3712   5
   9   4   1 0.12621 3.28679   6
   9   4   1 -1.1652 3.22218   5
   9   4   1 0.64250 3.58444   7
  11  -5  -1 13.4209 3.17592   6
  11  -5  -1 1.63613 4.69691   4
  11  -5  -1 5.75427 3.33705   5
  11  -5  -1 5.42512 3.86207   3
  11  -5  -1 7.43621 3.32856   7
  10  -5  -1 3.62700 3.64780   7
  10  -5  -1 0.00394 3.17199   6
  10  -5  -1 7.55937 3.15540   3
  10  -5  -1 0.25358 2.85919   5
  10  -5  -1 1.48671 2.26490   6
  10  -5  -1 0.52527 3.80614   4
 -10   5   1 -3.1313 3.26124   6
   9  -5  -1 52.7854 5.67829   6
   9  -5  -1 43.1449 7.47577   4
   9  -5  -1 48.9938 6.43492   6
   9  -5  -1 42.2213 5.69902   3
   9  -5  -1 52.7614 8.09669   7
   9  -5  -1 34.5219 5.75175   5
  -9   5   1 30.6265 5.09811   6
   8  -5  -1 460.092 17.8316   3
   8  -5  -1 466.256 18.1681   5
   8  -5  -1 464.573 18.5684   6
   7  -5  -1 184.795 9.89267   6
   7  -5  -1 191.523 11.4793   4
   7  -5  -1 194.828 10.1763   3
   7  -5  -1 182.908 9.37701   3
   7  -5  -1 184.802 10.2960   6
   7  -5  -1 194.255 10.3967   5
   7  -5  -1 176.917 11.3475   7
  -7   5   1 192.244 6.03160   3
  -7   5   1 192.627 9.65495   6
  -7   5   1 187.490 6.34433   3
  -7   5   1 184.742 10.1930   5
   6  -5  -1 97.7524 7.65647   7
   6  -5  -1 97.3757 6.81200   6
   6  -5  -1 100.091 6.83623   3
   6  -5  -1 105.352 6.91464   5
   6  -5  -1 95.5936 6.66005   6
   6  -5  -1 97.8897 7.51179   4
  -6   5   1 98.9501 6.50242   6
  -6   5   1 95.2640 8.09381   7
  -6   5   1 95.2845 6.95795   6
  -6   5   1 102.137 6.72665   5
  -6   5   1 92.6019 4.54046   3
   5  -5  -1 73.4326 5.54657   6
   5  -5  -1 71.6530 4.89908   3
   5  -5  -1 78.2344 6.29586   7
   5  -5  -1 90.7332 6.78639   5
   5  -5  -1 78.2811 5.54188   3
   5  -5  -1 82.7915 5.72642   6
   5  -5  -1 83.6396 6.46337   4
  -5   5   1 74.6279 5.63721   6
  -5   5   1 78.5120 6.60148   7
  -5   5   1 76.9972 5.57596   5
  -5   5   1 85.6630 4.44152   3
  -5   5   1 76.6705 4.83762   3
  -5   5   1 82.2024 5.65719   6
   4  -5  -1 537.991 17.5049   7
   4  -5  -1 541.939 16.3873   6
   4  -5  -1 520.519 15.1707   3
   4  -5  -1 538.229 15.5619   5
   4  -5  -1 556.605 16.8855   6
   4  -5  -1 542.664 17.2789   4
  -4   5   1 540.806 16.3584   6
  -4   5   1 550.177 15.7354   5
  -4   5   1 556.722 16.9469   6
  -4   5   1 562.529 14.4460   3
  -4   5   1 542.553 17.9525   7
  -4   5   1 549.980 15.3911   3
   3  -5  -1 1942.78 43.6737   6
   3  -5  -1 2054.87 44.9652   7
   3  -5  -1 1988.79 42.0153   5
   3  -5  -1 1979.98 42.0975   3
   3  -5  -1 1986.63 43.3737   6
   3  -5  -1 1959.95 43.3567   3
   3  -5  -1 1991.62 44.0297   4
  -3   5   1 1975.87 44.5735   7
  -3   5   1 2009.16 44.1378   4
  -3   5   1 2009.39 43.8251   6
  -3   5   1 2046.07 41.5205   3
  -3   5   1 1937.62 41.8385   5
  -3   5   1 1936.17 42.4179   3
  -3   5   1 2054.13 43.3505   6
   2  -5  -1 16.0466 2.68093   7
   2  -5  -1 15.7030 2.64876   3
   2  -5  -1 19.0037 2.86459   6
   2  -5  -1 17.7476 2.77780   6
   2  -5  -1 14.4656 2.58754   4
   2  -5  -1 20.1524 2.37039   3
  -2   5   1 15.6620 2.11811   3
  -2   5   1 20.2379 2.62592   6
  -2   5   1 20.6563 2.64900   3
  -2   5   1 16.6156 2.61791   6
  -2   5   1 19.2477 2.21458   5
  -2   5   1 15.8043 2.62438   4
  -2   5   1 20.9893 2.74079   7
   1  -5  -1 211.538 7.84613   3
   1  -5  -1 211.695 8.66273   6
   1  -5  -1 215.768 8.90492   7
   1  -5  -1 204.823 8.54682   3
   1  -5  -1 225.289 8.72770   4
   1  -5  -1 204.298 8.57837   6
  -1   5   1 217.318 8.55480   3
  -1   5   1 225.597 8.93274   6
  -1   5   1 224.369 7.86518   5
  -1   5   1 211.528 7.84797   3
  -1   5   1 235.088 9.12290   7
  -1   5   1 222.649 8.97986   6
  -1   5   1 228.778 8.66781   4
   0  -5  -1 4.68568 1.71824   6
   0  -5  -1 4.92267 1.79843   7
   0  -5  -1 6.15723 1.94270   4
   0  -5  -1 5.95588 1.58779   3
   0  -5  -1 4.69891 1.73872   3
   0  -5  -1 6.00538 1.72793   6
   0   5   1 5.45534 1.92207   6
   0   5   1 5.61567 1.70623   7
   0   5   1 6.12149 1.69214   4
   0   5   1 4.63077 1.71590   3
   0   5   1 6.18714 2.05455   6
   0   5   1 7.98878 1.97739   3
  -1  -5  -1 2734.73 58.8677   6
  -1  -5  -1 2850.41 58.1830   3
  -1  -5  -1 2828.29 58.0919   4
  -1  -5  -1 2731.79 56.6977   3
  -1  -5  -1 2871.29 58.7363   6
   1   5   1 2814.50 58.8643   6
   1   5   1 2676.11 59.2853   3
   1   5   1 2765.35 58.3738   4
   1   5   1 2828.71 58.9475   7
   1   5   1 2835.65 59.4691   6
   1   5   1 2717.73 58.6894   3
  -2  -5  -1 946.640 25.9908   6
  -2  -5  -1 1004.98 28.3637   4
  -2  -5  -1 1007.10 25.3499   3
  -2  -5  -1 980.897 25.7333   6
  -2  -5  -1 997.411 23.4749   3
   2   5   1 1003.57 27.2779   6
   2   5   1 973.925 25.6792   3
   2   5   1 975.167 27.9197   5
   2   5   1 974.728 26.3849   7
   2   5   1 963.832 25.4818   4
   2   5   1 1023.29 25.7386   6
   2   5   1 1014.47 24.7275   3
  -3  -5  -1 5.43867 2.00182   6
  -3  -5  -1 4.70033 2.21977   4
  -3  -5  -1 4.47669 1.62987   3
  -3  -5  -1 5.49540 2.08138   6
   3   5   1 2.00053 1.89588   3
   3   5   1 1.74716 2.12979   6
   3   5   1 4.42108 2.05715   6
   3   5   1 5.56551 2.29581   3
   3   5   1 4.54365 1.93289   4
   3   5   1 4.95664 2.09501   5
   3   5   1 5.91683 2.28004   7
  -4  -5  -1 220.670 8.44696   3
  -4  -5  -1 222.735 11.1489   6
  -4  -5  -1 215.249 10.7139   6
   4   5   1 211.283 10.8185   4
   4   5   1 214.304 11.2002   5
   4   5   1 203.328 11.3353   6
   4   5   1 221.172 10.5871   6
   4   5   1 211.609 10.5912   3
  -5  -5  -1 52.0338 4.02746   3
  -5  -5  -1 63.9319 6.20895   6
   5   5   1 52.8409 5.39095   3
   5   5   1 65.3122 5.97810   6
   5   5   1 45.7902 5.67365   5
   5   5   1 47.3292 5.84041   6
  -6  -5  -1 10.4697 3.46046   6
  -6  -5  -1 12.4749 2.28161   3
  -6  -5  -1 8.44106 2.56852   3
   6   5   1 14.0109 3.60245   6
   6   5   1 7.60793 3.00600   3
  -7  -5  -1 184.465 7.17565   3
  -7  -5  -1 197.930 12.0953   6
   7   5   1 210.279 12.1951   3
   7   5   1 193.917 12.8186   5
   7   5   1 188.227 12.7773   6
   7   5   1 183.718 11.3562   6
  -8  -5  -1 31.2600 6.79634   6
   8   5   1 42.0192 7.47067   5
   8   5   1 39.2880 6.38939   3
   8   5   1 34.1599 6.66186   6
   8   5   1 38.3110 6.32089   6
   9   5   1 -0.9663 3.52609   6
   9   5   1 4.88761 3.65571   5
   9   5   1 3.80955 4.01884   7
  10  -6  -1 5.07977 3.01746   3
  10  -6  -1 -1.9205 3.41252   4
  10  -6  -1 -0.5029 3.15818   5
  10  -6  -1 5.64146 2.83617   6
  10  -6  -1 3.82122 3.46505   6
 -10   6   1 13.1301 3.96031   6
   9  -6  -1 133.683 10.6640   4
   9  -6  -1 123.328 8.86286   6
   9  -6  -1 108.880 9.22289   6
   9  -6  -1 104.614 9.04343   3
   9  -6  -1 103.449 9.68538   7
   9  -6  -1 120.884 9.09588   5
   8  -6  -1 73.7423 7.31234   3
   8  -6  -1 72.1341 8.40085   7
   8  -6  -1 82.0626 8.00761   4
   8  -6  -1 71.7283 7.65194   6
   8  -6  -1 76.7956 7.40839   5
   8  -6  -1 76.7683 7.12997   6
  -8   6   1 78.7859 3.27329   3
  -8   6   1 78.5758 3.39345   3
   7  -6  -1 877.025 25.7282   3
   7  -6  -1 871.983 27.9481   4
   7  -6  -1 872.660 28.5442   7
   7  -6  -1 863.131 25.9031   6
   7  -6  -1 884.187 26.6012   6
   7  -6  -1 872.289 25.7702   5
  -7   6   1 876.143 20.1281   3
  -7   6   1 872.736 21.1495   3
  -7   6   1 874.384 25.3224   6
  -7   6   1 843.796 25.9084   5
   6  -6  -1 50.7791 4.96185   5
   6  -6  -1 49.9057 5.18333   3
   6  -6  -1 49.6773 4.72967   3
   6  -6  -1 58.0285 5.93054   7
   6  -6  -1 53.7399 5.62572   6
   6  -6  -1 52.3663 5.90263   4
   6  -6  -1 53.6896 5.33516   6
  -6   6   1 50.8778 5.35593   5
  -6   6   1 51.2809 4.27004   3
  -6   6   1 49.4259 4.88678   6
  -6   6   1 53.5551 3.83337   3
   5  -6  -1 543.304 18.4092   4
   5  -6  -1 537.791 16.8403   5
   5  -6  -1 537.458 17.3900   6
   5  -6  -1 517.190 16.4321   3
   5  -6  -1 537.922 18.7777   7
   5  -6  -1 564.303 17.8140   3
   5  -6  -1 537.699 18.1131   6
  -5   6   1 537.838 14.9005   3
  -5   6   1 549.650 16.9389   5
  -5   6   1 558.300 17.6288   6
  -5   6   1 547.910 19.3865   7
  -5   6   1 547.347 18.1350   6
  -5   6   1 537.035 16.0947   3
   4  -6  -1 49.6466 4.71800   6
   4  -6  -1 49.2714 4.66920   6
   4  -6  -1 57.9502 4.89849   3
   4  -6  -1 62.7077 4.64878   5
   4  -6  -1 61.6513 5.39833   4
   4  -6  -1 53.0394 5.02546   7
   4  -6  -1 52.8802 4.34638   3
  -4   6   1 54.6294 5.37119   7
  -4   6   1 54.5366 4.73753   6
  -4   6   1 57.5673 4.56856   5
  -4   6   1 57.5634 5.23445   6
  -4   6   1 57.5658 4.16986   3
  -4   6   1 53.5693 4.46899   3
   3  -6  -1 384.274 12.4440   5
   3  -6  -1 402.772 13.7987   6
   3  -6  -1 418.127 14.3320   6
   3  -6  -1 399.395 12.8919   3
   3  -6  -1 390.358 13.9209   4
   3  -6  -1 416.486 14.0927   3
   3  -6  -1 388.665 14.2717   7
  -3   6   1 392.605 14.3627   7
  -3   6   1 395.469 13.9332   4
  -3   6   1 400.713 12.5925   5
  -3   6   1 425.015 13.8977   3
  -3   6   1 403.143 14.0346   6
  -3   6   1 411.286 14.0750   6
  -3   6   1 407.751 13.3105   3
   2  -6  -1 1512.88 35.0608   3
   2  -6  -1 1431.15 33.1813   3
   2  -6  -1 1468.05 35.0399   6
   2  -6  -1 1501.47 35.5178   7
   2  -6  -1 1474.64 34.7575   6
   2  -6  -1 1529.46 37.2114   4
  -2   6   1 1455.71 35.2596   7
  -2   6   1 1500.02 32.9937   5
  -2   6   1 1473.78 34.2698   3
  -2   6   1 1462.79 34.8804   6
  -2   6   1 1517.19 35.4642   6
  -2   6   1 1473.76 34.6044   4
   1  -6  -1 1626.25 36.6321   3
   1  -6  -1 1700.14 38.6945   6
   1  -6  -1 1686.90 39.0420   7
   1  -6  -1 1658.17 38.4800   3
   1  -6  -1 1688.51 38.6308   6
   1  -6  -1 1693.14 38.1080   4
  -1   6   1 1646.82 38.2394   6
  -1   6   1 1651.96 38.0940   3
  -1   6   1 1673.82 36.8915   3
  -1   6   1 1685.38 36.6356   5
  -1   6   1 1610.88 37.6010   4
  -1   6   1 1671.49 38.9404   6
  -1   6   1 1698.30 38.8586   7
   0  -6  -1 0.05315 1.15009   3
   0  -6  -1 1.65001 1.39938   6
   0  -6  -1 1.67086 1.58109   7
   0  -6  -1 1.32462 1.60131   6
   0  -6  -1 2.24663 1.56664   4
   0  -6  -1 -0.4107 1.17404   3
   0   6   1 0.39896 1.38461   3
   0   6   1 0.45738 1.26024   7
   0   6   1 1.67631 1.64333   4
   0   6   1 1.75628 1.55883   6
   0   6   1 1.32543 1.20712   3
   0   6   1 3.46012 1.89479   6
  -1  -6  -1 37.7237 4.39547   4
  -1  -6  -1 37.9410 4.47449   6
  -1  -6  -1 38.9819 4.29720   3
  -1  -6  -1 39.9942 4.30768   6
  -1  -6  -1 38.9790 3.64359   3
   1   6   1 38.1203 4.35093   4
   1   6   1 47.6290 4.74357   7
   1   6   1 46.7314 5.25336   6
   1   6   1 46.1813 4.25003   3
   1   6   1 45.6134 4.49089   3
  -2  -6  -1 267.532 11.9147   6
  -2  -6  -1 274.039 11.3231   3
  -2  -6  -1 270.993 11.6439   4
  -2  -6  -1 263.139 11.5223   6
  -2  -6  -1 268.782 9.98405   3
   2   6   1 292.031 11.8517   3
   2   6   1 281.492 11.6225   6
   2   6   1 275.607 11.4135   4
   2   6   1 273.743 11.6933   5
   2   6   1 272.520 12.4142   6
   2   6   1 288.712 13.8589   7
   2   6   1 256.642 10.6393   3
  -3  -6  -1 106.305 7.21660   6
  -3  -6  -1 123.249 7.94327   4
  -3  -6  -1 112.188 7.09605   3
  -3  -6  -1 102.342 7.55415   6
  -3  -6  -1 106.088 5.86502   3
   3   6   1 103.870 7.27531   6
   3   6   1 112.017 7.94071   7
   3   6   1 113.642 8.23244   6
   3   6   1 114.966 7.07396   3
   3   6   1 112.319 7.45676   3
   3   6   1 125.117 7.94393   5
  -4  -6  -1 248.195 9.64582   3
  -4  -6  -1 266.726 11.2493   3
  -4  -6  -1 273.064 12.9846   6
  -4  -6  -1 254.322 12.8165   4
   4   6   1 274.702 12.3856   6
   4   6   1 240.683 12.0401   4
   4   6   1 277.148 13.2394   5
   4   6   1 254.107 13.2505   6
  -5  -6  -1 25.6001 4.77268   6
  -5  -6  -1 20.9862 3.62826   3
  -5  -6  -1 21.2904 3.17103   3
   5   6   1 26.1993 5.19969   5
   5   6   1 31.5395 4.95752   6
   5   6   1 20.0875 4.74536   6
   5   6   1 24.2189 4.58447   3
  -6  -6  -1 280.642 10.2491   3
  -6  -6  -1 297.668 15.2830   6
   6   6   1 290.303 14.3692   6
   6   6   1 315.135 16.5950   3
   6   6   1 300.802 15.9326   6
   6   6   1 302.700 15.9895   5
  -7  -6  -1 4.63817 3.96904   6
  -7  -6  -1 6.10935 2.28583   3
  -7  -6  -1 7.55216 2.14907   3
   7   6   1 -1.3507 3.17863   3
   7   6   1 0.81766 3.07325   5
   7   6   1 5.47236 3.52183   6
   7   6   1 9.14295 3.84469   6
  -8  -6  -1 10.0091 4.22439   6
   8   6   1 4.40032 3.72853   3
   8   6   1 -0.0038 3.00335   6
   8   6   1 -3.4608 3.73184   5
  10  -7  -1 -3.6206 2.06447   3
  10  -7  -1 0.28113 3.78637   6
  10  -7  -1 1.37222 2.38292   6
  10  -7  -1 -0.8563 2.70950   4
  10  -7  -1 1.23436 2.56168   5
  10  -7  -1 -0.8824 3.16777   7
   9  -7  -1 -0.3508 3.08140   4
   9  -7  -1 8.75037 3.74194   7
   9  -7  -1 6.35238 3.11572   3
   9  -7  -1 5.04042 3.02253   5
   9  -7  -1 2.68995 3.48608   6
   9  -7  -1 4.94440 3.03379   6
   8  -7  -1 186.701 11.2441   6
   8  -7  -1 172.123 11.7491   6
   8  -7  -1 194.813 11.1388   5
   8  -7  -1 188.034 12.9465   3
   8  -7  -1 200.056 12.5291   7
   8  -7  -1 194.042 12.7038   4
  -8   7   1 195.389 11.0914   6
  -8   7   1 194.605 7.09166   3
  -8   7   1 189.811 7.73796   3
   7  -7  -1 -1.0511 1.78344   5
   7  -7  -1 3.06606 2.71212   6
   7  -7  -1 0.86485 2.11273   7
   7  -7  -1 1.40994 2.38770   3
   7  -7  -1 3.18399 2.43463   6
  -7   7   1 -1.0150 1.39788   3
  -7   7   1 -0.0356 2.20684   6
  -7   7   1 3.10675 1.92272   3
   6  -7  -1 30.2726 4.62593   6
   6  -7  -1 20.7497 3.84662   5
   6  -7  -1 32.7015 5.20256   6
   6  -7  -1 26.2189 4.80452   7
   6  -7  -1 34.5336 5.27126   4
   6  -7  -1 37.8094 4.81386   3
  -6   7   1 29.3356 4.71518   5
  -6   7   1 29.9846 4.54096   6
  -6   7   1 28.9454 4.08772   3
  -6   7   1 36.7161 3.61735   3
   5  -7  -1 221.874 11.0538   4
   5  -7  -1 223.071 11.4593   7
   5  -7  -1 227.553 10.9443   3
   5  -7  -1 200.781 9.55495   3
   5  -7  -1 206.760 9.57868   5
   5  -7  -1 208.131 10.3601   6
   5  -7  -1 183.119 10.2492   6
  -5   7   1 205.843 9.49359   3
  -5   7   1 224.132 10.7049   6
  -5   7   1 214.102 10.9594   6
  -5   7   1 218.064 9.85806   5
  -5   7   1 194.143 11.6407   7
  -5   7   1 217.185 8.77214   3
   4  -7  -1 164.574 9.37779   3
   4  -7  -1 170.873 8.22031   5
   4  -7  -1 188.737 9.69242   3
   4  -7  -1 178.938 9.62483   6
   4  -7  -1 196.916 9.71010   6
   4  -7  -1 182.897 10.0508   7
   4  -7  -1 186.420 9.52199   4
  -4   7   1 183.108 8.11165   3
  -4   7   1 189.600 10.3691   7
  -4   7   1 175.327 8.35654   5
  -4   7   1 169.258 9.08329   6
  -4   7   1 189.451 8.89969   3
   3  -7  -1 149.068 7.52988   3
   3  -7  -1 142.790 8.45669   7
   3  -7  -1 153.895 8.37641   3
   3  -7  -1 151.043 8.38887   6
   3  -7  -1 145.687 8.23927   4
  -3   7   1 129.957 7.49803   3
  -3   7   1 155.122 7.44740   3
  -3   7   1 147.669 8.16157   4
  -3   7   1 158.004 8.69254   6
  -3   7   1 149.877 9.82038   7
  -3   7   1 152.614 8.48921   6
  -3   7   1 137.777 7.07338   5
   2  -7  -1 294.549 12.4724   7
   2  -7  -1 277.966 13.6380   6
   2  -7  -1 286.501 11.9718   3
   2  -7  -1 301.331 11.8626   4
   2  -7  -1 274.171 11.8348   6
   2  -7  -1 302.264 11.1208   3
  -2   7   1 302.284 12.1857   6
  -2   7   1 302.303 12.4666   7
  -2   7   1 293.809 12.4173   6
  -2   7   1 283.333 10.6921   3
  -2   7   1 296.126 11.7525   4
  -2   7   1 302.949 10.7493   5
  -2   7   1 275.441 11.3570   3
   1  -7  -1 98.7818 6.63503   4
   1  -7  -1 102.390 6.10994   3
   1  -7  -1 104.202 6.92341   6
   1  -7  -1 96.9961 6.71784   3
   1  -7  -1 93.9901 6.64445   7
   1  -7  -1 96.9390 6.85259   6
  -1   7   1 105.349 6.65251   4
  -1   7   1 98.9483 6.65547   3
  -1   7   1 101.363 6.16399   3
  -1   7   1 111.310 7.19235   7
  -1   7   1 95.5414 5.89351   5
  -1   7   1 102.819 6.73711   6
  -1   7   1 98.9864 7.02016   6
   0  -7  -1 34.3127 4.14959   6
   0  -7  -1 33.9236 4.18415   4
   0  -7  -1 32.1646 3.87764   3
   0  -7  -1 32.3191 4.07760   3
   0  -7  -1 38.5590 4.38689   6
   0  -7  -1 32.0696 4.17127   7
   0   7   1 28.3044 5.27171   6
   0   7   1 33.2961 4.01646   4
   0   7   1 30.3463 4.87373   3
   0   7   1 33.2462 3.81469   3
   0   7   1 34.3428 4.21918   6
   0   7   1 31.0942 4.12433   7
  -1  -7  -1 32.3821 4.61180   6
  -1  -7  -1 22.4129 3.41578   3
  -1  -7  -1 28.1991 4.43090   4
  -1  -7  -1 25.5744 4.20351   3
  -1  -7  -1 24.9424 4.25214   6
   1   7   1 28.9769 3.89316   3
   1   7   1 33.2750 4.60503   4
   1   7   1 34.5704 4.99196   7
   1   7   1 29.5001 3.95047   6
   1   7   1 34.2832 5.23247   6
   1   7   1 31.2251 4.17581   3
  -2  -7  -1 45.2773 4.88989   6
  -2  -7  -1 37.8401 5.09932   6
  -2  -7  -1 38.0776 4.35948   3
  -2  -7  -1 32.3535 4.95080   4
  -2  -7  -1 37.4820 4.72244   3
   2   7   1 38.8613 5.12858   7
   2   7   1 32.9813 4.42771   3
   2   7   1 36.5276 5.03102   5
   2   7   1 42.7841 4.64632   6
   2   7   1 38.9068 4.41105   3
   2   7   1 36.0255 5.61040   6
  -3  -7  -1 0.29474 1.93427   3
  -3  -7  -1 -2.8224 2.29868   6
  -3  -7  -1 1.92452 2.46769   4
   3   7   1 -0.3076 1.63481   6
   3   7   1 1.94415 1.91377   3
   3   7   1 1.97399 1.87682   4
   3   7   1 -1.2441 1.57465   5
  -4  -7  -1 139.780 8.37296   3
  -4  -7  -1 131.008 9.70656   6
  -4  -7  -1 146.854 10.0690   4
   4   7   1 154.188 10.1608   5
   4   7   1 132.669 8.63654   3
   4   7   1 138.875 9.35213   6
   4   7   1 122.142 10.0642   6
  -5  -7  -1 367.718 14.0174   3
  -5  -7  -1 384.699 17.4789   6
   5   7   1 368.818 17.2317   5
   5   7   1 369.660 18.0027   6
   5   7   1 385.472 16.4542   6
  -6  -7  -1 156.747 7.63381   3
  -6  -7  -1 155.154 8.23393   3
  -6  -7  -1 163.948 11.6594   6
   6   7   1 160.575 11.6882   5
   6   7   1 167.860 10.9509   3
   6   7   1 178.131 12.5631   6
   6   7   1 161.585 11.1522   6
  -7  -7  -1 35.5725 6.66884   6
  -7  -7  -1 50.1895 4.15225   3
  -7  -7  -1 57.5474 5.05124   3
   7   7   1 49.4292 7.52599   6
   7   7   1 52.0094 7.83113   3
   7   7   1 39.0598 7.88349   6
   7   7   1 47.6402 7.65771   5
  10  -8  -1 3.85134 3.99144   6
  10  -8  -1 7.47644 4.28870   4
  10  -8  -1 12.4306 4.60267   7
  10  -8  -1 11.4265 3.85354   5
  10  -8  -1 12.6049 4.26244   3
   9  -8  -1 10.3920 4.31261   7
   9  -8  -1 4.58903 3.06083   3
   9  -8  -1 12.5589 4.32665   4
   9  -8  -1 6.80553 2.96422   6
   9  -8  -1 7.29241 3.87078   6
   9  -8  -1 9.10303 3.68835   5
  -9   8   1 5.83359 1.42455   3
  -9   8   1 3.24058 3.46210   6
   8  -8  -1 351.801 17.4227   4
   8  -8  -1 348.057 17.1991   6
   8  -8  -1 345.546 16.5641   3
   8  -8  -1 337.759 15.3876   5
   8  -8  -1 348.129 15.9445   6
   8  -8  -1 354.923 18.2681   7
  -8   8   1 377.780 16.4681   6
  -8   8   1 352.281 12.4901   3
   7  -8  -1 247.861 13.4874   6
   7  -8  -1 264.585 16.1148   4
   7  -8  -1 276.725 13.5972   6
   7  -8  -1 247.791 12.3212   5
   7  -8  -1 295.740 14.1254   3
   7  -8  -1 262.668 14.4545   7
  -7   8   1 261.034 11.1229   3
  -7   8   1 273.162 13.1376   6
  -7   8   1 261.247 10.0118   3
   6  -8  -1 196.137 10.7212   6
   6  -8  -1 182.572 9.89056   5
   6  -8  -1 199.927 11.8691   7
   6  -8  -1 182.652 10.9738   4
   6  -8  -1 201.295 11.2215   3
   6  -8  -1 198.958 11.5397   6
  -6   8   1 195.189 11.0061   6
  -6   8   1 179.994 10.4659   3
  -6   8   1 194.903 10.3300   5
  -6   8   1 190.392 8.59410   3
   5  -8  -1 30.5592 4.34009   5
   5  -8  -1 27.5134 4.72788   3
   5  -8  -1 20.4436 4.06233   4
   5  -8  -1 29.1766 4.89268   7
   5  -8  -1 35.8813 5.16283   6
  -5   8   1 38.7935 5.61195   6
  -5   8   1 29.7063 4.17941   5
  -5   8   1 30.3661 4.08701   3
   4  -8  -1 288.241 12.8907   6
   4  -8  -1 297.939 13.1651   4
   4  -8  -1 298.228 13.7188   7
   4  -8  -1 282.005 13.2594   3
   4  -8  -1 300.623 13.0836   3
   4  -8  -1 289.394 13.2810   6
  -4   8   1 297.980 12.2987   3
  -4   8   1 294.513 13.3496   4
  -4   8   1 299.273 11.6799   5
  -4   8   1 289.401 11.3898   3
  -4   8   1 298.052 13.1839   6
  -4   8   1 288.626 13.2813   6
   3  -8  -1 329.486 14.2992   6
   3  -8  -1 343.793 13.0917   3
   3  -8  -1 335.306 14.0029   3
   3  -8  -1 356.794 14.6508   7
   3  -8  -1 334.121 13.9860   6
   3  -8  -1 347.149 13.7534   4
  -3   8   1 324.428 12.2854   5
  -3   8   1 345.510 14.3559   6
  -3   8   1 347.309 14.3704   6
  -3   8   1 343.021 12.5237   3
  -3   8   1 342.662 14.0479   4
  -3   8   1 350.281 14.6237   7
  -3   8   1 348.429 13.5657   3
   2  -8  -1 166.764 9.15761   4
   2  -8  -1 175.912 9.65703   6
   2  -8  -1 164.151 8.46694   3
   2  -8  -1 178.186 9.90243   7
   2  -8  -1 165.154 9.59935   6
   2  -8  -1 191.327 10.0627   3
  -2   8   1 189.015 8.81981   3
  -2   8   1 190.505 9.68731   4
  -2   8   1 182.524 9.78697   6
  -2   8   1 177.468 8.51925   5
  -2   8   1 187.131 10.1957   6
  -2   8   1 177.698 9.82753   7
  -2   8   1 172.982 9.39144   3
   1  -8  -1 233.990 11.6264   7
   1  -8  -1 231.066 10.1432   3
   1  -8  -1 241.718 11.0588   4
   1  -8  -1 228.814 11.3298   6
   1  -8  -1 218.037 11.0840   6
   1  -8  -1 250.914 11.6037   3
  -1   8   1 233.996 11.4410   7
  -1   8   1 244.085 11.3895   6
  -1   8   1 222.345 10.9338   3
  -1   8   1 248.210 10.5512   3
  -1   8   1 240.365 11.8455   6
  -1   8   1 255.159 10.9495   4
  -1   8   1 223.672 10.0754   5
   0  -8  -1 68.4670 5.85868   4
   0  -8  -1 72.9959 6.41478   6
   0  -8  -1 71.1093 6.25231   6
   0  -8  -1 70.1413 6.43142   7
   0  -8  -1 79.7844 6.40197   3
   0  -8  -1 68.4466 5.32140   3
   0   8   1 66.5091 6.21324   7
   0   8   1 64.1209 5.98943   6
   0   8   1 68.8985 6.73502   6
   0   8   1 69.8824 5.56826   3
   0   8   1 58.7846 5.62874   3
  -1  -8  -1 186.298 10.3756   6
  -1  -8  -1 200.265 10.5759   3
  -1  -8  -1 194.544 10.8207   6
  -1  -8  -1 182.172 8.92169   3
  -1  -8  -1 196.685 10.4837   4
   1   8   1 193.141 10.4627   6
   1   8   1 199.309 9.81874   3
   1   8   1 194.900 10.2333   4
   1   8   1 203.231 11.6679   6
  -2  -8  -1 744.491 23.7112   4
  -2  -8  -1 743.553 22.9732   3
  -2  -8  -1 772.189 24.6196   6
   2   8   1 742.092 25.3064   6
   2   8   1 744.415 22.8980   3
   2   8   1 733.525 23.2724   4
   2   8   1 779.306 23.8700   5
   2   8   1 705.567 23.3691   6
  -3  -8  -1 24.9217 4.22875   3
  -3  -8  -1 27.2012 4.99392   4
  -3  -8  -1 18.0814 4.47154   6
  -3  -8  -1 17.9556 3.62584   3
   3   8   1 17.1455 4.74856   6
   3   8   1 17.4977 3.98973   6
   3   8   1 15.8275 3.78573   3
   3   8   1 24.8392 4.86409   5
  -4  -8  -1 128.997 9.98467   4
  -4  -8  -1 129.294 8.41949   3
  -4  -8  -1 128.897 9.77467   6
  -4  -8  -1 119.619 7.40897   3
   4   8   1 103.574 11.1493   6
   4   8   1 130.239 9.16887   6
   4   8   1 139.904 9.25375   3
  -5  -8  -1 28.6643 5.99327   6
  -5  -8  -1 20.4516 4.18342   3
  -5  -8  -1 34.0799 4.42072   3
   5   8   1 30.8801 5.73927   5
   5   8   1 17.3504 5.07288   6
   5   8   1 22.6137 4.84084   3
   5   8   1 32.5392 5.75740   6
  -6  -8  -1 18.7825 3.60352   3
  -6  -8  -1 21.3703 5.66189   6
   6   8   1 23.9430 5.24363   3
   6   8   1 11.7662 6.07328   6
   6   8   1 14.9024 4.97924   6
   6   8   1 7.21409 4.42395   5
  -7  -8  -1 22.8979 3.62561   3
   7   8   1 28.9438 6.39041   3
   7   8   1 28.9409 6.30703   5
  10  -9  -1 4.60389 3.70772   7
  10  -9  -1 -3.9256 3.13288   4
  10  -9  -1 4.48659 3.35699   6
  10  -9  -1 -4.9381 2.19309   5
  10  -9  -1 -1.1061 2.08941   3
   9  -9  -1 16.8407 6.25274   6
   9  -9  -1 31.2457 5.54619   5
   9  -9  -1 25.8329 6.26204   7
   9  -9  -1 12.6608 4.36924   6
   9  -9  -1 28.6254 5.96653   4
   9  -9  -1 26.8919 5.43214   3
  -9   9   1 19.3475 3.56993   3
  -9   9   1 15.2873 6.13006   6
  -9   9   1 21.8540 3.00976   3
   8  -9  -1 1.22479 2.96408   4
   8  -9  -1 -0.2152 2.54331   3
   8  -9  -1 13.2670 4.49221   6
   8  -9  -1 11.3661 4.04344   7
   8  -9  -1 3.45630 2.88605   6
  -8   9   1 8.53310 2.47713   3
  -8   9   1 3.66280 3.79070   6
   7  -9  -1 116.680 9.21754   3
   7  -9  -1 113.036 9.50499   7
   7  -9  -1 105.017 8.65999   6
   7  -9  -1 114.947 9.66821   6
   7  -9  -1 94.3866 8.52202   4
   7  -9  -1 105.796 7.90205   5
  -7   9   1 103.368 6.65573   3
  -7   9   1 105.443 8.00333   3
  -7   9   1 112.842 8.78453   6
   6  -9  -1 4.10093 3.66101   6
   6  -9  -1 16.7560 3.58556   5
   6  -9  -1 16.3118 3.96995   6
   6  -9  -1 5.01978 3.12713   7
   6  -9  -1 10.9575 3.81401   4
  -6   9   1 11.0763 3.39853   3
  -6   9   1 13.9366 4.08239   6
  -6   9   1 12.2324 2.90629   3
   5  -9  -1 291.822 14.4090   6
   5  -9  -1 299.199 13.9441   3
   5  -9  -1 298.564 13.9966   4
   5  -9  -1 292.964 13.6583   6
   5  -9  -1 293.585 14.6177   7
  -5   9   1 265.846 12.4917   3
  -5   9   1 273.703 12.5306   5
  -5   9   1 284.137 11.7380   3
  -5   9   1 300.272 14.2584   6
   4  -9  -1 9.62766 3.08193   6
   4  -9  -1 5.67787 2.57084   6
   4  -9  -1 6.84982 2.89978   7
   4  -9  -1 8.60347 3.02750   4
   4  -9  -1 11.2197 3.29548   3
  -4   9   1 8.91498 3.23059   3
  -4   9   1 7.13964 2.62855   3
  -4   9   1 10.7813 3.61482   6
  -4   9   1 8.68562 3.05919   5
   3  -9  -1 33.7226 5.06607   6
   3  -9  -1 30.9377 4.81905   4
   3  -9  -1 34.7283 5.39085   7
   3  -9  -1 35.9017 4.88845   3
   3  -9  -1 29.1199 4.91710   6
  -3   9   1 26.7935 4.10821   5
  -3   9   1 35.6392 5.54182   6
  -3   9   1 31.5433 4.46149   3
  -3   9   1 29.1196 4.58141   4
  -3   9   1 29.1188 4.79128   6
   2  -9  -1 119.036 8.67973   7
   2  -9  -1 129.023 8.78866   3
   2  -9  -1 116.627 8.72262   6
   2  -9  -1 121.659 8.10529   4
   2  -9  -1 126.593 8.74271   6
  -2   9   1 132.262 7.74934   3
  -2   9   1 133.021 9.01900   6
  -2   9   1 120.049 7.56005   5
  -2   9   1 131.138 8.28469   4
   1  -9  -1 6.31818 3.04204   3
   1  -9  -1 4.58546 2.73964   6
   1  -9  -1 2.66972 2.30152   6
   1  -9  -1 10.7399 3.46240   4
   1  -9  -1 3.31262 2.28261   7
  -1   9   1 3.93253 2.64144   4
  -1   9   1 2.40362 2.31536   6
  -1   9   1 4.52366 2.22342   5
  -1   9   1 8.25172 3.00101   3
  -1   9   1 5.70350 3.15599   6
   0  -9  -1 96.7917 7.48961   4
   0  -9  -1 87.8262 7.62603   6
   0  -9  -1 97.4369 7.82246   3
   0  -9  -1 101.179 7.71828   6
   0  -9  -1 101.307 8.37873   7
   0   9   1 92.6949 7.35726   4
   0   9   1 96.6510 8.17903   6
   0   9   1 103.825 7.40213   3
   0   9   1 101.430 7.98795   6
  -1  -9  -1 828.808 25.7441   4
  -1  -9  -1 843.996 25.7828   3
   1   9   1 821.050 26.3115   6
   1   9   1 828.594 24.9400   3
   1   9   1 869.723 27.9904   6
  -2  -9  -1 136.576 9.54928   4
  -2  -9  -1 144.639 9.47677   3
  -2  -9  -1 136.784 10.1236   6
   2   9   1 152.405 10.5511   3
   2   9   1 147.016 10.5978   6
   2   9   1 121.457 9.07315   6
   2   9   1 141.017 9.47198   5
  -3  -9  -1 2.89541 3.40900   6
  -3  -9  -1 2.57654 2.33015   3
  -3  -9  -1 0.80884 3.06152   4
   3   9   1 9.26157 4.24588   5
   3   9   1 0.42909 2.33881   3
   3   9   1 6.96796 3.23544   6
  -4  -9  -1 31.0362 6.41635   6
  -4  -9  -1 21.1529 4.29525   3
  -4  -9  -1 26.8813 5.82451   4
   4   9   1 39.4219 6.97844   6
   4   9   1 31.3097 6.14466   5
   4   9   1 25.3348 5.44920   6
  -5  -9  -1 0.62598 4.20522   6
  -5  -9  -1 1.46600 2.48627   3
   5   9   1 2.88890 3.44577   6
   5   9   1 6.36793 3.54875   5
   5   9   1 2.07149 2.77739   3
   5   9   1 2.81235 3.11612   6
  -6  -9  -1 9.37237 6.18598   6
  -6  -9  -1 10.2048 3.32637   3
   6   9   1 7.87802 3.67788   3
   6   9   1 14.7162 4.95952   5
   6   9   1 3.62029 4.42638   6
   9 -10  -1 -0.8807 2.53998   6
   9 -10  -1 7.54928 3.27092   3
   9 -10  -1 7.06884 4.31365   7
   9 -10  -1 5.81333 3.49668   4
   9 -10  -1 0.81907 2.46087   5
  -9  10   1 2.76291 2.00669   3
   8 -10  -1 162.079 11.7666   7
   8 -10  -1 139.410 10.6852   3
   8 -10  -1 141.845 11.2671   6
   8 -10  -1 141.911 9.88124   5
   8 -10  -1 140.816 10.4991   6
   8 -10  -1 145.518 10.9563   4
  -8  10   1 139.188 10.5028   6
  -8  10   1 150.034 8.08076   3
   7 -10  -1 193.980 12.0175   6
   7 -10  -1 173.968 12.9905   6
   7 -10  -1 177.602 12.2897   4
   7 -10  -1 171.440 11.7844   3
   7 -10  -1 181.985 12.7312   7
   7 -10  -1 190.443 11.0429   5
  -7  10   1 179.400 12.0703   6
   6 -10  -1 5.12293 2.94849   3
   6 -10  -1 1.36510 3.07619   6
   6 -10  -1 7.63466 3.72230   7
   6 -10  -1 4.47120 3.34306   6
   6 -10  -1 7.51653 3.70971   4
  -6  10   1 4.88550 3.32663   6
  -6  10   1 6.37231 2.68837   3
   5 -10  -1 0.29035 2.03773   6
   5 -10  -1 -1.0070 2.70637   4
   5 -10  -1 1.61070 2.98123   7
   5 -10  -1 2.03434 2.77888   3
   5 -10  -1 -5.1065 3.15783   6
  -5  10   1 1.71452 2.45366   6
  -5  10   1 6.04177 2.66475   3
   4 -10  -1 44.7369 5.62905   6
   4 -10  -1 52.7293 6.17012   4
   4 -10  -1 48.8177 6.10939   6
  -4  10   1 60.2855 6.98447   6
  -4  10   1 51.4513 5.64820   3
  -4  10   1 44.5415 5.74110   5
   3 -10  -1 12.1880 3.55299   6
   3 -10  -1 8.06448 3.10585   3
   3 -10  -1 5.46511 2.82159   6
   3 -10  -1 12.6334 3.57746   4
   3 -10  -1 5.92688 3.05707   7
  -3  10   1 8.55470 2.96611   5
  -3  10   1 9.03045 3.50833   6
  -3  10   1 10.6278 3.15537   3
   2 -10  -1 195.703 13.5841   6
   2 -10  -1 204.169 11.5827   6
   2 -10  -1 198.033 11.8178   7
   2 -10  -1 192.829 10.9335   4
   2 -10  -1 195.074 11.5027   3
  -2  10   1 198.038 12.0173   6
  -2  10   1 174.527 11.0672   6
  -2  10   1 183.542 10.0761   5
  -2  10   1 197.922 10.1743   3
   1 -10  -1 373.947 16.0192   3
   1 -10  -1 336.462 14.8201   4
   1 -10  -1 336.660 15.4939   6
   1 -10  -1 373.876 16.2746   6
   1 -10  -1 355.046 16.4039   7
  -1  10   1 357.536 16.0321   5
  -1  10   1 318.358 15.3060   6
  -1  10   1 341.302 16.2746   6
  -1  10   1 340.086 14.2784   3
   0 -10  -1 25.0366 4.83796   4
   0 -10  -1 31.4380 7.92292   6
   0  10   1 37.5852 6.20882   6
   0  10   1 23.1163 4.81534   6
  -1 -10  -1 58.9725 6.93790   4
  -1 -10  -1 61.6451 7.20583   6
  -1 -10  -1 64.8818 7.02322   3
   1  10   1 79.2542 8.21433   6
   1  10   1 56.2063 6.54027   3
   1  10   1 67.7268 7.37995   6
  -2 -10  -1 11.9176 3.81693   6
  -2 -10  -1 9.67188 3.70753   3
  -2 -10  -1 15.7310 3.79490   4
   2  10   1 15.8494 4.26322   6
   2  10   1 10.3775 4.09073   3
   2  10   1 11.8558 4.24098   5
  -3 -10  -1 19.4976 5.61457   6
  -3 -10  -1 15.5604 5.00277   4
  -3 -10  -1 21.4002 4.59586   3
   3  10   1 12.7046 4.99795   6
   3  10   1 17.6195 4.86752   3
   3  10   1 19.3446 4.50359   5
  -4 -10  -1 8.16287 3.90815   4
  -4 -10  -1 2.70023 3.15836   3
   4  10   1 15.5773 4.80424   5
   4  10   1 21.0477 5.72057   6
   4  10   1 8.30257 4.64831   6
  -5 -10  -1 69.4324 6.71123   3
   5  10   1 60.8959 8.95834   5
   5  10   1 63.4246 8.91570   3
   5  10   1 58.1852 9.24846   6
   8 -11  -1 2.94321 3.64052   6
   8 -11  -1 2.60127 3.75349   4
   8 -11  -1 1.01112 4.17746   7
   8 -11  -1 -0.2845 2.79130   5
   8 -11  -1 6.15213 4.03845   3
  -8  11   1 8.59608 4.45787   6
  -8  11   1 -1.0224 2.24829   3
   7 -11  -1 168.918 12.9794   6
   7 -11  -1 179.685 12.2127   4
   7 -11  -1 193.823 12.6189   6
   7 -11  -1 193.744 13.0548   7
   7 -11  -1 182.411 12.5682   3
  -7  11   1 172.547 12.8667   6
  -7  11   1 183.090 9.71584   3
   6 -11  -1 190.718 12.5380   6
   6 -11  -1 206.787 13.2950   7
   6 -11  -1 193.020 12.5436   3
   6 -11  -1 179.178 12.9029   6
   6 -11  -1 198.841 12.8061   4
  -6  11   1 218.985 13.6302   6
  -6  11   1 189.546 10.4448   3
   5 -11  -1 264.412 14.5458   6
   5 -11  -1 273.420 15.3477   7
   5 -11  -1 273.293 15.0692   3
   5 -11  -1 272.780 15.1192   6
   5 -11  -1 301.231 14.9431   4
  -5  11   1 278.178 15.1291   6
  -5  11   1 269.396 13.0181   3
   4 -11  -1 230.197 13.5099   7
   4 -11  -1 215.689 13.2798   6
   4 -11  -1 221.957 13.1245   3
  -4  11   1 209.983 13.1520   6
   3 -11  -1 45.0590 6.00393   4
   3 -11  -1 33.0802 5.71973   6
   3 -11  -1 34.5972 5.73580   3
   3 -11  -1 40.1309 6.43559   7
   3 -11  -1 27.7212 5.30654   6
  -3  11   1 34.4301 6.10037   6
  -3  11   1 45.6083 5.72521   3
   2 -11  -1 257.611 14.4746   7
   2 -11  -1 234.584 13.0276   4
   2 -11  -1 245.488 13.5702   6
   2 -11  -1 245.085 13.6987   3
  -2  11   1 255.191 14.3135   6
   1 -11  -1 1.83156 2.31580   4
   1 -11  -1 1.82966 2.78146   3
   1 -11  -1 0.59305 2.93237   6
   1 -11  -1 -1.2694 2.51669   7
  -1  11   1 0.69159 2.86754   6
  -1  11   1 1.84248 3.42093   6
  -1  11   1 5.75030 3.01520   3
   0 -11  -1 11.4468 4.09578   4
   0 -11  -1 13.1149 3.98663   3
   0 -11  -1 12.0656 4.20277   6
   0  11   1 9.54767 3.32274   3
   0  11   1 12.1780 4.14897   6
   0  11   1 17.0910 4.43061   6
  -1 -11  -1 -2.4891 2.32843   3
  -1 -11  -1 3.47708 3.13926   6
   1  11   1 0.26810 2.34727   3
   1  11   1 1.01388 2.77286   6
   1  11   1 0.33158 4.15623   6
  -2 -11  -1 384.084 19.3519   6
  -2 -11  -1 408.064 18.5411   4
  -2 -11  -1 384.060 17.7883   3
   2  11   1 411.217 17.5834   3
   2  11   1 401.556 18.4629   5
   2  11   1 408.289 20.8606   6
  -3 -11  -1 133.682 11.2072   3
  -3 -11  -1 123.600 11.7898   6
  -3 -11  -1 138.321 11.0221   4
   3  11   1 116.929 9.87295   3
   3  11   1 123.634 10.5979   6
   3  11   1 141.246 11.1781   5
   3  11   1 123.712 11.4215   6
  -4 -11  -1 46.3650 7.79645   6
  -4 -11  -1 38.8334 6.93562   4
   4  11   1 28.7559 6.36514   6
   4  11   1 34.0509 6.52824   5
   8 -12  -1 116.384 13.1341   4
  -8  12   1 130.861 11.3869   6
   7 -12  -1 7.11346 3.83040   6
   7 -12  -1 15.4381 4.48860   4
   7 -12  -1 11.0889 4.31462   3
   7 -12  -1 7.15350 4.09144   7
  -7  12   1 6.18589 3.08251   3
  -7  12   1 6.41562 4.81312   6
   6 -12  -1 45.3936 7.33190   4
   6 -12  -1 39.4617 7.10892   3
   6 -12  -1 61.4225 7.32997   6
   6 -12  -1 51.1454 8.11541   7
   6 -12  -1 47.5369 8.45211   6
  -6  12   1 57.0404 7.71188   6
  -6  12   1 49.4503 6.39473   3
   5 -12  -1 0.55532 3.81119   6
   5 -12  -1 -5.9751 2.49016   6
   5 -12  -1 -3.1042 2.78318   4
   5 -12  -1 0.92206 3.26080   3
   5 -12  -1 -4.8833 2.86399   7
  -5  12   1 -4.7900 3.37537   6
  -5  12   1 -2.4996 2.07443   3
   4 -12  -1 9.31817 3.74070   4
   4 -12  -1 5.60055 3.28534   7
   4 -12  -1 5.48520 3.28459   3
  -4  12   1 0.42492 2.45767   3
  -4  12   1 9.90603 3.97350   6
   3 -12  -1 35.3340 6.11568   4
   3 -12  -1 40.3792 6.31902   3
   3 -12  -1 32.7853 6.10066   6
   3 -12  -1 40.3991 6.67196   7
  -3  12   1 43.9981 5.67177   3
  -3  12   1 30.8107 6.59712   6
   2 -12  -1 207.189 13.3980   6
   2 -12  -1 188.918 12.3292   4
   2 -12  -1 188.208 12.3098   3
   2 -12  -1 189.031 12.8484   7
  -2  12   1 188.943 11.3567   3
  -2  12   1 188.764 13.6890   6
   1 -12  -1 78.0076 8.57645   6
   1 -12  -1 82.9201 8.60486   3
   1 -12  -1 73.2871 8.04368   4
   1 -12  -1 78.6569 8.35215   7
  -1  12   1 96.7897 9.43867   6
  -1  12   1 83.2043 7.95314   3
   0 -12  -1 1.36212 3.41907   3
   0 -12  -1 -0.7298 2.97843   4
   0 -12  -1 -2.1784 2.51983   6
   0  12   1 5.64714 3.09913   3
   0  12   1 -4.5605 2.76689   6
  -1 -12  -1 113.603 11.5076   6
  -1 -12  -1 126.063 10.1939   3
  -1 -12  -1 122.305 10.3540   4
   1  12   1 131.671 9.81961   3
   1  12   1 118.169 11.3803   6
  -2 -12  -1 10.0919 4.09952   4
  -2 -12  -1 7.10768 5.06145   6
  -2 -12  -1 4.37139 3.62386   3
   2  12   1 1.75224 5.61180   6
   2  12   1 2.80904 3.55252   3
   2  12   1 0.08990 5.07401   6
   2  12   1 -4.1208 3.41327   5
  -3 -12  -1 142.394 12.1201   4
  -3 -12  -1 162.284 13.8139   6
  -3 -12  -1 169.245 11.4291   3
   3  12   1 151.810 12.1133   5
   3  12   1 164.992 13.4331   6
   6 -13  -1 17.8061 5.62391   6
   6 -13  -1 20.4731 5.59506   4
  -6  13   1 31.6045 5.27349   3
  -6  13   1 23.3756 6.29412   6
   5 -13  -1 13.7626 4.91740   3
   5 -13  -1 10.7314 5.23676   7
   5 -13  -1 19.2237 4.98809   4
   5 -13  -1 15.2594 5.40033   6
  -5  13   1 4.28752 5.34194   6
  -5  13   1 18.6781 4.48187   3
   4 -13  -1 4.81999 3.50028   7
   4 -13  -1 4.70536 3.20485   6
   4 -13  -1 -1.2676 3.01580   4
   4 -13  -1 -2.7610 3.49222   3
  -4  13   1 9.02380 4.95861   6
  -4  13   1 -1.1400 2.85810   3
   3 -13  -1 1.50194 2.96815   7
   3 -13  -1 0.56244 3.26107   6
   3 -13  -1 -1.3243 3.05849   3
   3 -13  -1 -0.4068 2.71532   4
  -3  13   1 3.30001 3.39831   6
   2 -13  -1 69.2013 9.11820   7
   2 -13  -1 73.3967 8.61170   4
   2 -13  -1 87.0541 9.22417   3
  -2  13   1 69.6046 11.0941   6
  -2  13   1 74.2397 7.73498   3
   1 -13  -1 87.7840 9.03753   4
   1 -13  -1 82.5787 9.41726   6
   1 -13  -1 95.4945 9.66328   3
  -1  13   1 82.0082 10.8948   6
  -1  13   1 92.0606 8.82435   3
   0 -13  -1 12.0080 4.59554   4
   0 -13  -1 4.69339 4.15668   6
   0 -13  -1 7.61249 4.12405   3
   0  13   1 3.41282 3.35387   3
   0  13   1 3.63755 4.11449   6
  -1 -13  -1 0.67323 4.05479   4
  -1 -13  -1 -1.8525 3.75482   3
  -1 -13  -1 -4.6430 3.46548   6
   1  13   1 -0.5508 3.50184   6
   1  13   1 -6.6041 3.16537   5
   4 -14  -1 36.8708 6.94084   7
   4 -14  -1 26.5831 6.46629   6
   4 -14  -1 29.7622 6.03503   4
   4 -14  -1 32.1047 7.30099   3
  -4  14   1 49.1666 9.39900   6
  -4  14   1 27.3165 5.62692   3
   3 -14  -1 61.2197 8.10979   7
   3 -14  -1 39.7528 7.13943   4
   3 -14  -1 40.3509 7.88749   6
  -3  14   1 53.8699 6.90098   3
  -3  14   1 44.2000 7.94287   6
   2 -14  -1 5.26319 4.08298   3
   2 -14  -1 7.56457 5.36001   6
   2 -14  -1 7.28786 4.00726   4
   2 -14  -1 19.4038 5.12406   7
  -2  14   1 -1.7253 4.86575   6
   0  14  -2 2.54672 4.20966   6
   0  14  -2 8.50262 4.63361   3
   0 -14   2 1.43269 4.42531   3
   0 -14   2 7.59589 4.91709   6
   0 -14   2 3.27290 4.23501   4
  -1  14  -2 96.6831 10.9316   6
   1 -14   2 102.971 9.74653   3
   1 -14   2 115.170 11.0783   6
   1 -14   2 115.554 9.36045   4
  -2  14  -2 3.73599 4.40843   3
  -2  14  -2 -1.9746 3.29274   6
   2 -14   2 5.33065 3.74054   4
   2 -14   2 7.58770 4.46184   6
   2 -14   2 3.44758 3.50186   3
   2 -14   2 1.43316 3.53671   7
  -3  14  -2 73.6362 9.84962   6
  -3  14  -2 82.2094 7.88428   3
   3 -14   2 75.3783 8.79881   4
   3 -14   2 75.2099 8.38475   3
   3 -14   2 75.4037 9.13507   7
  -4  14  -2 40.9130 6.53191   3
  -4  14  -2 25.5427 6.16257   6
   4 -14   2 33.6509 6.74329   6
   4 -14   2 23.3993 5.41333   4
   4 -14   2 25.8046 6.69776   3
  -5  14  -2 -0.3941 2.70162   3
  -5  14  -2 6.26604 4.22280   6
   5 -14   2 -1.1419 3.69963   4
   5 -14   2 -0.4379 3.57313   6
   5 -14   2 -3.8391 3.52782   7
   2  13  -2 6.51222 4.35757   6
  -2 -13   2 2.08238 3.75001   3
  -2 -13   2 -4.2963 3.74657   4
   1  13  -2 2.75156 3.02754   3
   1  13  -2 3.94319 3.56924   6
  -1 -13   2 -1.4124 3.14477   3
  -1 -13   2 -4.8555 3.90689   4
  -1 -13   2 0.01724 4.67969   6
   0  13  -2 234.534 13.8270   3
   0  13  -2 242.868 15.5101   6
   0  13  -2 205.087 14.9986   6
   0 -13   2 221.625 13.3469   3
   0 -13   2 227.428 12.9321   4
   0 -13   2 222.664 14.9101   6
  -1  13  -2 208.979 14.2259   6
  -1  13  -2 226.504 12.8297   3
  -1  13  -2 223.885 14.7473   6
   1 -13   2 225.908 13.4581   3
   1 -13   2 225.959 12.4726   4
   1 -13   2 201.931 13.7185   6
   1 -13   2 225.117 15.1317   7
  -2  13  -2 17.0775 5.35117   6
  -2  13  -2 13.4145 4.01260   3
   2 -13   2 17.8883 4.52316   3
   2 -13   2 7.60327 4.41557   6
   2 -13   2 21.5206 4.19763   4
   2 -13   2 28.6956 5.71715   7
  -3  13  -2 4.19297 3.29144   3
  -3  13  -2 -0.0135 3.73711   6
   3 -13   2 13.1366 4.33343   7
   3 -13   2 1.03762 2.79287   4
   3 -13   2 6.66754 3.62914   3
   3 -13   2 5.88289 3.60264   6
  -4  13  -2 -1.2324 2.15366   3
   4 -13   2 -4.4526 2.37827   7
   4 -13   2 -0.5675 2.31523   3
   4 -13   2 1.28332 3.41156   6
  -5  13  -2 77.7611 7.96943   3
  -5  13  -2 83.5265 9.61502   6
   5 -13   2 90.9796 9.06490   6
   5 -13   2 84.1983 8.52688   3
   5 -13   2 72.2171 8.63447   7
   5 -13   2 77.1041 7.78874   4
  -6  13  -2 32.4941 5.42492   3
  -6  13  -2 22.3611 5.56674   6
   6 -13   2 20.1453 5.31638   3
   6 -13   2 22.0550 5.12698   7
   6 -13   2 20.1082 5.39389   6
   6 -13   2 19.1086 4.96508   4
  -7  13  -2 2.66426 4.56179   6
  -7  13  -2 7.71767 3.41022   3
   7 -13   2 4.56643 3.24214   6
   7 -13   2 2.38146 3.92008   3
   7 -13   2 -1.2718 2.95378   7
   7 -13   2 -4.7824 2.87292   4
   3  12  -2 10.0022 4.67648   3
   3  12  -2 21.0366 5.25691   5
   3  12  -2 8.08973 4.90571   6
  -3 -12   2 13.9242 3.76248   3
  -3 -12   2 5.75709 4.65161   6
   2  12  -2 119.006 10.3181   6
   2  12  -2 119.339 9.19737   3
   2  12  -2 123.680 11.0232   6
  -2 -12   2 122.497 8.50902   3
  -2 -12   2 130.662 9.56128   4
  -2 -12   2 115.384 10.3963   6
   1  12  -2 542.986 21.0240   3
   1  12  -2 540.579 23.0840   6
   1  12  -2 563.820 24.1650   6
  -1 -12   2 586.617 20.9545   4
  -1 -12   2 573.057 23.5454   6
  -1 -12   2 564.495 20.8210   3
   0  12  -2 60.1645 7.88259   6
   0  12  -2 88.3904 8.23349   3
   0  12  -2 83.5834 8.79050   6
   0 -12   2 88.5902 8.19194   3
   0 -12   2 80.2521 7.47468   4
   0 -12   2 81.1458 8.61756   6
  -1  12  -2 118.138 8.58806   3
  -1  12  -2 114.767 9.72461   6
   1 -12   2 109.368 9.14480   6
   1 -12   2 117.772 9.24795   3
   1 -12   2 95.9195 8.18332   4
   1 -12   2 101.677 9.30239   7
  -2  12  -2 23.1842 5.46767   6
  -2  12  -2 16.8629 3.91914   3
  -2  12  -2 18.8633 4.48340   6
   2 -12   2 15.0366 4.01884   3
   2 -12   2 12.1178 3.67582   7
   2 -12   2 16.9789 4.36742   6
   2 -12   2 18.2434 4.05095   4
  -3  12  -2 -3.6338 2.05147   6
  -3  12  -2 -1.1965 1.82481   3
   3 -12   2 -1.2114 2.25019   7
   3 -12   2 4.15604 2.50334   4
   3 -12   2 -1.9306 2.14307   6
   3 -12   2 -3.4067 2.49349   3
  -4  12  -2 115.006 8.51698   3
  -4  12  -2 95.6822 9.10002   6
   4 -12   2 99.3816 9.06204   7
   4 -12   2 89.8152 8.77203   6
   4 -12   2 107.613 9.46153   3
  -5  12  -2 29.4904 6.21458   6
  -5  12  -2 24.2333 4.77051   3
   5 -12   2 7.84627 4.15819   4
   5 -12   2 13.2745 4.04681   3
   5 -12   2 15.6744 5.30147   6
   5 -12   2 13.5891 4.65544   7
  -6  12  -2 105.153 10.3712   6
  -6  12  -2 123.113 9.18186   3
   6 -12   2 111.534 9.31310   4
   6 -12   2 108.309 10.2243   3
   6 -12   2 122.135 10.3679   7
   6 -12   2 116.319 9.98336   6
  -7  12  -2 274.273 16.8192   6
   7 -12   2 277.221 15.0703   4
   7 -12   2 278.138 15.9304   6
   7 -12   2 277.594 16.6544   3
   7 -12   2 277.634 16.1158   7
  -8  12  -2 7.71389 3.28922   3
   8 -12   2 8.22436 5.21177   7
   8 -12   2 -1.3005 3.27812   5
   8 -12   2 8.17637 3.96554   4
   8 -12   2 5.58734 4.04056   3
   8 -12   2 0.54320 3.94477   6
   5  11  -2 66.8393 7.27732   3
   5  11  -2 55.3036 8.53240   5
   5  11  -2 80.1387 8.59265   6
   4  11  -2 21.0829 4.88308   6
   4  11  -2 14.8945 5.39301   6
   4  11  -2 23.5738 6.17143   5
   4  11  -2 14.5034 4.35482   3
  -4 -11   2 20.4138 3.83766   3
  -4 -11   2 21.0949 5.55664   6
   3  11  -2 45.5851 7.26764   6
   3  11  -2 47.0584 7.23106   6
   3  11  -2 48.6760 6.06436   3
  -3 -11   2 45.1583 7.23120   6
  -3 -11   2 52.0702 6.57258   4
  -3 -11   2 34.5906 4.88995   3
   2  11  -2 17.8100 4.33561   3
   2  11  -2 19.0720 4.58886   6
   2  11  -2 27.2860 5.55815   6
  -2 -11   2 23.4076 5.04578   4
  -2 -11   2 14.7053 4.47218   6
  -2 -11   2 24.0652 4.34285   3
   1  11  -2 164.679 11.3893   6
   1  11  -2 182.354 12.1704   6
   1  11  -2 192.957 10.6692   3
   1  11  -2 162.424 9.49642   4
  -1 -11   2 173.716 10.1923   3
  -1 -11   2 194.259 11.8279   6
  -1 -11   2 175.772 10.2165   4
   0  11  -2 187.020 10.8433   3
   0  11  -2 194.156 10.2749   4
   0  11  -2 185.911 12.3123   6
   0  11  -2 197.359 12.4786   6
   0 -11   2 202.094 11.4030   3
   0 -11   2 193.984 10.6359   4
   0 -11   2 176.656 11.4801   6
  -1  11  -2 34.0453 5.82659   6
  -1  11  -2 27.1712 4.50202   4
  -1  11  -2 30.1154 5.56462   6
  -1  11  -2 38.7467 5.08010   3
   1 -11   2 34.1713 5.34889   3
   1 -11   2 48.0837 6.89163   7
   1 -11   2 41.2390 4.94857   4
   1 -11   2 33.5013 5.96882   6
  -2  11  -2 13.7175 3.88224   6
  -2  11  -2 13.2054 3.28376   3
  -2  11  -2 16.4299 4.98862   6
  -2  11  -2 16.1864 3.66561   4
   2 -11   2 15.7993 3.99224   7
   2 -11   2 11.5057 3.43532   3
   2 -11   2 11.3389 3.33706   4
   2 -11   2 9.56745 3.51340   6
  -3  11  -2 445.824 16.9596   3
  -3  11  -2 461.831 19.1483   6
  -3  11  -2 445.717 19.1956   6
  -3  11  -2 413.318 16.3824   4
   3 -11   2 420.152 18.7921   7
   3 -11   2 441.637 18.9500   6
   3 -11   2 424.386 16.3630   4
  -4  11  -2 202.416 12.4161   6
  -4  11  -2 207.667 10.9443   3
   4 -11   2 212.723 11.1138   4
   4 -11   2 201.969 12.2841   6
   4 -11   2 209.879 12.5100   7
   4 -11   2 202.354 12.3530   3
  -5  11  -2 0.44629 2.72286   3
  -5  11  -2 2.20447 3.13559   6
   5 -11   2 0.42155 2.33958   3
   5 -11   2 1.02386 4.05231   6
   5 -11   2 3.77154 2.51562   7
   5 -11   2 -2.1182 2.16040   4
   5 -11   2 -2.8273 2.39381   6
  -6  11  -2 31.5435 5.09762   3
  -6  11  -2 32.6254 6.16938   6
   6 -11   2 31.2065 5.67573   6
   6 -11   2 38.9881 6.33254   3
   6 -11   2 28.2165 5.62805   7
   6 -11   2 41.4887 6.61898   6
  -7  11  -2 20.3181 4.31799   3
  -7  11  -2 14.9054 4.77519   6
   7 -11   2 20.5033 5.30191   6
   7 -11   2 23.3556 6.35410   6
   7 -11   2 11.4600 4.54299   4
   7 -11   2 17.5719 4.91130   3
   7 -11   2 18.4745 5.08513   7
   7 -11   2 20.7368 4.65490   5
  -8  11  -2 13.8056 5.75098   6
  -8  11  -2 8.41502 3.72575   3
   8 -11   2 11.5558 4.50267   5
   8 -11   2 16.1837 4.82108   6
   8 -11   2 8.28326 5.21108   6
   8 -11   2 7.51424 4.27432   4
   8 -11   2 14.3749 4.55414   3
   8 -11   2 13.0028 4.00177   7
   6  10  -2 56.7570 8.45417   6
   6  10  -2 47.4958 7.22335   3
   6  10  -2 53.0939 8.45082   5
   5  10  -2 15.9422 5.34158   5
   5  10  -2 15.6867 5.00464   6
   5  10  -2 16.1583 5.27344   6
   5  10  -2 21.5411 4.53250   3
  -5 -10   2 23.5265 5.60810   6
   4  10  -2 24.1935 5.51776   6
   4  10  -2 31.1085 5.98047   5
   4  10  -2 29.3358 5.40720   6
   4  10  -2 25.8794 4.92144   3
  -4 -10   2 28.9050 3.83890   3
  -4 -10   2 33.5592 3.87895   3
  -4 -10   2 33.6995 6.15089   6
   3  10  -2 10.0836 3.27872   6
   3  10  -2 5.33415 2.88842   3
  -3 -10   2 10.7112 3.78419   6
  -3 -10   2 13.2124 3.22087   3
  -3 -10   2 9.12709 2.94043   3
  -3 -10   2 3.84811 3.43850   4
   2  10  -2 134.677 8.79116   4
   2  10  -2 137.254 10.3893   6
  -2 -10   2 141.055 9.96254   6
  -2 -10   2 121.307 7.65574   3
  -2 -10   2 141.783 9.15765   4
  -2 -10   2 130.863 8.19262   3
   1  10  -2 27.9389 4.82071   6
   1  10  -2 16.5090 3.68580   3
   1  10  -2 18.5607 4.01669   6
  -1 -10   2 17.7924 4.26822   6
  -1 -10   2 19.4814 4.02860   3
  -1 -10   2 22.2804 3.59454   3
  -1 -10   2 24.8458 4.44206   4
   0  10  -2 441.925 17.5657   6
   0  10  -2 437.616 16.0523   3
   0  10  -2 443.586 17.8465   6
   0  10  -2 428.527 15.1483   4
   0 -10   2 433.935 17.4033   6
   0 -10   2 406.230 16.2365   3
   0 -10   2 424.728 15.4902   4
   0 -10   2 420.749 18.5873   7
  -1  10  -2 1268.60 32.3222   4
  -1  10  -2 1287.70 33.6785   3
  -1  10  -2 1284.69 36.1798   6
  -1  10  -2 1280.79 36.1196   6
   1 -10   2 1244.83 36.3258   7
   1 -10   2 1287.75 32.4626   4
   1 -10   2 1291.08 35.0986   6
   1 -10   2 1292.66 34.4132   3
  -2  10  -2 9.03879 2.57127   4
  -2  10  -2 13.0284 3.41829   3
  -2  10  -2 7.77242 2.74081   6
  -2  10  -2 7.12834 3.14252   6
   2 -10   2 7.73205 2.98968   7
   2 -10   2 4.60929 2.82883   6
   2 -10   2 9.47026 3.32754   3
   2 -10   2 8.08318 2.60847   4
  -3  10  -2 102.153 7.62299   3
  -3  10  -2 110.356 8.51622   4
  -3  10  -2 102.733 8.54885   6
   3 -10   2 101.187 8.29615   7
   3 -10   2 107.015 8.17870   3
   3 -10   2 99.0034 7.98384   6
   3 -10   2 100.913 7.15986   4
  -4  10  -2 37.3562 5.93924   6
  -4  10  -2 34.8374 5.82587   6
  -4  10  -2 39.6487 4.72507   3
   4 -10   2 31.2598 4.73195   4
   4 -10   2 33.6382 5.42888   3
   4 -10   2 35.1414 5.88575   7
   4 -10   2 33.0597 5.80959   6
   4 -10   2 31.0198 5.56995   6
  -5  10  -2 30.3811 5.47642   6
  -5  10  -2 42.8855 5.02908   3
   5 -10   2 33.9759 5.83945   6
   5 -10   2 31.7072 5.29596   4
   5 -10   2 22.9285 5.19060   3
  -6  10  -2 339.878 16.7008   6
   6 -10   2 334.993 15.1610   4
   6 -10   2 325.378 17.6845   6
   6 -10   2 328.308 16.0348   6
   6 -10   2 353.314 16.4756   3
   6 -10   2 329.093 16.5056   7
  -7  10  -2 5.80885 3.89371   6
   7 -10   2 4.37375 3.14524   4
   7 -10   2 0.93597 2.81783   3
   7 -10   2 -1.5496 2.42741   6
   7 -10   2 -4.7755 3.19582   6
   7 -10   2 1.37329 2.87199   5
  -8  10  -2 19.4445 5.66657   6
  -8  10  -2 28.5381 5.42907   3
   8 -10   2 18.1828 5.07559   6
   8 -10   2 18.0541 5.19940   3
   8 -10   2 33.5947 6.16441   7
   8 -10   2 27.3846 5.91605   4
   8 -10   2 20.7250 4.95863   5
   8 -10   2 12.2222 5.91299   6
  -9  10  -2 36.7915 6.95928   6
   9 -10   2 31.4699 5.84046   7
   9 -10   2 24.2294 5.44942   3
   9 -10   2 23.9040 5.01046   6
   9 -10   2 23.9157 4.85756   5
   9 -10   2 25.1558 5.32317   4
   6   9  -2 80.2477 7.77252   3
   6   9  -2 70.8945 8.80509   5
   6   9  -2 65.2490 7.61998   6
   6   9  -2 69.0310 7.88194   6
   5   9  -2 28.0593 5.36348   6
   5   9  -2 30.9615 5.20694   3
   5   9  -2 24.6156 5.62176   5
   5   9  -2 22.2667 4.77597   6
   4   9  -2 3.14403 2.60130   6
   4   9  -2 -2.5792 2.04769   5
   4   9  -2 4.11407 2.88400   6
  -4  -9   2 -0.5787 2.60027   6
  -4  -9   2 -1.0974 1.55570   3
   3   9  -2 24.3969 4.36810   4
   3   9  -2 20.5698 4.23987   6
   3   9  -2 32.6799 4.88320   3
  -3  -9   2 20.7393 4.25906   6
  -3  -9   2 21.6746 4.53824   4
  -3  -9   2 23.9918 3.32000   3
   2   9  -2 10.2803 3.58783   6
   2   9  -2 8.54187 3.72244   6
   2   9  -2 12.2821 3.21195   4
   2   9  -2 8.76306 2.89303   3
  -2  -9   2 11.6025 2.90021   3
  -2  -9   2 13.0068 3.29138   6
  -2  -9   2 13.6699 2.77503   3
  -2  -9   2 14.1913 3.41118   4
   1   9  -2 1498.71 35.7744   4
   1   9  -2 1458.82 38.3677   6
   1   9  -2 1491.36 36.8802   3
   1   9  -2 1482.84 39.4754   6
  -1  -9   2 1513.35 38.7633   6
  -1  -9   2 1460.66 36.6103   3
  -1  -9   2 1541.53 35.8390   4
   0   9  -2 980.891 25.6978   4
   0   9  -2 999.166 26.5466   3
   0   9  -2 982.641 28.4888   6
   0   9  -2 972.318 28.5938   6
   0  -9   2 983.179 27.9246   6
   0  -9   2 1013.07 25.8081   4
   0  -9   2 966.647 27.3138   3
   0  -9   2 1002.77 29.4498   7
   0  -9   2 958.112 26.0227   3
  -1   9  -2 7.62854 2.26715   4
  -1   9  -2 6.84813 2.74668   6
  -1   9  -2 5.37969 2.31225   3
  -1   9  -2 6.34924 2.86300   6
  -1   9  -2 7.44936 2.77620   5
   1  -9   2 7.00721 2.81138   7
   1  -9   2 6.24361 2.38556   3
   1  -9   2 7.93776 2.83041   3
   1  -9   2 5.48565 2.58319   6
   1  -9   2 5.26220 2.61531   6
   1  -9   2 4.28833 2.22302   4
  -2   9  -2 1.78521 1.79003   5
  -2   9  -2 0.38706 1.66742   4
  -2   9  -2 -1.9460 1.69590   6
  -2   9  -2 1.54706 1.77728   3
  -2   9  -2 3.59248 2.04208   6
   2  -9   2 1.64270 1.68010   4
   2  -9   2 1.94932 2.10631   3
   2  -9   2 1.35634 1.95346   6
   2  -9   2 -0.1770 1.51361   7
   2  -9   2 -0.3179 1.65970   3
  -3   9  -2 61.6341 5.55308   3
  -3   9  -2 65.0515 6.51445   6
  -3   9  -2 75.6280 5.78154   4
  -3   9  -2 61.4896 6.17044   5
  -3   9  -2 61.5314 6.86849   6
   3  -9   2 66.6480 6.15651   3
   3  -9   2 66.6231 6.33990   6
   3  -9   2 64.8908 6.29729   7
   3  -9   2 66.2479 5.50043   4
   3  -9   2 52.8554 6.60607   6
  -4   9  -2 453.869 15.9224   3
  -4   9  -2 433.154 18.3633   6
  -4   9  -2 453.385 17.7943   6
   4  -9   2 442.617 17.3440   6
   4  -9   2 450.720 17.4096   3
   4  -9   2 432.742 18.2441   6
   4  -9   2 442.543 15.9542   4
   4  -9   2 446.991 17.8022   7
  -5   9  -2 90.6482 8.26106   6
  -5   9  -2 82.8810 9.36955   6
  -5   9  -2 91.6808 6.71184   3
   5  -9   2 79.6040 6.88852   4
   5  -9   2 95.1799 7.84848   6
   5  -9   2 84.8705 7.66302   7
   5  -9   2 101.128 8.19862   3
   5  -9   2 79.2027 8.38196   6
   5  -9   2 93.8662 7.65775   5
  -6   9  -2 222.164 12.5974   6
  -6   9  -2 221.878 10.8213   3
   6  -9   2 232.856 12.8970   6
   6  -9   2 208.965 13.7780   3
   6  -9   2 224.803 12.1138   5
   6  -9   2 206.934 13.2454   6
   6  -9   2 219.602 11.7964   4
  -7   9  -2 125.092 8.11981   3
   7  -9   2 127.207 9.97598   5
   7  -9   2 134.542 11.3603   4
   7  -9   2 137.863 10.6909   3
   7  -9   2 131.227 11.4718   6
   7  -9   2 130.010 10.2525   7
  -8   9  -2 1.04198 3.89305   6
  -8   9  -2 1.89281 2.63667   3
   8  -9   2 0.03190 2.67810   3
   8  -9   2 -1.1553 4.60942   6
   8  -9   2 0.05603 2.20037   7
   8  -9   2 -4.3536 2.50403   4
   8  -9   2 -1.1735 2.96159   6
   8  -9   2 2.23736 3.27271   5
  -9   9  -2 22.4638 4.17024   3
   9  -9   2 21.9898 5.64915   6
   9  -9   2 23.1562 5.35720   3
   9  -9   2 25.3277 5.78875   4
   9  -9   2 19.5899 4.87683   5
   9  -9   2 35.0747 7.59885   6
   9  -9   2 20.1796 5.47576   7
 -10   9  -2 4.26801 4.06485   6
 -10   9  -2 3.91815 2.50162   3
  10  -9   2 5.47036 3.93246   4
  10  -9   2 0.16812 3.95829   7
   7   8  -2 19.2984 5.47056   5
   7   8  -2 18.0424 5.19049   6
   6   8  -2 129.486 9.34865   6
   6   8  -2 143.278 9.58094   3
   6   8  -2 134.950 10.3581   6
   6   8  -2 111.487 10.5957   5
  -6  -8   2 133.201 9.77043   6
   5   8  -2 30.6989 5.89944   5
   5   8  -2 21.9825 4.31192   3
   5   8  -2 29.9843 5.34389   6
   5   8  -2 26.1539 4.47589   6
   4   8  -2 673.981 21.7899   4
   4   8  -2 712.022 21.2130   3
   4   8  -2 696.688 22.2568   6
   4   8  -2 646.518 26.8514   6
  -4  -8   2 708.405 16.9180   3
  -4  -8   2 680.762 23.1330   6
   3   8  -2 9.90437 2.83745   4
   3   8  -2 10.1958 2.80416   6
   3   8  -2 14.6204 3.52248   6
   3   8  -2 10.3829 2.69962   3
  -3  -8   2 10.2844 2.26390   3
  -3  -8   2 9.10123 3.08737   4
  -3  -8   2 12.1395 3.17876   6
  -3  -8   2 9.91322 2.52283   3
   2   8  -2 74.5664 5.60691   4
   2   8  -2 77.7160 6.04928   3
   2   8  -2 82.6915 6.54525   6
   2   8  -2 82.6100 6.76846   6
   2   8  -2 62.5040 5.76408   3
  -2  -8   2 73.5511 6.12483   4
  -2  -8   2 70.6696 6.00437   6
  -2  -8   2 78.6378 5.28163   3
   1   8  -2 8.06335 2.82670   6
   1   8  -2 9.53701 3.25762   7
   1   8  -2 9.25612 2.94962   6
   1   8  -2 10.9314 2.53298   4
   1   8  -2 11.7110 3.31913   3
   1   8  -2 13.6657 2.91680   3
  -1  -8   2 11.6247 3.26555   6
  -1  -8   2 13.5263 2.83055   3
  -1  -8   2 15.0718 2.83760   3
  -1  -8   2 11.6319 2.78214   4
  -1  -8   2 8.63701 2.91304   6
   0   8  -2 573.748 19.1290   6
   0   8  -2 562.212 17.3783   3
   0   8  -2 579.919 18.8290   3
   0   8  -2 593.118 19.1314   6
   0   8  -2 576.304 16.5724   4
   0   8  -2 548.808 18.9365   7
   0  -8   2 574.325 18.0202   3
   0  -8   2 560.251 16.8304   3
   0  -8   2 555.745 16.6219   4
   0  -8   2 574.216 18.6974   6
   0  -8   2 561.719 19.5272   7
  -1   8  -2 79.6991 5.29951   4
  -1   8  -2 61.9534 6.64534   5
  -1   8  -2 72.3031 6.05621   6
  -1   8  -2 77.4616 6.24326   6
  -1   8  -2 77.6298 6.08841   3
  -1   8  -2 81.0756 5.69263   3
  -1   8  -2 72.6248 6.11589   7
   1  -8   2 71.3131 5.75184   3
   1  -8   2 60.7122 4.87428   4
   1  -8   2 72.3256 6.15348   7
   1  -8   2 76.7632 6.40546   6
   1  -8   2 72.4692 5.38426   3
   1  -8   2 62.7680 5.58540   6
  -2   8  -2 94.9714 6.32574   3
  -2   8  -2 103.450 7.28475   3
  -2   8  -2 92.9598 5.94327   4
  -2   8  -2 98.7334 7.29020   6
  -2   8  -2 107.131 7.34367   7
  -2   8  -2 101.751 7.49090   6
   2  -8   2 108.021 7.26178   6
   2  -8   2 104.069 7.17311   3
   2  -8   2 107.043 7.39396   6
   2  -8   2 92.7606 6.36359   3
   2  -8   2 89.4963 6.84175   7
   2  -8   2 101.758 5.98742   4
  -3   8  -2 108.572 6.67278   3
  -3   8  -2 91.7567 7.00892   7
  -3   8  -2 91.1118 6.60417   5
  -3   8  -2 98.0179 7.32714   3
  -3   8  -2 88.2999 6.88854   6
   3  -8   2 98.0973 7.23411   6
   3  -8   2 97.7416 6.21461   4
   3  -8   2 76.7348 6.57566   6
   3  -8   2 82.0258 6.64807   7
   3  -8   2 96.4011 7.04620   3
   3  -8   2 93.7910 6.58925   3
  -4   8  -2 653.734 22.3995   6
  -4   8  -2 610.162 20.6841   3
  -4   8  -2 682.504 19.7519   3
  -4   8  -2 664.481 24.9096   6
  -4   8  -2 641.235 20.7137   5
  -4   8  -2 629.351 21.8175   7
   4  -8   2 656.475 22.3171   3
   4  -8   2 662.177 20.9211   5
   4  -8   2 676.035 21.6801   6
   4  -8   2 661.775 19.9444   4
   4  -8   2 612.916 21.7750   6
   4  -8   2 625.833 20.9920   3
   4  -8   2 657.298 21.6932   7
  -5   8  -2 34.4762 5.54848   6
  -5   8  -2 41.7817 6.05341   6
  -5   8  -2 24.5425 4.72894   3
  -5   8  -2 32.9725 4.36924   3
   5  -8   2 39.6326 5.14094   6
   5  -8   2 50.1542 5.87201   6
   5  -8   2 37.2788 5.54384   3
   5  -8   2 34.9213 4.67067   4
   5  -8   2 35.1808 5.64389   7
   5  -8   2 29.9968 4.83134   5
  -6   8  -2 0.47346 2.17098   3
  -6   8  -2 -0.6546 2.12285   6
   6  -8   2 -0.4248 2.12851   7
   6  -8   2 1.59385 2.26344   5
   6  -8   2 1.98818 2.20365   3
   6  -8   2 3.65311 2.66498   4
   6  -8   2 0.43919 2.86772   6
   6  -8   2 1.01224 2.25080   6
  -7   8  -2 5.72577 2.59410   3
  -7   8  -2 9.88595 3.54938   6
   7  -8   2 3.77924 2.78063   6
   7  -8   2 11.2585 3.73580   3
   7  -8   2 15.3956 3.74476   5
   7  -8   2 8.11809 3.26045   4
   7  -8   2 4.77787 3.25363   7
   7  -8   2 5.25366 4.48359   6
  -8   8  -2 56.3311 5.55377   3
  -8   8  -2 53.9679 6.95184   6
   8  -8   2 54.0119 6.83020   5
   8  -8   2 54.4925 7.08076   4
   8  -8   2 49.7304 8.24782   6
   8  -8   2 56.0633 7.12197   6
   8  -8   2 53.8864 6.79284   3
   8  -8   2 58.8141 7.50147   7
  -9   8  -2 -3.5636 2.63585   6
  -9   8  -2 1.89246 2.59376   3
   9  -8   2 -1.3678 4.25781   6
   9  -8   2 7.20369 3.38041   4
   9  -8   2 1.40422 3.20311   7
   9  -8   2 6.73337 3.30196   5
   9  -8   2 -2.3849 2.37154   3
 -10   8  -2 12.7039 3.45156   3
 -10   8  -2 15.3511 4.99364   6
  10  -8   2 20.8403 5.45881   7
  10  -8   2 17.8669 4.76097   3
  10  -8   2 14.6517 4.98289   4
  10  -8   2 12.5637 3.98367   5
  10  -8   2 22.8412 4.56228   6
   8   7  -2 0.95581 2.99409   3
   8   7  -2 -1.3854 3.78283   6
   7   7  -2 73.4447 7.13135   6
   7   7  -2 76.0513 9.16430   5
   7   7  -2 66.3946 7.64110   6
  -7  -7   2 73.1429 7.79835   6
   6   7  -2 3.33217 2.89839   3
   6   7  -2 2.44889 3.35046   5
   6   7  -2 14.6651 3.91697   6
   6   7  -2 9.58380 3.36489   6
  -6  -7   2 7.90853 3.43962   6
   5   7  -2 20.4997 3.91524   3
   5   7  -2 15.0359 3.66067   6
   5   7  -2 20.9978 4.16987   6
   5   7  -2 18.4884 4.42774   5
  -5  -7   2 12.0273 3.49224   6
   4   7  -2 17.8270 3.39911   6
   4   7  -2 16.3379 3.74926   6
   4   7  -2 14.0968 4.16130   5
   4   7  -2 24.6027 3.70999   3
   4   7  -2 16.4506 3.70151   3
  -4  -7   2 14.6830 1.82559   3
  -4  -7   2 17.1308 1.92477   3
   3   7  -2 62.3661 6.09680   3
   3   7  -2 66.1519 5.80052   6
   3   7  -2 59.4002 5.42310   4
   3   7  -2 61.7155 5.12891   6
   3   7  -2 61.5921 5.11792   3
  -3  -7   2 56.8441 3.73307   3
  -3  -7   2 61.0836 4.25403   3
  -3  -7   2 62.4552 5.57176   6
   2   7  -2 25.0380 3.91335   3
   2   7  -2 32.3849 4.71939   7
   2   7  -2 27.7283 3.38499   4
   2   7  -2 26.0804 3.77765   6
   2   7  -2 22.4569 3.89951   6
   2   7  -2 25.0943 3.58401   3
  -2  -7   2 23.8665 2.85057   3
  -2  -7   2 25.3418 3.19606   3
  -2  -7   2 23.4189 3.66794   4
  -2  -7   2 20.2886 3.51105   6
  -2  -7   2 28.5233 4.09982   6
   1   7  -2 42.7994 3.77221   4
   1   7  -2 49.7033 5.14764   7
   1   7  -2 44.7482 4.12397   3
   1   7  -2 48.8759 4.73668   6
   1   7  -2 41.8117 4.70652   3
   1   7  -2 48.3025 4.49602   6
  -1  -7   2 57.3231 4.86430   6
  -1  -7   2 49.5413 4.39542   3
  -1  -7   2 49.5364 4.27450   4
  -1  -7   2 45.8888 3.92084   3
  -1  -7   2 45.0019 4.41338   6
   0   7  -2 474.383 16.2780   7
   0   7  -2 476.874 16.0195   6
   0   7  -2 504.124 14.2569   4
   0   7  -2 499.221 15.0972   3
   0   7  -2 529.445 16.9317   6
   0   7  -2 499.834 16.1302   3
   0  -7   2 454.788 15.8483   6
   0  -7   2 506.846 14.3821   4
   0  -7   2 480.131 15.8564   6
   0  -7   2 474.109 14.4314   3
   0  -7   2 504.609 17.0343   7
  -1   7  -2 785.666 22.8165   6
  -1   7  -2 837.570 21.5299   3
  -1   7  -2 786.126 20.2315   4
  -1   7  -2 795.605 22.3180   5
  -1   7  -2 826.028 23.0691   6
  -1   7  -2 820.065 22.9141   7
  -1   7  -2 785.749 22.3954   3
   1  -7   2 820.393 20.3400   4
   1  -7   2 823.102 22.5449   6
   1  -7   2 753.583 21.0186   3
   1  -7   2 849.063 22.4765   3
   1  -7   2 828.271 23.0853   7
   1  -7   2 779.574 22.8115   6
  -2   7  -2 2.96346 1.87989   7
  -2   7  -2 4.23140 2.01715   6
  -2   7  -2 5.19494 1.99033   3
  -2   7  -2 0.98704 1.28292   3
  -2   7  -2 1.86154 1.52800   5
  -2   7  -2 1.38516 1.48556   4
  -2   7  -2 -0.5214 1.79407   6
   2  -7   2 1.50849 1.85538   6
   2  -7   2 1.52518 1.59044   3
   2  -7   2 2.59216 1.73417   7
   2  -7   2 1.07476 1.67037   3
   2  -7   2 2.21840 1.61791   6
   2  -7   2 2.52116 1.36955   4
  -3   7  -2 523.245 16.8323   5
  -3   7  -2 510.767 17.3889   6
  -3   7  -2 512.907 17.4182   7
  -3   7  -2 526.821 17.2481   3
  -3   7  -2 517.932 15.9156   3
   3  -7   2 500.898 17.0963   7
   3  -7   2 523.972 17.3314   6
   3  -7   2 488.011 16.0921   3
   3  -7   2 527.119 17.3232   3
   3  -7   2 470.572 17.2468   6
   3  -7   2 481.942 16.4474   5
   3  -7   2 496.727 15.3688   4
  -4   7  -2 43.5139 4.87829   6
  -4   7  -2 47.6489 4.48017   3
  -4   7  -2 54.8350 5.68418   7
  -4   7  -2 55.3572 5.66252   6
   4  -7   2 52.8013 5.89080   6
   4  -7   2 51.6747 5.47214   6
   4  -7   2 50.6550 5.24053   5
   4  -7   2 52.8726 4.95527   4
   4  -7   2 43.6308 5.30004   3
   4  -7   2 45.5796 5.00199   7
   4  -7   2 52.2843 4.95215   3
  -5   7  -2 29.0165 4.57319   5
  -5   7  -2 26.0015 4.49787   6
  -5   7  -2 25.3200 4.67072   3
  -5   7  -2 25.8990 3.81193   3
  -5   7  -2 36.1721 6.19261   6
  -5   7  -2 23.7400 4.49846   7
   5  -7   2 26.4771 4.46533   6
   5  -7   2 32.6977 4.71343   4
   5  -7   2 25.6954 4.46128   7
   5  -7   2 23.0161 3.98846   3
   5  -7   2 32.3030 4.79570   5
   5  -7   2 33.4680 5.05190   3
   5  -7   2 32.4671 5.26481   6
  -6   7  -2 240.329 12.3705   6
  -6   7  -2 231.723 11.4521   3
   6  -7   2 249.065 12.7820   7
   6  -7   2 260.899 12.4991   5
   6  -7   2 249.889 12.1117   4
   6  -7   2 242.785 12.5504   6
   6  -7   2 228.910 11.9875   3
   6  -7   2 217.689 12.4285   6
  -7   7  -2 28.3937 5.19912   6
  -7   7  -2 22.7786 4.31885   3
  -7   7  -2 23.4200 3.78655   3
   7  -7   2 31.1164 5.22442   5
   7  -7   2 25.0182 5.43527   6
   7  -7   2 30.5437 5.31353   3
   7  -7   2 25.1679 5.11175   7
   7  -7   2 24.3817 4.80062   6
   7  -7   2 24.7949 4.84329   4
  -8   7  -2 101.214 8.54628   6
  -8   7  -2 83.8430 6.38837   3
   8  -7   2 99.1183 8.46408   5
   8  -7   2 95.3157 8.49106   4
   8  -7   2 86.4906 8.50840   3
   8  -7   2 84.0453 9.93996   6
   8  -7   2 84.1855 8.29088   7
   8  -7   2 88.8321 8.43463   6
  -9   7  -2 42.4948 4.86931   3
  -9   7  -2 54.0917 7.19401   6
   9  -7   2 56.0974 7.50444   4
   9  -7   2 52.5621 7.49924   3
   9  -7   2 52.9054 7.35977   5
   9  -7   2 56.1553 8.35452   6
   9  -7   2 63.6996 8.09547   7
   9  -7   2 57.4828 6.76304   6
 -10   7  -2 7.73497 2.67124   3
 -10   7  -2 -0.6925 4.24355   6
  10  -7   2 12.9026 4.57955   7
  10  -7   2 14.4116 4.19737   5
  10  -7   2 10.4237 3.70253   6
  10  -7   2 8.43005 3.62895   4
  10  -7   2 7.44751 3.57667   3
   8   6  -2 6.72616 2.99388   3
   8   6  -2 11.7993 3.58332   6
   8   6  -2 12.6801 4.84119   5
   8   6  -2 6.18390 3.24676   6
  -8  -6   2 5.27511 4.45690   6
   7   6  -2 4.79787 3.61109   5
   7   6  -2 3.96761 2.71652   6
   7   6  -2 -2.2631 2.17496   6
   7   6  -2 -2.5723 1.98741   3
  -7  -6   2 -1.8594 3.00796   6
   6   6  -2 509.638 20.3691   6
   6   6  -2 570.972 22.2394   5
   6   6  -2 554.703 18.1376   3
   6   6  -2 540.176 20.2880   6
  -6  -6   2 552.558 19.2278   6
   5   6  -2 9.89760 2.80440   3
   5   6  -2 7.66851 2.37953   6
   5   6  -2 7.70757 2.55841   3
   5   6  -2 5.71530 2.61038   6
   5   6  -2 8.18340 2.87815   4
   5   6  -2 2.26471 2.54830   5
  -5  -6   2 11.1010 3.02952   6
   4   6  -2 569.395 16.6592   3
   4   6  -2 534.436 17.7383   4
   4   6  -2 557.902 18.7952   6
   4   6  -2 558.176 20.0929   5
   4   6  -2 554.299 17.4017   6
   4   6  -2 554.053 17.8414   3
   3   6  -2 75.5215 5.87739   6
   3   6  -2 62.2137 4.47772   3
   3   6  -2 64.5210 5.34396   3
   3   6  -2 61.3027 4.98024   6
   3   6  -2 61.1625 4.93558   4
   3   6  -2 59.8124 5.78052   7
  -3  -6   2 67.8499 3.47197   3
  -3  -6   2 68.0513 5.18466   6
  -3  -6   2 56.9627 4.72303   6
  -3  -6   2 67.9718 3.79277   3
   2   6  -2 440.672 14.3883   3
   2   6  -2 428.403 14.7982   6
   2   6  -2 450.772 15.7687   7
   2   6  -2 424.731 13.3558   4
   2   6  -2 426.701 14.1365   6
   2   6  -2 437.601 13.3199   3
  -2  -6   2 433.743 14.3957   6
  -2  -6   2 450.036 12.8749   3
  -2  -6   2 457.943 13.2863   3
  -2  -6   2 438.165 14.1468   6
  -2  -6   2 456.013 13.9982   4
   1   6  -2 1287.29 32.0997   3
   1   6  -2 1366.13 33.2755   7
   1   6  -2 1389.40 32.3533   6
   1   6  -2 1423.22 32.9249   6
  -1  -6   2 1362.97 30.1072   3
  -1  -6   2 1349.52 32.0874   6
  -1  -6   2 1436.67 31.4544   3
  -1  -6   2 1358.76 32.2274   6
  -1  -6   2 1407.60 30.9138   4
   0   6  -2 8073.07 154.998   3
  -1   6  -2 51.3865 4.34015   3
  -1   6  -2 43.9887 4.19790   6
  -1   6  -2 53.4279 3.70336   4
  -1   6  -2 52.8496 4.42529   5
  -1   6  -2 50.4976 4.36964   7
  -1   6  -2 61.1395 4.90065   6
   1  -6   2 51.0714 3.67779   4
   1  -6   2 54.2511 4.56597   6
   1  -6   2 47.8992 4.09861   3
   1  -6   2 48.3916 4.20297   6
   1  -6   2 52.4162 4.62132   7
   1  -6   2 43.5661 3.71810   3
  -2   6  -2 -0.4695 0.92708   5
  -2   6  -2 -0.1474 1.02344   3
  -2   6  -2 1.33115 1.66376   7
  -2   6  -2 0.59712 1.24991   3
  -2   6  -2 2.51223 1.29686   4
  -2   6  -2 4.08850 1.74670   6
   2  -6   2 0.73034 1.74760   3
   2  -6   2 0.47452 1.18715   6
   2  -6   2 0.06049 0.97886   4
   2  -6   2 4.34448 1.58227   3
   2  -6   2 0.80561 1.32786   6
  -3   6  -2 130.311 6.62300   3
  -3   6  -2 128.745 7.34469   7
  -3   6  -2 121.499 7.20549   6
  -3   6  -2 129.265 7.18023   3
  -3   6  -2 120.012 7.45864   6
  -3   6  -2 133.003 7.13571   5
   3  -6   2 118.858 6.91077   5
   3  -6   2 123.091 6.37351   4
   3  -6   2 112.138 7.09734   6
   3  -6   2 118.807 7.22122   7
   3  -6   2 120.306 6.81839   3
   3  -6   2 119.821 7.41007   6
   3  -6   2 127.622 7.24508   3
  -4   6  -2 169.390 9.57566   6
  -4   6  -2 163.265 8.95895   6
  -4   6  -2 164.534 8.65979   5
  -4   6  -2 176.244 9.45423   7
  -4   6  -2 184.498 8.23609   3
  -4   6  -2 167.621 8.73696   3
   4  -6   2 185.777 9.86703   4
   4  -6   2 156.265 8.31587   3
   4  -6   2 160.425 9.37330   6
   4  -6   2 183.503 9.30720   7
   4  -6   2 157.709 8.98114   6
   4  -6   2 167.072 8.62028   5
   4  -6   2 176.983 9.05549   3
  -5   6  -2 225.861 10.6766   3
  -5   6  -2 255.413 11.4674   5
  -5   6  -2 250.623 11.7170   6
  -5   6  -2 247.372 9.89536   3
  -5   6  -2 216.578 11.6010   6
  -5   6  -2 227.761 11.6587   7
   5  -6   2 244.240 11.5713   7
   5  -6   2 242.512 11.2740   3
   5  -6   2 248.511 11.0341   4
   5  -6   2 242.103 11.1600   5
   5  -6   2 228.146 10.5278   3
   5  -6   2 218.778 11.4749   6
   5  -6   2 237.834 11.3055   6
  -6   6  -2 8.82540 3.15022   5
  -6   6  -2 6.29615 3.36928   6
  -6   6  -2 6.78514 2.47413   3
  -6   6  -2 6.71936 2.67435   6
   6  -6   2 6.30224 2.72078   4
   6  -6   2 7.10725 3.05486   7
   6  -6   2 6.38552 3.00925   6
   6  -6   2 7.43821 2.69497   3
   6  -6   2 6.90956 2.54084   5
   6  -6   2 5.99256 2.54592   6
  -7   6  -2 3.83327 3.01349   6
  -7   6  -2 8.20009 2.53398   3
  -7   6  -2 8.81908 3.13415   3
   7  -6   2 16.2685 4.04006   6
   7  -6   2 9.15160 3.28467   4
   7  -6   2 11.1073 3.55029   5
   7  -6   2 11.9381 3.58408   3
   7  -6   2 7.17424 3.33594   6
   7  -6   2 10.0575 3.48846   7
  -8   6  -2 6.10965 2.94009   3
  -8   6  -2 2.32177 2.89694   6
  -8   6  -2 8.02488 2.58333   3
   8  -6   2 5.65043 2.88047   6
   8  -6   2 9.88019 4.18248   3
   8  -6   2 11.9434 3.61288   5
   8  -6   2 10.0353 3.82221   7
   8  -6   2 8.12173 4.12958   4
   8  -6   2 8.27111 3.48043   6
  -9   6  -2 -0.3327 3.19641   3
  -9   6  -2 4.86888 3.64781   6
  -9   6  -2 -2.6005 1.93153   3
   9  -6   2 -3.8105 2.72855   6
   9  -6   2 -0.7746 2.78684   5
   9  -6   2 -3.2761 1.98536   7
   9  -6   2 -1.6735 3.30442   4
   9  -6   2 -2.5075 2.52225   6
   9  -6   2 1.38878 2.78500   3
 -10   6  -2 16.6854 2.83548   3
 -10   6  -2 10.3055 5.24372   6
  10  -6   2 15.4227 4.67132   4
  10  -6   2 22.3611 5.42854   7
  10  -6   2 13.9291 5.16921   5
  10  -6   2 15.8978 4.44994   6
  10  -6   2 11.2315 4.44515   3
  10  -6   2 15.1488 6.16962   6
   9   5  -2 32.1983 5.74262   3
   9   5  -2 37.1354 6.71782   6
   9   5  -2 33.7552 5.41559   6
   8   5  -2 18.7771 4.37571   6
   8   5  -2 8.84688 4.20441   5
   8   5  -2 8.45247 3.32491   6
  -8  -5   2 -0.2183 3.62533   6
   7   5  -2 183.766 11.2405   6
   7   5  -2 181.863 9.92098   3
   7   5  -2 218.453 13.2612   5
   7   5  -2 169.623 9.49954   6
  -7  -5   2 185.012 10.6358   6
   6   5  -2 238.142 10.4854   6
   6   5  -2 210.020 10.7326   3
   6   5  -2 211.526 12.9128   5
   6   5  -2 219.645 11.4755   6
   6   5  -2 229.796 10.1627   3
  -6  -5   2 228.403 10.8860   6
   5   5  -2 -2.9988 2.01732   5
   5   5  -2 0.03255 1.61488   3
   5   5  -2 -1.5337 1.46552   6
   5   5  -2 3.52444 1.75692   3
   5   5  -2 -0.9180 1.67386   6
  -5  -5   2 -0.8185 1.74981   6
   4   5  -2 726.503 19.9017   6
   4   5  -2 724.320 21.2442   6
   4   5  -2 709.102 22.7286   5
   4   5  -2 722.761 20.8808   4
   4   5  -2 744.175 19.0268   3
   4   5  -2 691.167 19.9777   3
  -4  -5   2 700.693 19.5728   6
  -4  -5   2 752.568 20.5062   6
   3   5  -2 23.5194 3.37194   3
   3   5  -2 26.2905 3.75619   6
   3   5  -2 24.2108 3.15821   4
   3   5  -2 24.3054 2.92798   6
   3   5  -2 29.2073 4.25320   7
   3   5  -2 20.8526 2.77112   3
  -3  -5   2 24.3272 1.89981   3
  -3  -5   2 26.1910 1.79630   3
  -3  -5   2 20.4236 2.65362   6
   2   5  -2 32.9153 2.98663   3
   2   5  -2 33.9437 3.22623   6
   2   5  -2 26.5100 3.17386   6
   2   5  -2 28.5882 3.13302   3
   2   5  -2 27.9877 3.45241   7
  -2  -5   2 32.2811 3.16006   6
  -2  -5   2 30.3921 2.56813   3
  -2  -5   2 30.7573 2.35319   3
  -2  -5   2 29.0730 2.98425   6
  -2  -5   2 31.9018 3.21540   4
   1   5  -2 1773.91 41.6993   7
   1   5  -2 1949.88 40.9008   6
   1   5  -2 1881.01 41.0382   6
   1   5  -2 1901.48 40.7187   3
   1   5  -2 1876.23 39.8863   3
   1   5  -2 1893.79 39.3485   4
  -1  -5   2 1916.20 38.5004   3
  -1  -5   2 1892.05 41.1231   6
  -1  -5   2 1914.33 40.3666   6
  -1  -5   2 1916.93 39.3432   3
  -1  -5   2 1933.93 39.0630   4
   0   5  -2 0.76184 1.16161   3
   0   5  -2 0.53653 1.06033   6
   0   5  -2 1.54724 1.46033   6
   0   5  -2 1.83833 1.06431   4
   0   5  -2 2.71406 1.30605   7
   0  -5   2 3.35428 1.16326   4
   0  -5   2 4.67874 1.65028   7
   0  -5   2 2.43825 1.36203   3
   0  -5   2 2.46653 1.26519   6
   0  -5   2 3.28029 1.35251   6
  -1   5  -2 89.5669 5.42469   6
  -1   5  -2 94.2957 5.53259   5
  -1   5  -2 90.5918 4.29215   4
  -1   5  -2 94.6846 5.47765   7
  -1   5  -2 89.1028 5.21753   3
  -1   5  -2 91.3296 4.95765   3
  -1   5  -2 87.4577 5.30944   6
   1  -5   2 91.2022 4.26052   4
   1  -5   2 90.2943 5.32644   7
   1  -5   2 94.7825 5.61594   6
   1  -5   2 95.0617 5.50668   6
   1  -5   2 86.7923 5.12553   3
   1  -5   2 81.9054 4.68795   3
  -2   5  -2 746.665 19.0128   3
  -2   5  -2 702.602 19.4526   3
  -2   5  -2 769.956 20.0073   7
  -2   5  -2 715.540 19.9578   6
  -2   5  -2 755.672 19.7063   5
   2  -5   2 734.293 22.3867   6
   2  -5   2 729.051 19.0561   3
   2  -5   2 763.043 20.1719   6
   2  -5   2 747.931 18.1510   4
   2  -5   2 740.220 19.7805   7
   2  -5   2 741.371 19.7190   3
   2  -5   2 741.800 19.6845   5
  -3   5  -2 1196.71 28.4385   5
  -3   5  -2 1111.11 28.0129   3
  -3   5  -2 1156.06 29.3408   6
  -3   5  -2 1177.02 27.3300   3
  -3   5  -2 1224.21 29.2676   6
  -3   5  -2 1164.20 28.8432   7
   3  -5   2 1126.29 27.9994   5
   3  -5   2 1111.46 28.5780   6
   3  -5   2 1094.07 26.7989   4
   3  -5   2 1150.93 27.6734   3
   3  -5   2 1204.21 28.8142   7
   3  -5   2 1168.92 29.5847   6
  -4   5  -2 147.975 8.43810   6
  -4   5  -2 165.223 8.41136   6
  -4   5  -2 160.778 7.36729   3
  -4   5  -2 146.979 7.75680   3
  -4   5  -2 146.000 8.30480   7
  -4   5  -2 157.893 8.20196   5
   4  -5   2 154.735 7.94360   5
   4  -5   2 150.020 7.62005   3
   4  -5   2 160.398 8.47254   6
   4  -5   2 160.507 8.38866   7
   4  -5   2 150.549 7.97030   3
   4  -5   2 153.021 7.65312   4
   4  -5   2 160.811 8.62334   6
  -5   5  -2 70.5226 5.99788   6
  -5   5  -2 61.4058 5.75497   6
  -5   5  -2 69.1180 5.72690   5
  -5   5  -2 60.1648 4.74656   3
  -5   5  -2 59.1463 5.74698   7
  -5   5  -2 54.3816 4.94461   3
   5  -5   2 53.4008 5.35456   6
   5  -5   2 57.9195 5.55276   6
   5  -5   2 63.2116 5.40404   3
   5  -5   2 59.8813 5.23018   5
   5  -5   2 56.5747 5.27122   3
   5  -5   2 61.9560 5.85216   7
  -6   5  -2 325.255 15.1820   6
  -6   5  -2 337.273 14.3417   5
  -6   5  -2 321.861 15.1882   7
  -6   5  -2 350.865 12.1965   3
  -6   5  -2 354.907 14.5600   6
  -6   5  -2 338.076 12.9041   3
   6  -5   2 334.752 13.6247   3
   6  -5   2 362.433 15.2337   7
   6  -5   2 323.836 13.9227   5
   6  -5   2 345.505 14.9442   6
   6  -5   2 362.811 14.4680   3
  -7   5  -2 92.1816 6.11995   3
  -7   5  -2 92.2170 7.62360   6
  -7   5  -2 77.3376 6.40398   3
   7  -5   2 85.7799 7.49828   5
   7  -5   2 92.3210 8.14825   6
   7  -5   2 95.1724 7.61899   3
   7  -5   2 90.3017 7.91526   7
  -8   5  -2 76.4651 7.74610   6
  -8   5  -2 67.7476 5.44032   3
   8  -5   2 63.8824 7.97252   6
   8  -5   2 68.1465 7.62203   3
  -9   5  -2 46.5527 4.49811   3
  -9   5  -2 42.4498 5.30896   3
  -9   5  -2 46.5668 6.26729   6
   9  -5   2 54.6589 6.82068   5
   9  -5   2 57.4835 7.01737   3
   9  -5   2 42.0611 7.24623   6
   9  -5   2 42.5142 7.10426   7
 -10   5  -2 70.3136 5.02990   3
 -10   5  -2 72.1392 8.22846   6
  10  -5   2 64.3096 8.00410   7
  10  -5   2 62.7327 7.59233   5
  10  -5   2 56.4960 8.89143   6
  10  -5   2 68.8042 7.58487   3
   9   4  -2 1.64454 3.32875   5
   9   4  -2 1.49363 2.89517   6
   9   4  -2 -3.6634 2.89437   7
   9   4  -2 -2.2533 2.29121   6
   8   4  -2 33.9632 5.45460   6
   8   4  -2 29.6501 6.84872   7
   8   4  -2 40.8707 4.90718   6
   8   4  -2 31.3770 6.13285   5
   8   4  -2 32.7440 5.06711   3
  -8  -4   2 22.0431 5.66590   6
   7   4  -2 170.830 11.6879   5
   7   4  -2 163.590 8.86981   6
   7   4  -2 172.267 9.80829   3
   7   4  -2 171.791 9.23078   3
   7   4  -2 179.976 10.2930   6
  -7  -4   2 184.120 9.52646   6
   6   4  -2 32.9241 5.54657   5
   6   4  -2 28.7183 3.57513   6
   6   4  -2 28.1709 3.72566   3
   6   4  -2 21.0897 4.42949   4
   6   4  -2 28.0319 4.12621   3
   6   4  -2 23.6493 4.02999   6
  -6  -4   2 22.5925 3.90389   6
   5   4  -2 2.87579 2.27763   4
   5   4  -2 2.45953 1.56782   3
   5   4  -2 0.61878 1.91113   5
   5   4  -2 1.04494 1.53934   6
   5   4  -2 2.01762 1.36347   6
  -5  -4   2 2.69194 1.50071   6
  -5  -4   2 2.85881 1.45005   6
   4   4  -2 9.11000 2.41874   4
   4   4  -2 4.57631 1.60762   6
   4   4  -2 6.38346 2.00296   6
   4   4  -2 8.62799 2.05465   3
   4   4  -2 2.44363 2.19837   5
   4   4  -2 7.13664 1.71858   3
  -4  -4   2 5.61879 1.77431   6
  -4  -4   2 5.23509 1.81279   6
   3   4  -2 12.7963 2.02947   3
   3   4  -2 8.29724 2.03349   3
   3   4  -2 13.4402 2.46717   4
   3   4  -2 15.1573 2.27804   6
   3   4  -2 10.2052 2.11221   6
   3   4  -2 10.9247 2.58378   5
  -3  -4   2 14.0778 2.28959   6
  -3  -4   2 11.4084 2.15507   6
   2   4  -2 1776.11 38.2012   3
   2   4  -2 1871.49 39.1495   6
   2   4  -2 1850.96 38.5116   6
   2   4  -2 1843.24 37.3328   3
   2   4  -2 1852.65 40.7438   7
   2   4  -2 1842.95 38.1952   4
  -2  -4   2 1783.01 38.2513   6
  -2  -4   2 1833.08 35.6888   3
  -2  -4   2 1842.44 36.0980   3
   1   4  -2 13.8767 1.71494   4
   1   4  -2 12.1763 1.97722   3
   1   4  -2 14.5383 1.97102   6
   1   4  -2 14.2238 2.19902   6
   1   4  -2 16.2235 2.48455   7
  -1  -4   2 11.3194 1.69830   3
  -1  -4   2 13.0660 1.71739   4
  -1  -4   2 12.6187 1.91582   6
  -1  -4   2 13.6091 1.83366   6
  -1  -4   2 12.4358 1.66220   3
   0   4  -2 102.139 4.89229   3
   0   4  -2 115.371 4.90469   3
   0   4  -2 105.125 5.22650   7
   0   4  -2 107.687 3.95833   4
   0   4  -2 113.872 5.24930   6
   0   4  -2 115.569 5.28082   6
   0  -4   2 104.011 4.56770   3
   0  -4   2 113.998 5.40281   7
   0  -4   2 108.907 4.80332   3
   0  -4   2 108.522 5.03992   6
   0  -4   2 114.636 4.09562   4
  -1   4  -2 544.821 15.0256   6
  -1   4  -2 538.868 14.5005   7
  -1   4  -2 526.839 12.7304   4
  -1   4  -2 553.666 14.8932   5
  -1   4  -2 558.285 14.8044   6
  -1   4  -2 542.725 14.0329   3
   1  -4   2 516.605 12.5997   4
   1  -4   2 540.311 14.9535   6
   1  -4   2 539.554 14.0740   3
   1  -4   2 512.745 14.1860   3
   1  -4   2 545.377 14.7228   6
   1  -4   2 529.592 14.4121   7
  -2   4  -2 40.7164 3.36015   5
  -2   4  -2 41.7324 3.37984   3
  -2   4  -2 41.5134 3.61722   6
  -2   4  -2 43.9436 3.39794   3
  -2   4  -2 43.9041 3.60026   6
   2  -4   2 41.8015 3.46824   6
   2  -4   2 47.1800 3.58191   3
   2  -4   2 38.3436 3.46764   6
   2  -4   2 43.5823 2.94139   4
   2  -4   2 42.0376 3.23889   3
   2  -4   2 45.1486 3.49428   5
   2  -4   2 44.5009 3.39016   7
  -3   4  -2 2699.12 54.8557   5
  -3   4  -2 2661.71 55.4605   6
  -3   4  -2 2612.07 55.0590   3
  -3   4  -2 2664.04 53.6401   3
  -3   4  -2 2608.90 56.2508   6
  -3   4  -2 2613.84 55.4172   7
   3  -4   2 2681.00 54.8688   3
   3  -4   2 2613.37 54.4335   3
   3  -4   2 2588.40 55.3563   7
   3  -4   2 2574.96 55.1622   5
   3  -4   2 2619.79 55.6815   6
   3  -4   2 2658.01 55.4292   6
  -4   4  -2 3.91220 1.69249   3
  -4   4  -2 9.37670 2.43522   6
  -4   4  -2 5.04297 1.76498   3
  -4   4  -2 6.31874 1.98823   6
  -4   4  -2 3.54956 1.92255   7
  -4   4  -2 5.56108 1.85454   5
   4  -4   2 3.92126 1.67021   7
   4  -4   2 5.31413 2.27200   5
   4  -4   2 2.88266 1.50963   6
   4  -4   2 2.19475 1.62524   3
   4  -4   2 3.00042 1.55408   3
   4  -4   2 2.94105 1.67679   6
  -5   4  -2 766.427 23.3875   6
  -5   4  -2 754.675 21.0274   3
  -5   4  -2 733.064 22.2476   6
  -5   4  -2 739.033 21.9589   5
  -5   4  -2 773.134 23.4186   7
  -5   4  -2 795.144 22.0676   3
   5  -4   2 786.843 23.0226   7
   5  -4   2 759.271 23.0196   6
   5  -4   2 781.725 22.2033   3
   5  -4   2 741.312 21.9709   5
   5  -4   2 769.059 22.7942   6
   5  -4   2 740.130 21.3540   3
  -6   4  -2 43.3662 5.05610   5
  -6   4  -2 49.1727 5.28189   6
  -6   4  -2 49.7283 5.73395   6
  -6   4  -2 49.7147 4.82547   3
  -6   4  -2 52.2241 4.34425   3
  -6   4  -2 45.7339 5.46066   7
   6  -4   2 48.5890 5.00119   3
   6  -4   2 44.7974 5.48436   6
   6  -4   2 50.5284 5.54913   7
   6  -4   2 45.3420 5.05409   5
   6  -4   2 48.4603 5.12212   3
   6  -4   2 43.4851 4.96055   6
  -7   4  -2 19.6387 4.31193   6
  -7   4  -2 19.2660 3.29478   3
  -7   4  -2 16.1917 3.28681   3
   7  -4   2 16.1842 3.85113   3
   7  -4   2 18.9192 4.36551   7
   7  -4   2 9.22160 3.61311   6
   7  -4   2 18.2393 4.16360   5
   7  -4   2 12.2774 4.13686   6
  -8   4  -2 14.9100 3.92639   6
  -8   4  -2 12.3819 2.79933   3
  -8   4  -2 15.7337 2.95687   3
   8  -4   2 11.3869 4.09750   5
   8  -4   2 13.3136 4.86441   7
   8  -4   2 12.7404 3.70666   3
   8  -4   2 8.96155 3.20966   6
   8  -4   2 14.3002 4.22269   6
  -9   4  -2 204.995 12.2814   6
   9  -4   2 211.430 12.5736   6
   9  -4   2 184.467 13.0863   7
   9  -4   2 217.649 12.8870   3
   9  -4   2 205.723 12.7421   5
   9  -4   2 195.412 13.1866   6
 -10   4  -2 -2.5455 3.08234   6
 -10   4  -2 4.08464 2.20904   3
 -10   4  -2 0.71444 1.56192   3
  10  -4   2 -7.8753 3.68577   6
  10  -4   2 -1.0299 2.94358   7
  10  -4   2 1.30917 3.30086   5
  10  -4   2 -0.1665 2.53131   3
  10   3  -2 9.91982 4.59501   5
  10   3  -2 10.1520 3.14266   6
  10   3  -2 10.3625 4.08415   7
  10   3  -2 7.45510 3.59918   3
   9   3  -2 63.5101 9.01220   5
   9   3  -2 62.1600 6.36844   6
   9   3  -2 57.1975 9.03532   7
   9   3  -2 52.0923 6.19850   6
   9   3  -2 63.9821 7.47720   3
  -9  -3   2 63.9971 7.02815   6
   8   3  -2 26.4435 4.44909   6
   8   3  -2 23.2908 5.60453   5
   8   3  -2 25.6347 3.99880   6
   8   3  -2 29.6215 4.51064   3
   8   3  -2 39.5392 7.03634   7
  -8  -3   2 22.0494 4.96275   6
   7   3  -2 81.8741 6.05510   3
   7   3  -2 68.0893 5.90683   3
   7   3  -2 74.9574 6.18852   6
   7   3  -2 87.1206 6.08721   6
   7   3  -2 82.0703 7.63713   5
  -7  -3   2 84.8095 6.03789   6
   6   3  -2 625.360 21.5871   5
   6   3  -2 581.313 20.2853   4
   6   3  -2 604.168 17.7159   6
   6   3  -2 600.384 17.9753   3
   6   3  -2 637.723 19.2915   6
  -6  -3   2 628.054 18.1963   6
   5   3  -2 79.0737 5.94390   4
   5   3  -2 74.3062 4.36720   3
   5   3  -2 82.9211 5.73208   6
   5   3  -2 72.3516 4.75411   3
   5   3  -2 77.9590 6.45293   5
   5   3  -2 84.4207 5.08388   6
  -5  -3   2 78.5835 5.19365   6
  -5  -3   2 76.8369 4.76847   6
   4   3  -2 1181.90 26.6304   6
   4   3  -2 1159.19 27.6511   6
   4   3  -2 1149.28 26.3893   3
   4   3  -2 1202.63 30.2843   5
   4   3  -2 1134.19 28.5538   4
   4   3  -2 1197.40 25.4536   3
  -4  -3   2 1217.73 27.2656   6
  -4  -3   2 1173.69 26.3863   6
   3   3  -2 627.430 18.0305   4
   3   3  -2 646.654 18.1377   5
   3   3  -2 621.006 15.3943   6
   3   3  -2 625.023 14.3641   3
   3   3  -2 630.673 16.1874   6
   3   3  -2 614.954 15.1951   3
  -3  -3   2 624.931 15.7051   6
  -3  -3   2 626.957 15.2981   6
   2   3  -2 969.323 20.9780   3
   2   3  -2 967.922 21.6786   6
   2   3  -2 958.070 21.6025   4
   2   3  -2 954.523 20.1865   3
  -2  -3   2 936.154 21.0553   6
  -2  -3   2 997.788 21.4302   6
   1   3  -2 9.36635 1.41388   6
   1   3  -2 8.52282 1.38737   3
   1   3  -2 6.70931 1.42078   7
   1   3  -2 7.11757 1.12333   4
   1   3  -2 6.67398 1.30560   6
   1   3  -2 8.22015 1.26198   3
  -1  -3   2 6.22704 1.02273   3
  -1  -3   2 5.97861 0.95522   3
  -1  -3   2 8.65027 1.22499   4
  -1  -3   2 7.44563 1.36420   6
  -1   3  -2 3365.34 67.1729   5
  -1   3  -2 3408.11 64.3696   7
  -1   3  -2 3420.72 65.5787   3
   1  -3   2 3328.14 66.7513   3
   1  -3   2 3407.83 64.5312   4
  -2   3  -2 267.713 9.18051   6
  -2   3  -2 264.492 8.77907   3
  -2   3  -2 262.908 8.85520   5
  -2   3  -2 263.132 8.45822   3
  -2   3  -2 256.055 8.81660   7
  -2   3  -2 281.461 9.59155   6
   2  -3   2 262.813 9.20280   6
   2  -3   2 263.064 8.85243   5
   2  -3   2 274.849 9.36149   6
   2  -3   2 262.892 8.54874   7
   2  -3   2 259.025 8.85205   3
   2  -3   2 251.765 8.60225   3
  -3   3  -2 179.940 7.39967   3
  -3   3  -2 178.654 7.78266   7
  -3   3  -2 175.839 7.02377   3
  -3   3  -2 177.480 7.75702   6
  -3   3  -2 173.118 7.50958   5
   3  -3   2 171.182 7.18950   3
   3  -3   2 168.687 7.42484   7
   3  -3   2 180.462 7.88893   6
   3  -3   2 173.593 7.93157   6
   3  -3   2 177.229 7.49462   3
   3  -3   2 171.240 7.39828   5
  -4   3  -2 177.641 7.33226   3
  -4   3  -2 175.548 8.73796   6
  -4   3  -2 166.026 8.08648   5
  -4   3  -2 170.558 8.48330   7
  -4   3  -2 166.671 7.50313   3
  -4   3  -2 174.782 8.34841   6
   4  -3   2 177.679 8.19832   5
   4  -3   2 180.667 8.23930   3
   4  -3   2 174.118 8.38193   7
   4  -3   2 178.058 7.86940   3
   4  -3   2 160.621 8.46807   6
   4  -3   2 169.036 8.41593   6
  -5   3  -2 1158.32 27.9319   3
  -5   3  -2 1141.68 31.1370   6
  -5   3  -2 1151.81 29.5345   5
  -5   3  -2 1155.26 29.7543   6
  -5   3  -2 1192.38 27.2868   3
  -5   3  -2 1165.21 30.8051   7
   5  -3   2 1175.90 29.6505   5
   5  -3   2 1170.47 30.3822   7
   5  -3   2 1160.03 29.2061   3
   5  -3   2 1149.14 29.3879   3
   5  -3   2 1164.06 30.2550   6
   5  -3   2 1161.03 30.1340   6
  -6   3  -2 229.675 10.9523   6
  -6   3  -2 222.793 9.31039   3
  -6   3  -2 209.132 10.6633   5
  -6   3  -2 219.885 9.94507   3
  -6   3  -2 211.745 11.2027   6
   6  -3   2 229.867 11.1965   6
   6  -3   2 219.881 11.1815   6
   6  -3   2 226.362 11.0520   5
   6  -3   2 225.726 11.6029   7
   6  -3   2 218.899 10.5639   3
  -7   3  -2 29.9613 3.72294   3
  -7   3  -2 41.3129 5.07375   6
  -7   3  -2 31.5062 4.02889   3
   7  -3   2 28.6066 4.66882   3
   7  -3   2 37.2602 5.71349   6
   7  -3   2 29.6184 5.07828   5
   7  -3   2 35.3803 5.33431   3
   7  -3   2 27.8217 5.57788   7
   7  -3   2 24.6302 5.14119   6
  -8   3  -2 14.2570 2.76835   3
  -8   3  -2 14.8591 3.87778   6
  -8   3  -2 14.2474 2.85914   3
   8  -3   2 13.8782 4.13612   6
   8  -3   2 7.90627 3.48765   5
   8  -3   2 8.29141 3.12803   6
   8  -3   2 12.9245 3.81690   3
   8  -3   2 8.02307 3.61308   7
  -9   3  -2 51.8374 6.86382   6
  -9   3  -2 46.7852 4.14985   3
   9  -3   2 40.2881 6.69321   3
   9  -3   2 44.1911 6.52537   6
   9  -3   2 54.4566 7.26400   6
   9  -3   2 40.2063 6.62563   5
   9  -3   2 49.1717 7.66211   7
 -10   3  -2 1.40161 1.41064   3
 -10   3  -2 -2.1493 3.80353   6
  10  -3   2 1.17581 2.77670   5
  10  -3   2 -0.8931 3.64043   6
  10  -3   2 0.64704 2.67910   6
  10  -3   2 0.22438 3.05370   7
  10  -3   2 1.29863 3.10250   3
  10   2  -2 64.6651 6.65209   6
  10   2  -2 76.4234 7.09791   3
  10   2  -2 71.0146 8.54971   7
  10   2  -2 65.1664 6.51397   6
  10   2  -2 64.8426 9.11109   5
   9   2  -2 41.2150 5.35011   6
   9   2  -2 38.5066 5.17234   6
   9   2  -2 44.7872 7.34482   5
   9   2  -2 48.0234 5.97917   3
   9   2  -2 43.0998 7.86541   7
  -9  -2   2 52.9472 6.01368   6
   8   2  -2 198.211 10.3266   6
   8   2  -2 210.842 13.8396   7
   8   2  -2 196.648 9.62747   6
   8   2  -2 187.008 12.5220   5
   8   2  -2 206.992 10.4456   3
   8   2  -2 190.665 9.94405   3
  -8  -2   2 185.180 10.0078   6
   7   2  -2 54.9280 4.86618   6
   7   2  -2 62.6300 7.44099   7
   7   2  -2 52.2543 4.73722   3
   7   2  -2 36.8947 4.42725   3
   7   2  -2 45.4643 6.43526   5
   7   2  -2 44.3420 4.74594   6
  -7  -2   2 49.1349 4.62154   6
   6   2  -2 3.51826 1.56381   3
   6   2  -2 2.02003 1.45436   6
   6   2  -2 -0.2000 1.24784   3
   6   2  -2 3.39636 1.51917   6
   6   2  -2 -1.7752 2.00312   5
  -6  -2   2 -0.3344 1.41962   6
  -6  -2   2 1.98639 1.45974   6
   5   2  -2 1.06927 1.12977   3
   5   2  -2 1.48481 1.31697   6
   5   2  -2 -0.1068 1.40751   5
   5   2  -2 2.00608 1.12750   6
  -5  -2   2 1.84039 1.22300   6
  -5  -2   2 3.58992 1.48168   6
   4   2  -2 85.9489 5.50659   6
   4   2  -2 93.6343 4.20777   3
   4   2  -2 97.4094 3.80413   3
   4   2  -2 93.6375 4.48594   6
  -4  -2   2 87.2312 4.26150   6
  -4  -2   2 90.9176 4.58211   6
   3   2  -2 1831.34 35.7862   3
   3   2  -2 1861.60 36.4796   3
   3   2  -2 1892.34 38.0021   6
   3   2  -2 1886.30 40.5636   5
   3   2  -2 1838.54 37.2448   6
  -3  -2   2 1889.90 37.5548   6
  -3  -2   2 1832.13 37.0214   6
   2   2  -2 125.853 3.69046   3
   2   2  -2 129.552 4.51092   6
   2   2  -2 132.034 4.29994   6
   2   2  -2 129.270 3.47916   3
  -2  -2   2 135.533 4.28895   6
  -2  -2   2 128.450 4.31695   6
   1   2  -2 7260.98 141.145   2
   0   2  -2 558.289 12.2389   3
   0   2  -2 533.170 12.3458   3
   0   2  -2 555.783 12.6081   6
   0   2  -2 542.384 12.3778   7
   0  -2   2 548.872 12.1066   3
   0  -2   2 547.342 12.1464   3
   0  -2   2 555.026 12.8552   6
   0  -2   2 545.841 12.4063   7
  -1   2  -2 37.4936 2.46348   3
  -1   2  -2 37.2700 2.60987   6
  -1   2  -2 38.8052 2.72067   6
  -1   2  -2 38.5193 2.44712   3
  -1   2  -2 34.4124 2.15887   7
  -1   2  -2 36.6690 2.55215   5
   1  -2   2 39.7740 2.53114   3
   1  -2   2 34.7920 2.42588   5
   1  -2   2 37.2162 2.20533   7
   1  -2   2 37.8692 2.71502   6
   1  -2   2 38.3364 2.42865   3
   1  -2   2 30.5822 2.45831   6
  -2   2  -2 1425.11 30.3689   7
  -2   2  -2 1399.24 30.0227   3
  -2   2  -2 1444.94 31.1722   6
  -2   2  -2 1436.80 31.5063   6
  -2   2  -2 1394.97 30.3453   3
  -2   2  -2 1385.14 30.2973   5
   2  -2   2 1445.61 30.2684   7
   2  -2   2 1401.81 31.1775   6
   2  -2   2 1380.69 30.1501   3
   2  -2   2 1383.00 30.3254   3
   2  -2   2 1418.08 30.3795   5
   2  -2   2 1419.19 31.2211   6
  -3   2  -2 159.713 8.32508   7
  -3   2  -2 170.141 7.49160   6
  -3   2  -2 175.159 6.73018   3
  -3   2  -2 166.277 7.13826   5
  -3   2  -2 165.772 7.65540   3
  -3   2  -2 162.537 7.62469   6
   3  -2   2 168.583 7.15909   3
   3  -2   2 169.857 7.62478   6
   3  -2   2 164.035 6.86355   3
   3  -2   2 163.577 7.07873   5
   3  -2   2 165.573 7.23493   7
   3  -2   2 162.193 7.46933   6
  -4   2  -2 18.4414 2.44266   3
  -4   2  -2 22.0906 3.36996   7
  -4   2  -2 21.1436 3.01717   3
  -4   2  -2 20.6191 3.27118   5
  -4   2  -2 22.6308 3.36666   6
  -4   2  -2 18.5573 3.28325   6
   4  -2   2 19.1862 3.33419   6
   4  -2   2 16.2158 2.86522   5
   4  -2   2 21.7453 2.89253   3
   4  -2   2 22.5789 3.62918   6
   4  -2   2 23.5810 3.62285   7
   4  -2   2 20.7427 2.83617   3
  -5   2  -2 1264.49 31.8728   6
  -5   2  -2 1266.97 28.7778   3
  -5   2  -2 1256.93 31.7342   5
  -5   2  -2 1248.84 32.6019   6
  -5   2  -2 1261.86 29.3045   3
   5  -2   2 1271.95 30.6655   3
   5  -2   2 1261.18 32.1396   6
   5  -2   2 1216.12 32.0296   6
   5  -2   2 1238.44 32.6248   7
   5  -2   2 1240.06 30.7698   3
   5  -2   2 1262.43 31.5779   5
  -6   2  -2 39.0753 5.37127   6
  -6   2  -2 48.7228 5.23339   5
  -6   2  -2 54.8559 4.78374   3
  -6   2  -2 42.1187 4.92685   6
  -6   2  -2 41.0918 3.78060   3
   6  -2   2 45.4701 5.06801   6
   6  -2   2 46.0981 4.61997   3
   6  -2   2 43.8851 4.98439   5
   6  -2   2 39.3309 5.32426   3
   6  -2   2 33.4829 5.53818   7
   6  -2   2 41.5706 4.85588   6
  -7   2  -2 27.4063 3.76908   3
  -7   2  -2 31.2889 5.27545   6
   7  -2   2 19.5366 4.52686   6
   7  -2   2 21.4804 4.80138   7
   7  -2   2 38.6547 5.80383   5
   7  -2   2 25.2710 4.59989   3
   7  -2   2 28.8580 4.97862   6
   7  -2   2 26.6275 4.73974   3
  -8   2  -2 128.887 6.63150   3
  -8   2  -2 138.100 9.85277   6
   8  -2   2 152.520 10.4988   6
   8  -2   2 145.528 11.2530   7
   8  -2   2 147.639 10.1847   3
   8  -2   2 126.629 11.3750   6
  -9   2  -2 15.9027 2.79912   3
  -9   2  -2 18.1939 2.84530   3
  -9   2  -2 16.3766 4.97087   6
   9  -2   2 20.8864 5.32371   6
   9  -2   2 21.4253 4.96377   5
   9  -2   2 16.8084 4.93971   7
   9  -2   2 20.8316 4.53501   6
   9  -2   2 19.8245 5.29201   3
 -10   2  -2 59.2210 8.08032   6
  10  -2   2 57.6147 7.39866   6
  10  -2   2 65.1370 7.43359   6
  10  -2   2 57.6439 7.18208   3
  10  -2   2 52.4303 9.12592   7
  10   1  -2 10.9753 3.31667   6
  10   1  -2 17.5177 4.05545   3
  10   1  -2 15.1656 3.36959   6
  10   1  -2 6.90792 4.57187   5
  10   1  -2 17.3930 5.62973   7
   9   1  -2 4.63273 3.64662   5
   9   1  -2 10.4101 3.32331   6
   9   1  -2 10.7479 4.66446   7
   9   1  -2 3.24146 2.45399   6
   9   1  -2 10.4436 3.19455   3
  -9  -1   2 6.60979 3.55963   6
   8   1  -2 42.5668 5.49653   3
   8   1  -2 56.9636 7.57894   7
   8   1  -2 55.4481 6.41905   6
   8   1  -2 44.7188 4.74187   6
  -8  -1   2 45.2037 4.77775   6
   7   1  -2 35.6552 4.17460   6
   7   1  -2 47.0913 4.48403   3
   7   1  -2 37.7381 4.02889   6
   7   1  -2 47.2221 6.02449   5
   7   1  -2 37.5288 6.42591   7
   7   1  -2 35.1938 4.16966   3
  -7  -1   2 48.2944 4.37812   6
   6   1  -2 167.323 7.70607   6
   6   1  -2 160.897 10.2761   7
   6   1  -2 177.414 9.76550   5
   6   1  -2 154.309 6.85286   3
   6   1  -2 163.579 6.89855   3
   6   1  -2 147.209 7.05447   6
  -6  -1   2 154.434 6.89873   6
  -6  -1   2 158.154 9.20558   5
  -6  -1   2 154.245 7.01181   6
   5   1  -2 196.891 6.76416   3
   5   1  -2 195.800 10.3916   7
   5   1  -2 196.290 7.87216   6
   5   1  -2 206.496 7.07532   3
   5   1  -2 207.828 9.83901   5
   5   1  -2 204.925 7.64256   6
  -5  -1   2 217.242 9.79861   5
  -5  -1   2 215.223 7.57548   6
  -5  -1   2 192.141 7.33280   6
   4   1  -2 4.68571 1.14457   6
   4   1  -2 3.82638 0.81190   3
   4   1  -2 4.99374 1.29815   6
   4   1  -2 -0.2939 1.34226   5
   4   1  -2 3.19803 0.81317   3
  -4  -1   2 3.16317 0.99391   6
  -4  -1   2 2.67789 0.98084   6
   3   1  -2 148.666 6.54192   5
   3   1  -2 159.327 4.91798   6
   3   1  -2 156.812 5.20389   6
  -3  -1   2 158.548 4.88311   6
   2   1  -2 1464.01 30.5463   5
   2   1  -2 1448.18 27.6866   6
   2   1  -2 1452.91 27.9497   6
  -2  -1   2 1421.97 27.4198   6
  -2  -1   2 1457.41 27.6710   6
   1   1  -2 621.419 12.3984   6
   1   1  -2 625.005 12.3568   6
  -1  -1   2 618.597 12.1989   6
  -1  -1   2 616.378 12.3348   6
  -1   1  -2 924.829 20.0298   6
  -1   1  -2 921.178 19.8638   3
  -1   1  -2 920.293 19.6406   5
  -1   1  -2 922.957 19.0611   7
  -1   1  -2 920.974 20.0994   3
  -1   1  -2 923.266 20.6513   6
   1  -1   2 917.261 19.4946   3
   1  -1   2 918.540 20.4014   3
   1  -1   2 918.057 20.0623   6
   1  -1   2 925.807 19.3819   4
   1  -1   2 921.286 20.5171   6
   1  -1   2 926.887 19.2171   7
   1  -1   2 918.192 19.3399   5
  -2   1  -2 175.411 6.40721   5
  -2   1  -2 172.338 6.33278   3
  -2   1  -2 185.552 7.06500   6
  -2   1  -2 185.529 6.49716   3
  -2   1  -2 193.202 6.65003   7
  -2   1  -2 182.401 7.14456   6
   2  -1   2 182.881 7.11668   6
   2  -1   2 182.153 6.56729   3
   2  -1   2 175.598 6.43155   3
   2  -1   2 178.791 6.44805   5
   2  -1   2 185.610 6.50120   7
   2  -1   2 182.531 6.98584   6
  -3   1  -2 262.953 8.81777   3
  -3   1  -2 271.192 10.2283   6
  -3   1  -2 263.119 9.84313   6
  -3   1  -2 261.419 9.30388   5
   3  -1   2 262.006 9.17526   3
   3  -1   2 271.674 10.0626   6
   3  -1   2 257.813 9.06913   3
   3  -1   2 277.331 9.74656   7
   3  -1   2 262.012 9.72775   6
   3  -1   2 271.017 9.42827   5
  -4   1  -2 427.888 12.6221   3
  -4   1  -2 445.365 14.3107   6
  -4   1  -2 441.608 13.9142   5
  -4   1  -2 411.265 14.3631   6
  -4   1  -2 433.706 12.6569   3
   4  -1   2 406.441 13.2768   3
   4  -1   2 423.050 14.5634   6
   4  -1   2 422.911 14.2850   6
   4  -1   2 407.968 13.3665   3
   4  -1   2 435.009 14.4091   7
   4  -1   2 414.498 13.7649   5
  -5   1  -2 418.806 15.0484   6
  -5   1  -2 416.637 14.8162   5
  -5   1  -2 426.225 12.8973   3
  -5   1  -2 403.806 12.6672   3
  -5   1  -2 408.446 15.3924   6
   5  -1   2 423.337 14.3641   3
   5  -1   2 417.227 14.3718   3
   5  -1   2 437.452 15.2979   5
   5  -1   2 419.781 15.4531   6
   5  -1   2 411.797 15.6081   7
   5  -1   2 416.998 15.0991   6
  -6   1  -2 17.2201 3.54368   5
  -6   1  -2 18.6239 2.80620   3
  -6   1  -2 15.2601 3.61453   6
  -6   1  -2 28.4162 4.55719   6
  -6   1  -2 23.1548 2.99664   3
   6  -1   2 12.7795 3.48963   6
   6  -1   2 10.6695 3.37172   7
   6  -1   2 15.9077 3.67442   3
   6  -1   2 21.8501 4.12486   6
   6  -1   2 25.7417 4.36767   5
   6  -1   2 21.9411 3.75084   3
  -7   1  -2 0.47391 1.52979   3
  -7   1  -2 2.97653 2.56288   6
   7  -1   2 0.45420 2.14579   5
   7  -1   2 -1.5169 1.97427   7
   7  -1   2 3.16474 2.56082   6
   7  -1   2 0.89604 1.88567   6
   7  -1   2 -2.8624 2.13242   3
   7  -1   2 -0.4653 2.49382   3
  -8   1  -2 39.4948 3.77386   3
  -8   1  -2 38.5964 6.10687   6
  -8   1  -2 32.4447 4.31310   3
   8  -1   2 37.6012 6.06163   3
   8  -1   2 37.0465 6.31795   5
   8  -1   2 38.5376 6.06090   6
  -9   1  -2 46.8286 3.66407   3
  -9   1  -2 46.5015 3.57020   3
  -9   1  -2 49.6017 7.06411   6
   9  -1   2 46.5947 7.62332   7
   9  -1   2 42.0867 6.85551   5
   9  -1   2 37.7090 6.29657   6
   9  -1   2 35.4068 6.27648   6
 -10   1  -2 38.8838 6.64373   6
  10  -1   2 38.8058 7.29799   5
  10  -1   2 34.3359 6.09092   6
  10  -1   2 36.8609 6.42645   3
  10  -1   2 38.6200 7.55489   7
  10  -1   2 34.7388 5.76720   6
  10   0  -2 31.3579 6.28011   5
  10   0  -2 23.5296 4.17281   6
  10   0  -2 36.5148 6.82389   7
  10   0  -2 26.2080 4.17321   6
 -10   0   2 26.7474 4.78318   6
   9   0  -2 7.24622 3.12949   7
   9   0  -2 4.94412 2.23217   6
   9   0  -2 2.77343 2.82079   6
   9   0  -2 0.62728 2.90201   5
   9   0  -2 1.01203 2.48325   3
  -9   0   2 2.28889 2.91357   6
   8   0  -2 22.1974 3.77633   6
   8   0  -2 26.8431 4.03078   6
   8   0  -2 22.0332 3.95555   3
   8   0  -2 20.0720 4.69218   5
   8   0  -2 30.8145 4.14531   3
  -8   0   2 20.7914 3.60164   6
   7   0  -2 98.6500 8.51548   7
   7   0  -2 88.2873 6.01102   6
   7   0  -2 102.979 6.43306   6
   7   0  -2 92.7969 7.87707   5
   7   0  -2 89.8657 5.81666   3
  -7   0   2 95.1372 5.87866   6
   6   0  -2 26.0907 4.19697   5
   6   0  -2 21.5525 2.84571   6
   6   0  -2 23.8620 2.92062   3
   6   0  -2 25.1121 2.67989   3
   6   0  -2 26.8205 4.62029   7
   6   0  -2 25.5375 2.96588   6
  -6   0   2 23.7236 2.96069   6
  -6   0   2 19.5268 4.04524   5
  -6   0   2 28.2862 2.96335   6
   5   0  -2 1102.11 24.7005   6
   5   0  -2 1049.21 27.2313   5
   5   0  -2 1072.85 29.1414   7
   5   0  -2 1069.85 23.1517   3
   5   0  -2 1078.10 24.7328   6
   5   0  -2 1071.18 23.2629   3
  -5   0   2 1053.24 23.8926   6
  -5   0   2 1058.35 27.0229   5
  -5   0   2 1043.87 24.1627   6
   4   0  -2 248.000 6.49460   3
   4   0  -2 262.368 9.61004   5
   4   0  -2 261.204 10.6995   7
   4   0  -2 256.477 7.84276   6
   4   0  -2 253.906 7.84252   6
   4   0  -2 255.803 6.44749   3
  -4   0   2 247.620 9.27901   5
  -4   0   2 257.836 7.45396   6
  -4   0   2 261.472 7.69477   6
   3   0  -2 1.79057 1.24774   7
   3   0  -2 3.48213 0.78412   6
   3   0  -2 2.42497 0.76373   6
   3   0  -2 2.34910 1.21897   5
  -3   0   2 3.78408 0.79792   6
  -3   0   2 3.82152 1.20680   5
  -3   0   2 4.39973 0.78494   6
   2   0  -2 450.239 11.3137   5
   2   0  -2 458.628 12.1017   7
   2   0  -2 458.810 9.32469   6
  -2   0   2 455.490 9.07165   6
  -2   0   2 457.954 8.55487   6
  -2   0   2 458.684 11.2014   5
   1   0  -2 8.94301 1.13103   4
   1   0  -2 8.98517 1.01314   7
   1   0  -2 8.21321 0.69085   6
   1   0  -2 9.77601 0.74577   6
  -1   0   2 8.97844 0.60396   6
  -1   0   2 8.15506 1.06931   4
  -1   0   2 9.39983 1.06687   7
  -1   0   2 9.62819 0.73938   6
  -1   0  -2 2128.47 42.9310   6
   1   0   2 2137.96 43.3284   6
  -2   0  -2 2405.98 48.5576   6
  -2   0  -2 2416.37 48.4069   3
  -2   0  -2 2412.05 48.6910   5
  -2   0  -2 2407.51 48.7239   6
  -2   0  -2 2406.98 48.2619   3
   2   0   2 2406.73 49.0897   5
   2   0   2 2414.07 49.0423   6
   2   0   2 2410.52 49.2587   3
   2   0   2 2410.05 48.9626   3
   2   0   2 2407.45 50.2622   6
  -3   0  -2 580.656 16.9170   6
  -3   0  -2 578.558 15.2866   3
  -3   0  -2 604.596 16.7464   6
  -3   0  -2 578.412 15.8697   5
   3   0   2 597.862 17.0285   6
   3   0   2 578.737 16.4088   6
   3   0   2 577.352 15.9030   5
   3   0   2 567.440 15.6671   3
   3   0   2 569.241 16.1011   4
   3   0   2 561.443 15.6895   3
  -4   0  -2 715.432 20.2226   6
  -4   0  -2 708.283 18.2573   3
  -4   0  -2 695.767 17.7910   3
  -4   0  -2 732.526 19.8605   5
  -4   0  -2 706.468 20.3142   6
   4   0   2 737.444 19.4284   3
   4   0   2 695.002 19.8554   5
   4   0   2 691.603 20.0763   4
   4   0   2 722.016 20.6619   6
   4   0   2 683.007 20.0760   6
   4   0   2 711.743 19.2853   3
   4   0   2 712.262 20.6394   7
  -5   0  -2 474.143 16.5524   6
  -5   0  -2 485.320 14.2067   3
  -5   0  -2 480.535 16.8661   6
  -5   0  -2 484.176 16.3827   5
   5   0   2 468.708 16.5885   4
   5   0   2 488.895 17.3447   7
   5   0   2 485.600 16.6484   5
   5   0   2 455.351 15.5279   3
   5   0   2 485.942 15.7172   3
   5   0   2 469.812 16.4393   6
   5   0   2 474.440 16.9912   6
  -6   0  -2 0.45134 1.30786   3
  -6   0  -2 -1.4040 1.73482   5
  -6   0  -2 -0.4546 1.20554   3
  -6   0  -2 1.61069 2.04005   6
  -6   0  -2 1.55756 2.01427   6
   6   0   2 -2.3631 1.89402   7
   6   0   2 -1.8624 2.24940   4
   6   0   2 -0.4862 1.48264   6
   6   0   2 2.18317 1.70546   3
   6   0   2 -0.5700 1.53309   6
   6   0   2 0.97524 1.93623   5
  -7   0  -2 11.5814 2.46673   3
  -7   0  -2 6.66607 3.38348   6
  -7   0  -2 7.37259 2.60011   3
   7   0   2 8.32485 3.28818   3
   7   0   2 11.5097 3.88278   5
   7   0   2 15.3866 3.82072   6
   7   0   2 10.8965 3.41014   6
   7   0   2 12.1049 3.86037   7
  -8   0  -2 34.6329 5.80986   6
  -8   0  -2 32.3424 3.55780   3
  -8   0  -2 36.0351 3.54847   3
   8   0   2 40.8209 6.04717   6
   8   0   2 48.1731 6.55816   3
   8   0   2 34.6024 5.90642   5
   8   0   2 42.8987 6.93071   7
   8   0   2 44.0176 5.83511   6
  -9   0  -2 -2.5620 3.22074   6
  -9   0  -2 2.05124 1.47531   3
   9   0   2 1.59925 2.75334   6
   9   0   2 3.04484 3.97891   7
   9   0   2 -2.1140 2.63376   5
   9   0   2 -1.9077 3.31826   6
   9   0   2 0.76942 3.06876   3
 -10   0  -2 1.03666 4.00389   6
  10   0   2 -4.6614 1.93443   3
  10   0   2 -2.5039 2.82816   6
  10   0   2 -0.0491 2.47700   5
  10   0   2 -4.1209 2.98394   6
  10   0   2 5.70758 3.69881   7
  10  -1  -2 94.7921 8.94589   5
  10  -1  -2 102.338 7.40939   6
  10  -1  -2 85.9457 8.44757   3
  10  -1  -2 105.024 8.14620   6
 -10   1   2 95.2231 7.60684   6
   9  -1  -2 24.3384 4.55503   3
   9  -1  -2 25.1512 6.22509   7
   9  -1  -2 24.1447 4.24970   6
   9  -1  -2 32.6696 4.29472   6
   9  -1  -2 24.1853 5.69079   5
   8  -1  -2 79.8203 5.95135   6
   8  -1  -2 79.5615 8.25461   7
   8  -1  -2 82.0825 7.43300   5
   8  -1  -2 73.0019 6.18069   3
   8  -1  -2 92.2665 6.62849   6
   8  -1  -2 77.9953 6.52247   3
  -8   1   2 92.0045 6.07615   6
   7  -1  -2 37.4651 5.90041   7
   7  -1  -2 39.6683 5.55093   5
   7  -1  -2 36.2459 4.14473   6
   7  -1  -2 41.7260 4.17640   6
   7  -1  -2 40.8839 4.11824   3
  -7   1   2 35.1057 5.21584   5
  -7   1   2 36.6137 3.74220   6
   6  -1  -2 228.889 8.39876   3
   6  -1  -2 233.765 8.98900   6
   6  -1  -2 250.289 10.9631   5
   6  -1  -2 233.888 9.16414   6
   6  -1  -2 238.282 8.71596   3
   6  -1  -2 236.226 12.0067   7
  -6   1   2 245.642 8.69309   6
  -6   1   2 228.515 10.3780   5
   5  -1  -2 1557.40 32.2110   3
   5  -1  -2 1562.00 36.4321   5
   5  -1  -2 1523.19 33.0338   3
   5  -1  -2 1561.28 33.3878   6
   5  -1  -2 1559.71 38.5977   7
   5  -1  -2 1595.08 33.5817   6
  -5   1   2 1564.79 35.4052   5
  -5   1   2 1564.97 34.1737   6
  -5   1   2 1563.83 32.5199   6
   4  -1  -2 138.747 6.32120   5
   4  -1  -2 125.425 5.22218   6
   4  -1  -2 131.565 5.18000   6
   4  -1  -2 137.590 7.25177   7
   4  -1  -2 130.471 4.50418   3
   4  -1  -2 126.496 4.15053   3
  -4   1   2 128.252 6.04278   5
  -4   1   2 129.458 5.20426   6
  -4   1   2 128.645 4.84922   6
   3  -1  -2 171.187 6.26047   5
   3  -1  -2 183.131 7.14611   4
   3  -1  -2 172.084 4.42890   3
   3  -1  -2 172.292 5.29846   6
   3  -1  -2 176.606 5.46813   6
   3  -1  -2 168.431 7.20736   7
   3  -1  -2 174.251 4.18483   3
  -3   1   2 176.376 7.33771   7
  -3   1   2 183.730 5.19348   6
  -3   1   2 168.747 6.17282   5
  -3   1   2 172.272 5.46213   6
   2  -1  -2 1981.35 39.8112   4
   2  -1  -2 1925.04 38.1286   5
   2  -1  -2 1987.48 39.7772   7
   2  -1  -2 2016.74 37.7791   6
  -2   1   2 1935.75 39.8548   7
  -2   1   2 1943.79 37.6496   6
   1  -1  -2 3181.99 65.8314   2
  -1  -1  -2 28.1639 2.32157   3
  -1  -1  -2 29.6647 2.08996   5
  -1  -1  -2 33.4497 2.68931   6
  -1  -1  -2 31.4809 2.25566   3
  -1  -1  -2 30.7712 2.38314   4
  -1  -1  -2 31.7226 2.62147   6
   1   1   2 29.2218 2.59694   6
   1   1   2 28.7896 2.01132   5
   1   1   2 32.1444 2.38919   4
   1   1   2 35.4242 2.61723   6
   1   1   2 30.5186 2.36721   3
   1   1   2 30.6057 2.33149   3
  -2  -1  -2 71.4500 3.85729   3
  -2  -1  -2 70.5669 4.28638   3
  -2  -1  -2 70.6035 4.42181   4
  -2  -1  -2 78.1313 4.65616   6
  -2  -1  -2 78.5649 4.71215   6
  -2  -1  -2 77.7384 4.17802   5
   2   1   2 73.7040 4.38684   4
   2   1   2 74.7641 4.20674   3
   2   1   2 67.6355 4.07865   3
   2   1   2 75.9377 4.79357   6
   2   1   2 70.2598 4.04926   5
   2   1   2 73.8240 4.45142   6
  -3  -1  -2 3.43085 1.36990   3
  -3  -1  -2 1.54153 1.33748   5
  -3  -1  -2 4.01874 1.60147   6
  -3  -1  -2 1.99922 1.45562   6
   3   1   2 4.80772 1.70142   6
   3   1   2 6.17453 1.85597   4
   3   1   2 3.99618 1.50382   3
   3   1   2 4.92640 1.70584   5
  -4  -1  -2 872.938 23.7208   6
  -4  -1  -2 856.859 20.6468   3
  -4  -1  -2 865.639 23.1086   5
  -4  -1  -2 883.185 23.8525   6
  -4  -1  -2 876.034 21.7823   3
   4   1   2 819.537 22.4028   3
   4   1   2 856.118 23.3129   6
   4   1   2 822.950 24.0242   3
   4   1   2 850.218 23.3862   4
   4   1   2 878.636 23.3848   5
  -5  -1  -2 104.910 7.25425   5
  -5  -1  -2 126.028 7.83333   6
  -5  -1  -2 117.283 5.72130   3
  -5  -1  -2 118.495 6.19724   3
  -5  -1  -2 115.615 7.57719   6
   5   1   2 118.952 7.38730   6
   5   1   2 115.957 8.08126   6
   5   1   2 114.262 7.66079   4
   5   1   2 122.251 7.22969   3
   5   1   2 117.434 7.16702   3
   5   1   2 129.704 8.03639   5
  -6  -1  -2 42.0420 3.68566   3
  -6  -1  -2 49.7917 4.88117   3
  -6  -1  -2 48.0005 6.05189   5
  -6  -1  -2 45.1350 5.23645   6
  -6  -1  -2 52.8285 5.75139   6
   6   1   2 46.3654 5.79708   7
   6   1   2 53.7672 5.70544   6
   6   1   2 42.5631 5.20170   6
   6   1   2 46.7256 5.41674   3
   6   1   2 46.9199 5.08720   3
   6   1   2 43.0341 5.29701   5
   6   1   2 34.1528 5.56699   4
  -7  -1  -2 1.99273 1.45741   3
  -7  -1  -2 -3.7005 2.06341   6
   7   1   2 3.10819 2.51234   6
   7   1   2 -1.5938 2.21989   6
   7   1   2 -2.4384 2.16883   3
   7   1   2 -1.3468 1.94383   7
   7   1   2 4.36238 3.04746   5
  -8  -1  -2 12.8737 2.60903   3
  -8  -1  -2 11.6072 2.30929   3
  -8  -1  -2 7.08622 3.43565   6
   8   1   2 18.6503 4.53529   5
   8   1   2 10.6115 3.74316   6
   8   1   2 4.76078 4.10776   7
   8   1   2 14.0987 3.95565   6
  -9  -1  -2 3.51654 4.21967   6
  -9  -1  -2 7.70510 1.65264   3
   9   1   2 4.38604 4.52500   7
   9   1   2 12.4447 4.10450   6
   9   1   2 5.25113 3.83772   6
   9   1   2 9.42814 4.59493   5
   9   1   2 7.25962 3.65226   3
  10   1   2 7.46218 3.80552   7
  10   1   2 1.21003 4.57444   6
  10   1   2 9.31944 3.72386   3
  11  -2  -2 -0.6327 2.68162   6
  11  -2  -2 1.54757 3.05669   7
  11  -2  -2 -2.6214 2.93026   5
  11  -2  -2 -0.3906 2.22817   3
  10  -2  -2 74.8570 8.66026   5
  10  -2  -2 83.8420 9.74277   7
  10  -2  -2 61.4961 6.90280   6
  10  -2  -2 84.7335 8.48726   3
 -10   2   2 69.4373 6.84620   6
   9  -2  -2 221.389 12.8652   5
   9  -2  -2 233.798 11.6220   3
   9  -2  -2 228.792 11.3343   6
   9  -2  -2 229.074 14.4441   7
  -9   2   2 223.775 10.4878   6
   8  -2  -2 10.0283 3.79952   7
   8  -2  -2 11.1054 2.92615   3
   8  -2  -2 16.2078 3.37551   3
   8  -2  -2 20.7142 4.53790   5
   8  -2  -2 12.5325 3.23870   6
  -8   2   2 11.8070 2.71025   6
   7  -2  -2 33.1594 3.94439   3
   7  -2  -2 27.5023 3.59800   3
   7  -2  -2 36.5027 5.84959   7
   7  -2  -2 32.6933 3.94164   6
   7  -2  -2 35.7858 5.13285   5
  -7   2   2 29.5097 3.76342   6
  -7   2   2 28.8289 4.72408   5
   6  -2  -2 31.1273 3.90673   5
   6  -2  -2 29.4789 4.72676   7
   6  -2  -2 33.7330 3.09316   3
   6  -2  -2 27.6412 3.26305   3
   6  -2  -2 33.2346 3.47996   6
  -6   2   2 35.7904 4.74988   5
  -6   2   2 25.3072 3.35828   6
  -6   2   2 35.3586 3.24827   6
   5  -2  -2 997.290 27.1011   7
   5  -2  -2 990.675 22.8134   3
   5  -2  -2 984.088 24.8183   5
   5  -2  -2 994.661 23.8182   6
   5  -2  -2 1002.57 23.3056   6
   5  -2  -2 957.655 21.7702   3
  -5   2   2 973.790 24.6709   5
  -5   2   2 975.594 27.2726   7
  -5   2   2 967.080 23.5654   6
  -5   2   2 989.508 22.8202   6
   4  -2  -2 489.321 13.8132   5
   4  -2  -2 490.556 11.7997   3
   4  -2  -2 492.643 15.4620   7
   4  -2  -2 498.557 13.0003   6
   4  -2  -2 507.068 15.3445   4
   4  -2  -2 500.476 12.5772   3
   4  -2  -2 511.049 13.3876   6
  -4   2   2 496.655 13.2961   6
  -4   2   2 505.862 12.7671   6
  -4   2   2 520.366 15.9989   7
  -4   2   2 491.509 15.2175   5
   3  -2  -2 565.370 15.8146   7
   3  -2  -2 566.764 13.5775   6
   3  -2  -2 570.129 13.1901   3
   3  -2  -2 570.617 15.5985   4
   3  -2  -2 566.045 12.5965   3
   3  -2  -2 550.907 15.0494   6
   3  -2  -2 565.826 13.8646   5
  -3   2   2 578.255 13.9411   5
  -3   2   2 565.468 13.9187   6
  -3   2   2 598.229 13.6234   6
   2  -2  -2 598.976 13.9503   6
   2  -2  -2 579.731 15.1889   4
   2  -2  -2 582.435 12.9942   3
   2  -2  -2 594.138 13.5299   3
   2  -2  -2 590.478 13.7765   6
   2  -2  -2 596.846 14.9644   7
   2  -2  -2 597.383 13.0164   5
  -2   2   2 610.583 13.0543   5
  -2   2   2 590.444 12.4757   3
  -2   2   2 591.039 15.2617   4
  -2   2   2 605.211 13.8651   6
  -2   2   2 589.933 12.3271   3
  -2   2   2 597.206 15.1233   7
   1  -2  -2 15.0294 1.58326   6
   1  -2  -2 12.6407 1.36347   3
   1  -2  -2 13.4730 1.52289   3
   1  -2  -2 12.1586 1.41135   6
   1  -2  -2 12.7707 1.61554   4
   1  -2  -2 13.9972 1.57053   7
  -1   2   2 11.9703 1.22698   3
  -1   2   2 14.8816 1.55459   6
  -1   2   2 15.8028 0.94110   5
  -1   2   2 12.7554 1.72356   4
  -1   2   2 15.2457 1.35388   3
  -1   2   2 13.4664 1.40802   6
  -1   2   2 12.3451 1.41226   7
   0  -2  -2 121.061 5.05901   4
   0  -2  -2 109.960 4.87033   6
   0  -2  -2 107.384 4.41010   7
   0  -2  -2 103.478 4.57147   3
   0  -2  -2 98.3186 4.15509   3
   0  -2  -2 112.830 4.86495   6
   0   2   2 102.696 3.53807   5
   0   2   2 106.193 4.71446   4
   0   2   2 108.687 4.31167   7
   0   2   2 109.912 4.56350   3
   0   2   2 106.597 4.91389   6
   0   2   2 104.059 4.35874   3
   0   2   2 99.8562 4.50000   6
  -1  -2  -2 125.001 4.88369   5
  -1  -2  -2 122.028 4.95678   3
  -1  -2  -2 122.371 5.76362   6
  -1  -2  -2 128.251 5.74174   6
  -1  -2  -2 123.000 5.51481   3
  -1  -2  -2 128.268 5.67468   4
   1   2   2 128.242 5.56991   4
   1   2   2 127.409 5.34625   3
   1   2   2 127.995 5.71095   6
   1   2   2 117.006 5.12215   7
   1   2   2 119.716 5.39863   3
   1   2   2 126.266 4.96353   5
   1   2   2 113.569 5.74799   6
  -2  -2  -2 34.2937 2.70613   3
  -2  -2  -2 32.5069 3.39355   6
  -2  -2  -2 34.4893 3.30463   4
  -2  -2  -2 31.6431 3.03032   3
  -2  -2  -2 30.9801 2.93558   5
  -2  -2  -2 34.7237 3.30709   6
   2   2   2 34.8936 3.08706   3
   2   2   2 32.3984 3.17537   3
   2   2   2 32.3723 3.06859   5
   2   2   2 33.2478 3.28171   4
   2   2   2 36.3929 3.35736   6
   2   2   2 33.2958 3.43098   6
  -3  -2  -2 590.669 17.5690   4
  -3  -2  -2 597.072 16.5634   3
  -3  -2  -2 579.952 16.6445   5
  -3  -2  -2 603.199 17.7744   6
  -3  -2  -2 556.853 15.0955   3
  -3  -2  -2 579.269 17.3765   6
   3   2   2 607.846 17.0648   3
   3   2   2 605.527 16.6364   3
   3   2   2 599.249 17.0334   5
   3   2   2 600.405 18.2221   6
   3   2   2 595.722 17.3166   6
   3   2   2 576.019 17.1991   4
  -4  -2  -2 628.707 19.5896   6
  -4  -2  -2 648.663 17.8505   3
  -4  -2  -2 604.486 16.2990   3
  -4  -2  -2 622.546 19.2310   6
  -4  -2  -2 650.123 19.0225   5
   4   2   2 620.479 19.1979   4
   4   2   2 611.234 18.9363   6
   4   2   2 600.388 18.3727   3
   4   2   2 624.454 20.1266   6
   4   2   2 637.433 19.1949   5
   4   2   2 658.854 18.6100   3
  -5  -2  -2 8.09338 2.58145   6
  -5  -2  -2 8.33683 2.18279   3
  -5  -2  -2 10.3859 2.64600   6
  -5  -2  -2 2.31766 1.45931   3
  -5  -2  -2 3.85614 2.60418   5
   5   2   2 3.14924 2.33351   4
   5   2   2 4.45970 2.29121   6
   5   2   2 3.38349 2.44946   5
   5   2   2 8.63634 2.57523   3
   5   2   2 3.45654 1.78747   6
   5   2   2 1.01402 2.11244   3
  -6  -2  -2 34.7614 5.42911   6
  -6  -2  -2 43.1187 3.72857   3
   6   2   2 41.0930 5.64264   3
   6   2   2 34.8455 5.05691   6
   6   2   2 34.4682 5.46556   6
   6   2   2 38.2081 5.83859   5
   6   2   2 35.1808 5.35713   3
  -7  -2  -2 172.765 7.35297   3
  -7  -2  -2 176.708 10.9789   6
   7   2   2 167.154 11.3238   5
   7   2   2 160.412 12.1663   7
   7   2   2 169.993 11.2667   6
   7   2   2 175.248 10.7270   6
   7   2   2 175.593 10.9493   3
  -8  -2  -2 26.0654 5.47820   6
  -8  -2  -2 20.6033 3.05216   3
  -8  -2  -2 24.9196 3.27839   3
   8   2   2 22.0328 5.71222   5
   8   2   2 16.2353 4.46127   6
   8   2   2 25.4947 5.59826   3
   8   2   2 24.7625 5.16698   6
   8   2   2 18.0250 5.81353   7
  -9  -2  -2 41.2426 6.88581   6
  -9  -2  -2 25.4826 2.71694   3
   9   2   2 29.7945 6.33168   6
   9   2   2 31.0699 6.43030   7
   9   2   2 27.6697 5.94701   5
   9   2   2 20.3005 4.71204   6
  10   2   2 148.364 12.5535   5
  10   2   2 142.500 12.7889   7
  10   2   2 147.575 11.1125   3
  10   2   2 143.693 11.5405   6
  11  -3  -2 -2.0574 2.20900   5
  11  -3  -2 7.07394 2.78243   6
  11  -3  -2 -0.8947 2.30063   3
  11  -3  -2 0.33216 4.31657   7
  10  -3  -2 1.44554 3.21368   4
  10  -3  -2 -2.9593 2.39414   7
  10  -3  -2 4.52030 2.46154   6
  10  -3  -2 2.91488 2.98677   6
  10  -3  -2 -0.5748 2.54931   5
   9  -3  -2 61.5878 8.13957   4
   9  -3  -2 79.8915 7.13312   6
   9  -3  -2 65.1542 5.94298   6
   9  -3  -2 59.8283 6.31817   3
   9  -3  -2 72.3884 8.55707   7
  -9   3   2 73.4332 6.23917   6
   8  -3  -2 186.233 10.8119   5
   8  -3  -2 185.792 9.58300   3
   8  -3  -2 176.330 9.68254   6
   8  -3  -2 181.368 11.5959   4
   8  -3  -2 185.350 9.44396   6
   8  -3  -2 189.110 12.1148   7
  -8   3   2 176.826 9.11575   6
   7  -3  -2 0.86449 1.67691   3
   7  -3  -2 4.42402 2.18705   6
   7  -3  -2 2.23079 2.55437   5
   7  -3  -2 4.51793 2.12263   6
   7  -3  -2 8.38784 3.28100   4
   7  -3  -2 2.04641 2.92733   7
   7  -3  -2 -0.3221 1.65434   3
  -7   3   2 4.41561 2.84059   5
  -7   3   2 3.91479 1.94831   6
   6  -3  -2 58.4536 4.98112   5
   6  -3  -2 57.1611 4.39279   6
   6  -3  -2 45.4494 5.26781   7
   6  -3  -2 56.3919 4.40405   3
   6  -3  -2 49.9919 5.29506   4
   6  -3  -2 54.8401 4.58802   6
   6  -3  -2 58.6231 4.11011   3
  -6   3   2 55.8027 5.94142   7
  -6   3   2 47.2340 4.52028   5
  -6   3   2 50.6060 4.07424   6
  -6   3   2 56.4303 4.59600   6
   5  -3  -2 491.224 15.1909   5
   5  -3  -2 502.410 14.4348   3
   5  -3  -2 521.144 16.7704   4
   5  -3  -2 522.266 17.1856   7
   5  -3  -2 516.525 14.7329   6
   5  -3  -2 501.717 13.5531   3
  -5   3   2 516.693 14.2170   6
  -5   3   2 518.366 15.2450   6
  -5   3   2 498.577 17.5929   7
  -5   3   2 519.265 15.4622   5
   4  -3  -2 1016.46 23.2482   5
   4  -3  -2 1016.39 25.5431   4
   4  -3  -2 985.674 23.1023   6
   4  -3  -2 986.548 21.7728   3
   4  -3  -2 980.472 25.3739   7
   4  -3  -2 985.441 23.3392   6
   4  -3  -2 977.404 22.9605   3
  -4   3   2 995.463 25.8472   7
  -4   3   2 976.651 22.9968   6
  -4   3   2 996.040 19.2600   3
  -4   3   2 991.145 23.3129   6
   3  -3  -2 136.334 5.26076   5
   3  -3  -2 140.533 5.87506   6
   3  -3  -2 135.785 6.60414   7
   3  -3  -2 132.481 5.50659   3
   3  -3  -2 132.799 5.01843   3
   3  -3  -2 133.376 5.55251   6
   3  -3  -2 148.649 6.92954   4
  -3   3   2 143.069 6.86357   4
  -3   3   2 140.044 6.71396   7
  -3   3   2 129.462 5.20865   5
  -3   3   2 136.218 4.32829   3
  -3   3   2 139.572 5.80546   6
  -3   3   2 134.707 4.61568   3
   2  -3  -2 148.014 5.32171   3
   2  -3  -2 146.033 5.92290   6
   2  -3  -2 154.385 6.65703   4
   2  -3  -2 145.061 5.73466   3
   2  -3  -2 164.643 6.05547   6
   2  -3  -2 147.447 4.81272   5
   2  -3  -2 150.262 6.34568   7
  -2   3   2 157.933 4.94948   5
  -2   3   2 148.093 5.04448   3
  -2   3   2 150.382 5.35806   3
  -2   3   2 147.909 7.25681   4
  -2   3   2 160.762 6.82829   6
  -2   3   2 154.508 6.45378   7
   1  -3  -2 1608.37 33.5029   3
   1  -3  -2 1628.79 35.1094   4
   1  -3  -2 1628.67 33.7896   6
   1  -3  -2 1629.89 34.1636   7
   1  -3  -2 1628.15 33.6697   6
   1  -3  -2 1530.86 34.2613   3
  -1   3   2 1606.53 34.9851   4
  -1   3   2 1633.98 31.7596   5
  -1   3   2 1647.68 33.9578   6
  -1   3   2 1626.52 34.1609   7
  -1   3   2 1624.19 34.0595   3
  -1   3   2 1628.75 33.3724   3
  -1   3   2 1634.39 34.0068   6
   0  -3  -2 909.992 21.6875   4
   0  -3  -2 897.855 20.4834   3
   0  -3  -2 917.255 21.7655   6
   0  -3  -2 896.749 21.5020   3
   0  -3  -2 901.594 21.2582   7
   0  -3  -2 880.749 21.5771   6
   0   3   2 900.977 21.1630   3
   0   3   2 913.650 21.5491   4
   0   3   2 920.153 20.7658   3
   0   3   2 923.477 21.4783   6
   0   3   2 916.014 21.1551   7
   0   3   2 903.293 22.1042   6
   1   3   2 4686.61 90.8478   4
   1   3   2 4607.75 90.5841   3
  -2  -3  -2 51.2685 4.07151   3
  -2  -3  -2 47.1993 3.32268   3
  -2  -3  -2 45.0036 4.04545   6
  -2  -3  -2 52.1915 4.24010   4
  -2  -3  -2 48.1772 4.32353   6
   2   3   2 47.2557 3.88265   5
   2   3   2 45.7759 4.16919   6
   2   3   2 46.8246 3.89268   3
   2   3   2 50.5160 4.26508   6
   2   3   2 50.2000 4.20536   4
   2   3   2 54.8691 4.18690   3
  -3  -3  -2 2.85993 1.69261   6
  -3  -3  -2 4.24974 1.93249   4
  -3  -3  -2 1.72822 1.30809   6
  -3  -3  -2 2.81022 1.13550   3
   3   3   2 6.09247 2.01098   3
   3   3   2 1.58225 1.47477   3
   3   3   2 0.33900 1.53891   6
   3   3   2 2.96737 1.36295   6
   3   3   2 2.40304 1.45821   5
   3   3   2 2.37448 1.86975   4
  -4  -3  -2 778.614 22.7176   3
  -4  -3  -2 772.158 22.3504   5
  -4  -3  -2 778.321 19.5217   3
  -4  -3  -2 768.139 22.6759   6
  -4  -3  -2 776.409 23.0450   6
   4   3   2 780.335 22.1373   3
   4   3   2 781.628 23.7264   6
   4   3   2 743.351 21.5859   3
   4   3   2 780.347 22.6414   4
   4   3   2 763.095 22.4489   6
   4   3   2 760.115 22.5901   5
  -5  -3  -2 10.6408 3.27354   5
  -5  -3  -2 16.5761 3.55139   6
  -5  -3  -2 15.1087 3.00240   3
  -5  -3  -2 10.5746 2.02954   3
  -5  -3  -2 11.6081 3.03750   6
   5   3   2 5.75626 2.38432   6
   5   3   2 13.1362 3.31652   3
   5   3   2 7.04019 3.36330   4
   5   3   2 10.2286 3.14050   3
   5   3   2 16.1579 3.47867   5
   5   3   2 9.15746 2.90269   6
  -6  -3  -2 16.9181 2.81348   3
  -6  -3  -2 11.0397 2.64324   3
  -6  -3  -2 5.97076 3.09032   6
   6   3   2 13.7934 3.56008   3
   6   3   2 13.0287 3.53782   6
   6   3   2 5.64931 2.81506   5
   6   3   2 9.45875 3.37467   6
  -7  -3  -2 8.99104 3.60986   6
  -7  -3  -2 8.04659 2.37944   3
   7   3   2 3.65467 3.33481   5
   7   3   2 8.31802 3.74068   6
   7   3   2 10.4719 3.87333   3
   7   3   2 10.8693 4.15641   6
  -8  -3  -2 -2.2267 2.65615   6
  -8  -3  -2 1.04498 1.90122   3
  -8  -3  -2 1.51606 1.90520   3
   8   3   2 2.72076 2.64871   6
   8   3   2 4.70244 3.38399   6
   8   3   2 2.54486 2.80397   3
  -9  -3  -2 14.9266 5.01182   6
   9   3   2 19.6104 4.69754   6
   9   3   2 20.0000 4.21086   6
   9   3   2 14.7483 4.92156   3
   9   3   2 8.28689 4.69875   7
   9   3   2 21.4571 5.15195   5
  11  -4  -2 8.44211 3.66840   5
  11  -4  -2 0.83580 2.59709   6
  11  -4  -2 11.6327 3.93116   7
  11  -4  -2 -1.1032 2.56620   6
  11  -4  -2 -0.6744 3.32455   4
  11  -4  -2 4.23471 3.58095   3
  10  -4  -2 30.4973 5.81326   4
  10  -4  -2 33.2991 5.51939   3
  10  -4  -2 39.0374 5.06378   6
  10  -4  -2 31.8330 5.20556   6
  10  -4  -2 36.4670 6.93328   7
  10  -4  -2 33.7409 6.00658   5
 -10   4   2 26.2504 4.89261   6
   9  -4  -2 49.3604 5.98925   6
   9  -4  -2 60.3491 6.03173   3
   9  -4  -2 54.6509 7.01880   4
   9  -4  -2 61.1141 7.70489   7
   9  -4  -2 61.2983 5.91186   6
  -9   4   2 59.5984 6.07441   6
   8  -4  -2 -3.4721 2.16087   5
   8  -4  -2 4.95626 2.66029   6
   8  -4  -2 1.05854 2.20153   3
   8  -4  -2 0.10019 2.20340   7
   8  -4  -2 -0.2499 1.68295   3
   8  -4  -2 3.44088 2.44282   6
  -8   4   2 0.33602 2.03441   6
   7  -4  -2 -0.4126 1.84058   3
   7  -4  -2 1.41248 1.87359   6
   7  -4  -2 3.19649 2.65677   7
   7  -4  -2 6.86144 2.50653   3
   7  -4  -2 8.18776 3.21001   4
   7  -4  -2 4.32198 2.51724   5
  -7   4   2 4.37508 2.46553   5
  -7   4   2 6.77079 2.15163   6
   6  -4  -2 2.20739 1.59233   4
   6  -4  -2 -0.4901 1.26842   6
   6  -4  -2 0.09362 1.55337   5
   6  -4  -2 1.55396 1.99329   7
   6  -4  -2 3.32354 1.51462   3
   6  -4  -2 1.76111 1.38947   3
  -6   4   2 1.51546 1.44574   6
  -6   4   2 0.24574 1.58313   6
  -6   4   2 5.16817 2.28742   5
   5  -4  -2 638.182 16.5852   3
   5  -4  -2 635.756 17.6261   3
   5  -4  -2 628.208 19.9015   4
   5  -4  -2 632.497 17.8402   5
   5  -4  -2 639.297 17.7780   6
   5  -4  -2 639.449 19.8834   7
   5  -4  -2 623.688 18.2727   6
  -5   4   2 635.906 13.8056   3
  -5   4   2 637.337 20.6394   7
  -5   4   2 636.857 18.2815   6
  -5   4   2 636.493 13.4036   3
  -5   4   2 638.705 17.9713   5
   4  -4  -2 446.704 13.4438   6
   4  -4  -2 426.248 16.7123   7
   4  -4  -2 470.572 15.3274   4
   4  -4  -2 452.733 12.6023   3
   4  -4  -2 457.826 13.0487   5
   4  -4  -2 442.505 13.7406   6
   4  -4  -2 442.869 13.4148   3
  -4   4   2 459.146 13.9009   6
  -4   4   2 459.647 11.7410   3
  -4   4   2 467.484 11.1898   3
  -4   4   2 444.542 12.9776   5
  -4   4   2 461.713 15.6040   7
   3  -4  -2 592.118 17.0684   7
   3  -4  -2 589.510 15.8615   3
   3  -4  -2 617.096 17.3710   4
   3  -4  -2 605.091 14.7508   5
   3  -4  -2 588.152 15.8870   6
   3  -4  -2 600.645 16.2557   6
   3  -4  -2 574.273 14.8498   3
  -3   4   2 596.269 14.8887   3
  -3   4   2 597.594 14.7879   5
  -3   4   2 599.827 17.3050   7
  -3   4   2 597.783 14.2603   3
  -3   4   2 584.094 15.9967   6
  -3   4   2 596.687 17.2024   4
  -3   4   2 584.794 16.0224   6
   2  -4  -2 65.1130 4.22609   6
   2  -4  -2 67.0724 4.20358   3
   2  -4  -2 65.2953 4.59972   4
   2  -4  -2 68.9818 4.49266   7
   2  -4  -2 75.0600 4.39986   6
   2  -4  -2 65.5327 3.78610   3
  -2   4   2 64.2636 4.59646   4
  -2   4   2 75.5652 4.38116   6
  -2   4   2 72.2906 4.43226   6
  -2   4   2 72.2630 4.57514   7
  -2   4   2 71.6629 3.82503   3
  -2   4   2 69.2805 3.93460   3
  -2   4   2 66.6331 3.29216   5
   1  -4  -2 2149.39 46.7075   6
   1  -4  -2 2198.04 44.5326   3
   1  -4  -2 2176.94 46.4630   7
   1  -4  -2 2183.52 46.6116   4
   1  -4  -2 2241.00 46.0409   6
   1  -4  -2 2209.49 45.8185   3
  -1   4   2 2284.95 46.0992   6
  -1   4   2 2180.31 46.2518   7
  -1   4   2 2196.65 46.0738   4
  -1   4   2 2248.81 46.4592   6
  -1   4   2 2176.23 44.1778   5
  -1   4   2 2234.93 44.6510   3
  -1   4   2 2175.47 46.0944   3
   0  -4  -2 7808.15 166.450   2
   0   4   2 7637.82 167.445   2
  -1  -4  -2 39.0925 3.74568   6
  -1  -4  -2 37.3634 3.11960   3
  -1  -4  -2 41.0078 3.84766   6
  -1  -4  -2 38.0426 3.72392   3
  -1  -4  -2 43.8367 4.06028   4
   1   4   2 38.6195 3.42192   3
   1   4   2 30.6835 3.62753   6
   1   4   2 36.1334 3.43396   7
   1   4   2 41.4088 3.62372   6
   1   4   2 40.6982 3.69238   4
   1   4   2 37.4729 3.19813   5
   1   4   2 37.2301 3.59701   3
  -2  -4  -2 85.4759 5.87495   6
  -2  -4  -2 88.2643 4.79412   3
  -2  -4  -2 93.7560 6.15349   6
  -2  -4  -2 76.0472 5.32878   3
   2   4   2 82.9152 5.56770   7
   2   4   2 75.7416 5.32529   3
   2   4   2 82.0214 5.33643   5
   2   4   2 80.5880 5.51159   4
   2   4   2 82.6318 5.52388   6
   2   4   2 91.4791 6.44983   6
  -3  -4  -2 339.836 13.2313   4
  -3  -4  -2 339.548 10.9339   3
  -3  -4  -2 334.121 12.9569   6
  -3  -4  -2 357.511 14.1313   3
  -3  -4  -2 355.434 13.6630   6
   3   4   2 335.281 13.8724   6
   3   4   2 331.207 12.3339   3
   3   4   2 322.679 12.6358   3
   3   4   2 324.877 12.7064   6
   3   4   2 334.597 12.8513   4
   3   4   2 337.856 12.7744   5
  -4  -4  -2 184.511 11.3620   6
  -4  -4  -2 180.993 8.84224   3
  -4  -4  -2 184.158 10.0707   6
  -4  -4  -2 179.309 7.68786   3
   4   4   2 191.879 10.6961   6
   4   4   2 170.435 9.36931   6
   4   4   2 182.264 9.84546   4
   4   4   2 177.098 9.34368   3
   4   4   2 186.521 9.79567   5
  -5  -4  -2 358.268 11.9864   3
  -5  -4  -2 362.467 15.8265   6
  -5  -4  -2 384.555 13.7285   3
   5   4   2 381.332 15.1058   3
   5   4   2 351.465 15.1297   3
   5   4   2 381.289 15.8614   5
   5   4   2 396.518 17.0840   6
   5   4   2 376.548 15.2600   6
  -6  -4  -2 480.899 16.1049   3
  -6  -4  -2 497.433 19.8680   6
  -6  -4  -2 475.905 14.6360   3
   6   4   2 499.309 20.6849   6
   6   4   2 497.317 18.9468   6
   6   4   2 495.709 19.9124   5
   6   4   2 495.011 18.8304   3
  -7  -4  -2 0.85549 1.99516   3
  -7  -4  -2 0.26800 3.12628   6
  -7  -4  -2 -0.2078 2.11069   3
   7   4   2 0.22327 2.38998   6
   7   4   2 1.62166 2.56931   5
   7   4   2 -1.1798 2.13753   3
   7   4   2 -4.7947 2.40978   6
  -8  -4  -2 15.2002 2.95052   3
  -8  -4  -2 16.9186 2.87579   3
  -8  -4  -2 21.4136 5.99094   6
   8   4   2 23.0015 5.22492   3
   8   4   2 19.1682 5.76347   5
   8   4   2 17.5717 4.91956   6
   8   4   2 22.4379 4.97680   6
   9   4   2 7.65755 4.58844   7
   9   4   2 2.48622 3.84643   3
   9   4   2 4.00056 4.35896   6
  11  -5  -2 25.4026 5.49461   5
  11  -5  -2 16.6644 6.04760   4
  11  -5  -2 25.2442 5.55432   7
  10  -5  -2 25.9406 5.95019   4
  10  -5  -2 22.7606 4.51810   6
  10  -5  -2 19.9154 5.29298   5
  10  -5  -2 27.0334 5.24627   6
  10  -5  -2 34.0602 6.48726   7
  10  -5  -2 23.4118 5.01628   3
 -10   5   2 33.0647 5.25161   6
   9  -5  -2 85.6898 7.73025   3
   9  -5  -2 96.8067 9.03647   7
   9  -5  -2 80.8519 8.34736   4
   9  -5  -2 98.2275 9.53382   5
   9  -5  -2 82.0063 7.59118   6
   9  -5  -2 85.5656 7.09114   6
  -9   5   2 101.353 7.82340   6
   8  -5  -2 73.2156 6.46883   6
   8  -5  -2 54.3945 8.99456   7
   8  -5  -2 80.8172 6.92195   3
   8  -5  -2 63.4493 6.58181   6
   8  -5  -2 71.5118 7.60105   4
   8  -5  -2 62.5013 6.70498   5
  -8   5   2 63.6216 6.06767   6
   7  -5  -2 0.74273 2.10554   5
   7  -5  -2 2.99255 2.01985   6
   7  -5  -2 0.78028 1.85783   6
   7  -5  -2 2.31188 1.97083   3
   7  -5  -2 -3.2997 1.65213   7
   7  -5  -2 6.10043 2.81938   4
   7  -5  -2 1.25847 2.07388   3
  -7   5   2 5.86122 2.08931   6
  -7   5   2 -0.9708 2.26626   5
   6  -5  -2 94.7630 6.13776   5
   6  -5  -2 88.4065 6.00204   6
   6  -5  -2 93.3749 5.88376   3
   6  -5  -2 103.341 6.81601   6
   6  -5  -2 89.7502 7.11032   4
   6  -5  -2 91.2140 6.35168   3
   6  -5  -2 94.7999 7.43912   7
  -6   5   2 91.8396 3.73806   3
  -6   5   2 94.8568 3.50152   3
  -6   5   2 83.9030 6.41436   6
  -6   5   2 77.0925 7.12593   7
  -6   5   2 93.7869 6.25542   5
   5  -5  -2 25.3958 3.53759   3
   5  -5  -2 24.5077 4.22007   4
   5  -5  -2 26.9501 3.52708   6
   5  -5  -2 26.4091 4.27995   7
   5  -5  -2 25.8496 3.64845   6
   5  -5  -2 28.4307 3.36595   5
   5  -5  -2 29.0249 3.61067   3
  -5   5   2 24.4352 4.90902   7
  -5   5   2 23.4035 3.34741   5
  -5   5   2 26.4234 4.41474   6
  -5   5   2 29.5104 2.65783   3
  -5   5   2 26.4854 2.35796   3
  -5   5   2 33.4344 4.13526   6
   4  -5  -2 732.143 21.0811   4
   4  -5  -2 721.960 18.7952   3
   4  -5  -2 703.434 20.1685   6
   4  -5  -2 723.618 18.3717   5
   4  -5  -2 724.023 19.8880   6
   4  -5  -2 745.052 21.3174   7
  -4   5   2 754.367 20.1444   6
  -4   5   2 722.495 18.6284   5
  -4   5   2 724.075 21.7698   7
  -4   5   2 723.428 17.3356   3
  -4   5   2 742.755 19.7806   6
  -4   5   2 701.066 19.5199   3
  -4   5   2 717.458 21.3197   4
   3  -5  -2 10.7873 2.44353   3
   3  -5  -2 10.9274 2.15810   3
   3  -5  -2 8.30437 2.03423   6
   3  -5  -2 6.77561 1.57773   5
   3  -5  -2 9.79662 2.45704   4
  -3   5   2 11.3820 2.60742   4
  -3   5   2 11.4460 1.95777   5
  -3   5   2 7.86789 1.78952   3
  -3   5   2 8.72794 2.20811   6
  -3   5   2 9.92426 1.87867   3
  -3   5   2 6.29559 2.11782   7
   2  -5  -2 193.280 8.28073   6
   2  -5  -2 191.320 8.67813   4
   2  -5  -2 202.748 8.55637   3
   2  -5  -2 195.728 8.68405   7
   2  -5  -2 192.359 8.35116   6
   2  -5  -2 194.053 7.54511   3
  -2   5   2 175.507 8.23239   4
  -2   5   2 196.960 8.64827   7
  -2   5   2 203.600 8.59567   6
  -2   5   2 201.529 7.52972   3
  -2   5   2 198.822 6.92024   5
  -2   5   2 194.094 7.84722   3
  -2   5   2 189.927 8.18069   6
   1  -5  -2 227.114 9.30229   6
   1  -5  -2 212.727 9.11269   7
   1  -5  -2 229.663 9.35855   3
   1  -5  -2 219.977 9.14489   6
   1  -5  -2 221.128 9.19118   4
   1  -5  -2 214.088 8.10192   3
  -1   5   2 218.448 9.42439   6
  -1   5   2 232.236 8.47113   3
  -1   5   2 228.562 8.90128   3
  -1   5   2 218.831 8.90452   6
  -1   5   2 221.519 9.18826   4
  -1   5   2 210.041 8.86887   7
  -1   5   2 206.758 7.36450   5
   0  -5  -2 70.6067 4.56533   3
   0  -5  -2 77.2962 6.00665   3
   0  -5  -2 74.0788 5.19504   7
   0  -5  -2 76.8073 5.30477   6
   0  -5  -2 79.2529 5.36691   4
   0   5   2 73.9840 5.13544   4
   0   5   2 64.1510 4.69865   7
   0   5   2 74.4056 5.09653   3
   0   5   2 68.4987 4.89760   6
   0   5   2 74.2548 4.88368   3
   0   5   2 66.7319 5.30476   6
  -1  -5  -2 371.941 13.4776   6
  -1  -5  -2 360.114 12.9835   6
  -1  -5  -2 344.486 14.5414   4
  -1  -5  -2 382.933 13.3564   3
  -1  -5  -2 355.128 11.6216   3
   1   5   2 370.381 13.0042   7
   1   5   2 364.996 12.2486   3
   1   5   2 368.666 13.8757   6
   1   5   2 375.757 14.9530   6
   1   5   2 391.267 12.3837   5
   1   5   2 368.867 12.8499   4
   1   5   2 361.639 12.8465   3
  -2  -5  -2 13.6040 3.02831   6
  -2  -5  -2 11.5461 2.66092   6
  -2  -5  -2 9.68359 2.11138   3
  -2  -5  -2 11.0716 2.67519   4
   2   5   2 8.00208 2.44956   7
   2   5   2 12.7864 2.66438   3
   2   5   2 10.0821 2.68764   5
   2   5   2 9.92399 2.53582   3
   2   5   2 7.22229 2.28660   4
   2   5   2 9.21351 2.77625   6
   2   5   2 11.2957 2.56834   6
  -3  -5  -2 69.9910 6.08121   6
  -3  -5  -2 55.4774 5.54279   6
  -3  -5  -2 66.1966 5.57025   3
  -3  -5  -2 62.4366 5.64022   4
  -3  -5  -2 60.7022 4.63115   3
   3   5   2 52.5513 5.02242   3
   3   5   2 57.9300 5.80067   6
   3   5   2 62.3238 5.39235   6
   3   5   2 71.3102 5.67872   5
  -4  -5  -2 204.120 11.1698   4
  -4  -5  -2 185.605 9.64395   3
  -4  -5  -2 184.919 10.4888   6
  -4  -5  -2 190.657 8.47096   3
  -4  -5  -2 197.778 10.9858   6
   4   5   2 197.886 11.6882   6
   4   5   2 211.757 10.8900   5
   4   5   2 189.843 9.92687   3
   4   5   2 197.312 10.5728   3
   4   5   2 197.895 10.5997   4
   4   5   2 177.471 9.88780   6
  -5  -5  -2 333.000 11.9478   3
  -5  -5  -2 362.914 16.0336   6
  -5  -5  -2 347.086 13.4105   3
   5   5   2 339.788 14.6667   3
   5   5   2 354.621 15.5863   5
   5   5   2 307.958 15.7385   6
   5   5   2 348.780 15.0390   6
  -6  -5  -2 256.371 14.3350   6
  -6  -5  -2 260.834 11.3938   3
  -6  -5  -2 244.591 11.4356   3
   6   5   2 265.497 13.4686   6
   6   5   2 279.074 15.6467   3
   6   5   2 283.923 15.8603   6
   6   5   2 268.893 16.8347   5
  -7  -5  -2 27.5555 3.61577   3
  -7  -5  -2 37.1786 6.28194   6
  -7  -5  -2 22.6628 3.68701   3
   7   5   2 29.7426 5.99191   6
   7   5   2 19.4833 4.70740   6
   7   5   2 28.7376 5.55445   3
   7   5   2 23.4957 5.23329   5
  -8  -5  -2 40.2328 7.93691   6
  -8  -5  -2 49.6334 4.53013   3
  -8  -5  -2 44.4245 4.12336   3
   8   5   2 55.3164 8.70334   5
   8   5   2 47.1982 7.76273   6
   8   5   2 48.8973 7.64962   6
   8   5   2 54.1267 8.16887   3
  10  -6  -2 53.1693 7.09117   6
  10  -6  -2 67.2996 8.45215   7
  10  -6  -2 60.2930 6.13667   6
  10  -6  -2 65.0283 7.46583   5
  10  -6  -2 69.9301 7.21620   3
  10  -6  -2 60.4367 7.48610   4
 -10   6   2 58.9562 7.13146   6
   9  -6  -2 54.8769 7.38523   4
   9  -6  -2 52.3698 5.57349   6
   9  -6  -2 53.8814 8.21158   7
   9  -6  -2 45.2171 6.65028   6
  -9   6   2 48.3657 6.07166   6
   8  -6  -2 2.97180 2.72257   4
   8  -6  -2 6.00743 2.53465   5
   8  -6  -2 -1.0910 2.31871   6
   8  -6  -2 3.74621 2.84712   7
   8  -6  -2 0.81875 1.93095   6
  -8   6   2 4.42826 2.73726   6
   7  -6  -2 50.5943 6.17795   4
   7  -6  -2 60.3186 5.83386   5
   7  -6  -2 49.6110 5.31317   3
   7  -6  -2 50.7195 5.80560   3
   7  -6  -2 46.6846 5.70963   6
   7  -6  -2 59.2056 5.60203   6
   7  -6  -2 46.7235 6.05685   7
  -7   6   2 47.2131 5.78003   5
  -7   6   2 49.7001 2.57865   3
   6  -6  -2 -1.8150 1.37937   6
   6  -6  -2 -0.8765 1.50352   3
   6  -6  -2 2.21909 2.02648   7
   6  -6  -2 -0.0850 1.78620   3
   6  -6  -2 0.13425 1.56254   6
   6  -6  -2 1.73730 2.18214   4
   6  -6  -2 -0.2152 1.40271   5
  -6   6   2 -0.9609 1.71469   5
  -6   6   2 0.29945 1.12685   3
  -6   6   2 3.79485 2.08732   6
   5  -6  -2 75.5547 5.95762   3
   5  -6  -2 77.6392 6.56664   7
   5  -6  -2 84.9271 6.03287   6
   5  -6  -2 85.9215 6.88968   4
   5  -6  -2 78.2125 6.15518   6
   5  -6  -2 77.7387 5.61207   3
  -5   6   2 86.2924 5.18136   3
  -5   6   2 82.0170 5.65683   5
  -5   6   2 71.5583 7.08538   7
  -5   6   2 83.4517 6.33209   6
  -5   6   2 80.6831 6.01769   6
  -5   6   2 79.8914 4.49423   3
   4  -6  -2 656.067 20.3511   6
   4  -6  -2 703.548 20.1378   6
   4  -6  -2 705.562 19.0606   3
   4  -6  -2 701.602 21.3403   4
   4  -6  -2 704.230 20.5289   3
   4  -6  -2 705.555 18.7595   5
   4  -6  -2 706.065 21.4672   7
  -4   6   2 705.868 17.9602   3
  -4   6   2 705.493 21.6987   7
  -4   6   2 689.269 18.8654   3
  -4   6   2 706.950 20.5447   6
  -4   6   2 696.742 18.7542   5
  -4   6   2 726.194 21.6541   4
  -4   6   2 704.820 20.2804   6
   3  -6  -2 162.923 8.57924   4
   3  -6  -2 159.460 8.41650   7
   3  -6  -2 157.409 8.03787   6
   3  -6  -2 163.625 8.09917   6
   3  -6  -2 151.072 7.85221   3
   3  -6  -2 158.741 7.27394   3
  -3   6   2 170.946 7.68660   3
  -3   6   2 162.697 6.96651   3
  -3   6   2 168.058 8.39635   6
  -3   6   2 155.535 8.34283   7
  -3   6   2 159.642 8.07336   6
  -3   6   2 156.585 6.73902   5
  -3   6   2 147.054 8.09081   4
   2  -6  -2 7.03743 2.03330   4
   2  -6  -2 4.93811 1.95828   3
   2  -6  -2 4.83530 1.93514   7
   2  -6  -2 4.61914 1.76624   6
   2  -6  -2 5.63282 1.64170   3
  -2   6   2 5.06584 1.94546   4
  -2   6   2 4.34592 1.78505   3
  -2   6   2 7.79637 2.17577   6
  -2   6   2 3.08243 1.38189   5
  -2   6   2 5.66557 2.00694   6
  -2   6   2 4.59608 1.96428   7
   1  -6  -2 768.961 21.6536   6
   1  -6  -2 786.558 20.1935   3
   1  -6  -2 767.526 21.6963   7
   1  -6  -2 743.224 23.7523   6
   1  -6  -2 768.454 21.7088   3
   1  -6  -2 782.412 21.7255   4
  -1   6   2 757.811 22.1521   6
  -1   6   2 769.055 19.2648   5
  -1   6   2 756.283 20.9868   3
  -1   6   2 759.138 21.5135   7
  -1   6   2 775.113 21.4846   4
  -1   6   2 756.738 21.3137   6
  -1   6   2 799.881 20.4813   3
   0  -6  -2 817.201 21.7642   3
   0  -6  -2 855.364 23.8061   3
   0  -6  -2 878.592 24.0213   6
   0  -6  -2 864.251 23.7256   4
   0  -6  -2 883.909 24.1818   6
   0  -6  -2 877.649 24.2790   7
   0   6   2 822.565 23.3910   7
   0   6   2 852.116 23.3804   3
   0   6   2 871.964 23.6006   6
   0   6   2 889.002 24.9073   6
   0   6   2 864.602 22.6136   3
   0   6   2 862.170 23.4127   4
  -1  -6  -2 532.795 15.9619   3
  -1  -6  -2 552.744 17.8193   6
  -1  -6  -2 582.269 18.1706   3
  -1  -6  -2 552.942 18.2923   6
  -1  -6  -2 536.309 17.8190   4
   1   6   2 541.027 17.4336   4
   1   6   2 556.219 17.6182   3
   1   6   2 557.321 16.9006   3
   1   6   2 546.943 17.6742   6
   1   6   2 538.227 17.7587   7
  -2  -6  -2 220.113 10.3155   3
  -2  -6  -2 207.567 10.3686   6
  -2  -6  -2 216.833 10.8843   6
  -2  -6  -2 220.956 10.7736   4
  -2  -6  -2 206.678 8.81110   3
   2   6   2 223.321 10.1171   5
   2   6   2 204.809 10.4600   7
   2   6   2 204.904 11.2491   4
   2   6   2 227.583 10.2092   3
   2   6   2 210.236 10.3832   3
   2   6   2 211.012 10.1623   6
   2   6   2 204.881 11.1801   6
  -3  -6  -2 678.905 20.9706   3
  -3  -6  -2 689.686 22.2918   4
  -3  -6  -2 668.496 22.5081   6
  -3  -6  -2 641.033 21.4676   6
   3   6   2 711.721 23.6913   6
   3   6   2 647.320 21.4590   3
   3   6   2 644.544 21.9420   7
   3   6   2 683.238 21.4735   6
   3   6   2 689.475 21.4925   5
   3   6   2 676.900 21.6474   4
  -4  -6  -2 580.465 19.1727   3
  -4  -6  -2 557.293 17.0634   3
  -4  -6  -2 582.883 21.3190   6
  -4  -6  -2 578.986 20.8872   4
   4   6   2 573.174 22.0349   6
   4   6   2 568.361 19.7979   3
   4   6   2 590.677 20.6235   5
   4   6   2 562.425 20.0468   6
  -5  -6  -2 53.2153 7.25198   6
  -5  -6  -2 73.9780 6.32292   3
  -5  -6  -2 66.0174 5.52344   3
   5   6   2 64.8075 6.65635   3
   5   6   2 67.9841 6.69903   6
   5   6   2 74.9505 7.96697   6
   5   6   2 68.0456 7.04783   5
  -6  -6  -2 53.8032 5.47540   3
  -6  -6  -2 60.7151 5.95998   3
  -6  -6  -2 60.1142 7.29548   6
   6   6   2 61.8282 8.44627   6
   6   6   2 63.7276 7.62071   5
   6   6   2 64.4522 7.51933   3
   6   6   2 57.5748 7.80212   6
  -7  -6  -2 2.35406 4.73419   6
  -7  -6  -2 17.7302 3.40988   3
   7   6   2 7.99206 4.10942   5
   7   6   2 9.03379 4.54445   6
   7   6   2 19.0579 4.77401   3
  -8  -6  -2 -1.3790 2.20068   3
  -8  -6  -2 -1.0335 4.59336   6
   8   6   2 -0.5531 3.41073   6
   8   6   2 0.51301 3.47696   3
   8   6   2 -3.1419 2.44592   5
  10  -7  -2 17.8930 4.20914   6
  10  -7  -2 14.2949 4.73892   6
  10  -7  -2 21.1716 4.41772   5
  10  -7  -2 16.2748 4.61722   3
  10  -7  -2 17.6939 5.47259   7
  10  -7  -2 21.6493 5.35341   4
   9  -7  -2 106.199 9.66210   4
   9  -7  -2 96.5294 7.98956   6
   9  -7  -2 86.4124 8.48025   6
   9  -7  -2 93.2791 8.33756   3
   9  -7  -2 100.430 9.78490   7
   8  -7  -2 33.2220 5.13700   6
   8  -7  -2 38.4061 6.70268   7
   8  -7  -2 45.3712 5.48665   5
   8  -7  -2 34.3374 6.21402   4
   8  -7  -2 42.9019 6.25532   3
   8  -7  -2 42.5920 6.62188   6
  -8   7   2 46.3020 6.88149   6
   7  -7  -2 198.757 10.9346   3
   7  -7  -2 187.954 12.2064   7
   7  -7  -2 199.814 11.1243   6
   7  -7  -2 193.273 10.0016   5
   7  -7  -2 201.513 12.5393   6
   7  -7  -2 194.174 13.6937   4
  -7   7   2 190.576 10.0471   5
  -7   7   2 201.474 7.03341   3
  -7   7   2 188.087 10.3388   6
   6  -7  -2 5.56766 2.40241   3
   6  -7  -2 -0.7641 1.74699   4
   6  -7  -2 -2.0536 1.51203   7
   6  -7  -2 -0.2482 1.56940   3
   6  -7  -2 -0.3528 1.88393   6
   6  -7  -2 4.95820 2.61580   6
   6  -7  -2 -1.5649 1.63565   5
  -6   7   2 -0.9751 1.97494   5
  -6   7   2 -1.1318 1.72029   3
  -6   7   2 3.62705 2.23194   6
  -6   7   2 1.60164 1.50821   3
   5  -7  -2 4.39511 2.37258   3
   5  -7  -2 2.25141 1.74842   5
   5  -7  -2 1.90243 1.74601   4
   5  -7  -2 5.05666 2.24125   6
   5  -7  -2 1.28901 1.66369   3
   5  -7  -2 -0.6780 1.90342   7
   5  -7  -2 1.39984 1.90102   6
  -5   7   2 2.55721 2.17951   6
  -5   7   2 1.20638 1.79608   5
  -5   7   2 1.55322 1.71764   3
   4  -7  -2 22.3304 3.44382   3
   4  -7  -2 24.9587 4.32462   7
   4  -7  -2 19.2564 3.61207   6
   4  -7  -2 21.4239 3.91915   3
   4  -7  -2 20.5513 3.93047   6
   4  -7  -2 21.3753 4.12599   4
  -4   7   2 22.4338 3.49323   3
  -4   7   2 21.6207 3.31980   5
  -4   7   2 12.6469 3.23928   7
  -4   7   2 18.3787 3.59300   6
  -4   7   2 24.4401 4.22938   4
  -4   7   2 22.6627 4.08774   6
  -4   7   2 26.9806 3.14291   3
   3  -7  -2 80.7167 6.15685   3
   3  -7  -2 77.8891 5.90668   6
   3  -7  -2 72.5715 6.20228   7
   3  -7  -2 77.7960 5.86109   6
   3  -7  -2 75.5108 6.21690   4
  -3   7   2 71.1036 5.88086   6
  -3   7   2 81.9291 5.32909   3
  -3   7   2 73.3492 4.90766   5
  -3   7   2 70.2299 5.54459   3
  -3   7   2 72.4815 5.92863   6
  -3   7   2 87.2784 7.75407   7
   2  -7  -2 18.8711 3.39191   6
   2  -7  -2 18.7797 3.58657   4
   2  -7  -2 16.4528 3.23703   6
   2  -7  -2 16.7927 3.41106   7
   2  -7  -2 17.4849 3.36894   3
  -2   7   2 21.6521 3.63341   3
  -2   7   2 13.4576 3.08155   7
  -2   7   2 21.4478 2.75453   5
  -2   7   2 15.4422 3.29361   6
  -2   7   2 18.2474 3.02746   3
  -2   7   2 17.1246 3.44977   6
  -2   7   2 18.4824 3.61527   4
   1  -7  -2 159.281 8.82830   3
   1  -7  -2 137.588 8.10686   4
   1  -7  -2 152.672 8.74020   7
   1  -7  -2 147.976 8.66271   6
   1  -7  -2 142.391 8.46482   6
  -1   7   2 155.386 9.01884   6
  -1   7   2 145.358 8.25841   4
  -1   7   2 162.459 7.33546   5
  -1   7   2 155.386 8.80615   7
  -1   7   2 151.586 8.27984   3
  -1   7   2 158.108 7.89717   3
  -1   7   2 152.756 8.40979   6
   0  -7  -2 279.581 12.1218   3
   0  -7  -2 264.884 12.0008   6
   0  -7  -2 299.018 12.3291   4
   0  -7  -2 304.211 12.7573   3
   0  -7  -2 275.320 12.4676   7
   0  -7  -2 278.397 12.3642   6
   0   7   2 255.321 11.6555   6
   0   7   2 309.723 12.3852   4
   0   7   2 277.227 14.9926   6
   0   7   2 286.194 11.3620   3
   0   7   2 285.740 12.0725   3
  -1  -7  -2 350.591 14.5473   6
  -1  -7  -2 333.959 13.6946   4
  -1  -7  -2 328.894 13.6544   6
  -1  -7  -2 315.694 13.4491   3
  -1  -7  -2 324.867 12.0494   3
   1   7   2 322.229 14.5701   6
   1   7   2 342.335 13.9122   7
   1   7   2 342.080 13.7300   6
   1   7   2 324.991 12.7652   3
   1   7   2 308.915 13.1627   3
   1   7   2 317.000 15.0231   4
  -2  -7  -2 345.065 14.8198   6
  -2  -7  -2 338.356 13.9087   3
  -2  -7  -2 315.450 13.9437   6
  -2  -7  -2 345.781 14.5454   4
  -2  -7  -2 319.661 12.1409   3
   2   7   2 334.907 16.0904   7
   2   7   2 320.708 13.8219   4
   2   7   2 335.019 15.4918   6
   2   7   2 334.762 13.6839   5
   2   7   2 335.046 14.0781   6
   2   7   2 329.320 13.3814   3
  -3  -7  -2 864.009 23.7297   3
  -3  -7  -2 865.959 27.1206   4
  -3  -7  -2 849.753 26.0096   3
  -3  -7  -2 899.042 27.9652   6
   3   7   2 907.552 29.1236   6
   3   7   2 864.501 26.5104   6
   3   7   2 918.248 26.8652   5
  -4  -7  -2 82.9170 6.24433   3
  -4  -7  -2 80.0857 8.31740   6
  -4  -7  -2 89.1091 7.91555   4
  -4  -7  -2 87.2025 7.06033   3
   4   7   2 87.2126 7.47893   6
   4   7   2 89.3896 7.49925   3
   4   7   2 91.7575 8.62073   6
   4   7   2 94.7130 8.23694   5
  -5  -7  -2 42.4371 6.88211   6
  -5  -7  -2 38.7422 5.12056   3
  -5  -7  -2 39.1959 5.29662   3
   5   7   2 41.5734 6.58002   6
   5   7   2 38.0501 6.13427   3
   5   7   2 52.6504 7.89261   6
   5   7   2 39.1262 6.74522   5
  -6  -7  -2 238.520 11.6929   3
  -6  -7  -2 241.797 14.9289   6
   6   7   2 260.487 14.6183   3
   6   7   2 240.416 15.7395   6
   6   7   2 240.221 14.2058   6
   6   7   2 254.677 15.2164   5
  -7  -7  -2 79.1012 6.67709   3
  -7  -7  -2 68.6000 10.0739   6
   7   7   2 83.6971 8.77429   3
   7   7   2 84.7277 9.80823   6
   7   7   2 71.9244 9.07148   5
  10  -8  -2 30.5034 5.32972   3
  10  -8  -2 23.4188 4.36244   5
   9  -8  -2 62.1126 8.16086   4
   9  -8  -2 60.5309 7.72065   6
   9  -8  -2 60.0310 7.68570   7
   9  -8  -2 56.2963 6.21927   6
   9  -8  -2 47.3916 7.01631   3
   9  -8  -2 44.8922 6.28326   5
  -9   8   2 42.0709 7.65675   6
   8  -8  -2 24.9199 5.37585   7
   8  -8  -2 18.2353 4.90718   6
   8  -8  -2 20.1736 4.85346   4
   8  -8  -2 13.9276 4.51820   3
   8  -8  -2 12.6527 4.00174   6
   8  -8  -2 14.4578 3.59365   5
  -8   8   2 11.6822 4.19181   6
   7  -8  -2 1.79249 2.85871   4
   7  -8  -2 3.78929 2.64749   7
   7  -8  -2 2.92748 3.26411   6
   7  -8  -2 5.16810 2.94227   3
   7  -8  -2 2.66690 2.65098   6
  -7   8   2 2.71665 2.09034   3
  -7   8   2 3.86158 2.54553   6
  -7   8   2 1.77301 1.91783   3
  -7   8   2 1.85155 2.90150   5
   6  -8  -2 395.697 17.2538   7
   6  -8  -2 371.898 14.2455   5
   6  -8  -2 376.087 15.7947   3
   6  -8  -2 396.857 16.9392   4
   6  -8  -2 364.604 15.3318   6
   6  -8  -2 403.908 16.8122   6
  -6   8   2 383.917 14.8073   5
  -6   8   2 389.889 16.0002   6
  -6   8   2 378.149 13.5373   3
  -6   8   2 390.430 12.7275   3
   5  -8  -2 378.873 15.7353   6
   5  -8  -2 416.724 17.4502   7
   5  -8  -2 470.412 17.8673   4
   5  -8  -2 414.171 16.8662   6
   5  -8  -2 432.032 16.7796   3
   5  -8  -2 414.129 14.6193   5
  -5   8   2 440.829 16.7027   6
  -5   8   2 417.974 13.8580   3
  -5   8   2 443.197 15.0468   3
  -5   8   2 435.393 15.0532   5
   4  -8  -2 295.464 13.7219   7
   4  -8  -2 278.892 13.1465   4
   4  -8  -2 309.904 13.2775   6
   4  -8  -2 280.592 12.9844   3
  -4   8   2 274.344 12.9083   6
  -4   8   2 303.695 11.5221   5
  -4   8   2 305.021 11.5268   3
  -4   8   2 302.523 13.4833   6
   3  -8  -2 250.772 11.7972   4
   3  -8  -2 229.807 10.4340   3
   3  -8  -2 252.070 11.6966   6
   3  -8  -2 232.715 11.4341   6
   3  -8  -2 249.533 12.1041   7
   3  -8  -2 238.924 11.6735   3
  -3   8   2 242.816 10.1526   3
  -3   8   2 237.339 11.0134   3
  -3   8   2 222.830 11.4660   4
  -3   8   2 243.567 9.82899   5
  -3   8   2 241.380 11.5784   6
  -3   8   2 235.434 11.6961   6
  -3   8   2 211.046 11.5008   7
   2  -8  -2 145.168 8.91531   6
   2  -8  -2 140.626 8.83588   3
   2  -8  -2 143.567 8.14436   3
   2  -8  -2 152.462 9.38368   7
   2  -8  -2 162.450 9.28121   4
   2  -8  -2 161.375 9.31999   6
  -2   8   2 162.263 9.62694   6
  -2   8   2 140.629 8.39147   3
  -2   8   2 150.288 8.93059   6
  -2   8   2 152.354 7.59495   5
  -2   8   2 148.093 9.08399   7
  -2   8   2 159.737 9.37978   4
  -2   8   2 167.825 8.45212   3
   1  -8  -2 204.843 10.5606   6
   1  -8  -2 201.246 10.9333   7
   1  -8  -2 193.095 9.45710   3
   1  -8  -2 196.819 10.6699   3
   1  -8  -2 209.082 10.8649   6
   1  -8  -2 208.407 10.6497   4
  -1   8   2 194.749 9.05301   5
  -1   8   2 207.564 10.5689   6
  -1   8   2 209.263 10.7885   7
  -1   8   2 208.877 10.4195   4
  -1   8   2 207.769 9.72073   3
  -1   8   2 208.030 10.4953   3
   0  -8  -2 10.4446 2.90843   3
   0  -8  -2 8.84287 2.76328   4
   0  -8  -2 7.04423 2.84716   6
   0  -8  -2 5.47319 2.59456   6
   0  -8  -2 10.9148 3.11260   7
   0   8   2 7.99466 2.89286   3
   0   8   2 6.70956 2.68232   7
   0   8   2 14.8598 3.47667   4
   0   8   2 8.07821 3.38448   6
  -1  -8  -2 46.1149 5.19751   4
  -1  -8  -2 43.5826 5.29737   6
  -1  -8  -2 43.8514 5.25157   3
   1   8   2 44.6620 5.31050   4
   1   8   2 38.2744 5.22123   6
   1   8   2 55.9342 5.37404   3
   1   8   2 42.6840 5.83815   6
  -2  -8  -2 11.3085 3.39894   6
  -2  -8  -2 1.60844 2.67270   3
  -2  -8  -2 1.51659 2.13733   4
   2   8   2 8.56054 2.93579   5
   2   8   2 3.70051 2.53436   3
   2   8   2 2.53547 2.31635   6
   2   8   2 -0.1851 2.37284   6
  -3  -8  -2 90.0845 8.27795   4
  -3  -8  -2 94.5459 8.86334   6
  -3  -8  -2 104.045 7.96749   3
   3   8   2 87.7175 7.67320   6
   3   8   2 84.1338 8.41878   6
   3   8   2 96.7446 7.89017   5
  -4  -8  -2 21.4773 4.68218   3
  -4  -8  -2 23.0278 5.24701   6
  -4  -8  -2 21.3592 5.89055   4
   4   8   2 21.0093 5.25721   6
   4   8   2 28.9251 5.49635   6
   4   8   2 24.5296 5.24325   3
  -5  -8  -2 57.4296 8.23409   6
  -5  -8  -2 58.1221 6.48920   3
   5   8   2 64.1531 8.30426   6
   5   8   2 67.7214 7.25588   3
   5   8   2 68.0866 7.64076   6
   5   8   2 62.6961 7.39302   5
  -6  -8  -2 0.79145 2.94277   3
  -6  -8  -2 2.67991 4.51847   6
   6   8   2 3.27030 3.85008   6
   6   8   2 3.99083 4.52088   6
   6   8   2 -0.7965 3.38975   3
  -7  -8  -2 0.45706 3.18886   3
   7   8   2 5.18206 4.79653   6
   9  -9  -2 1.55804 2.63432   3
   9  -9  -2 -1.6498 2.47168   5
   9  -9  -2 4.99528 3.50687   7
   9  -9  -2 -0.5812 3.15390   6
   9  -9  -2 -0.8828 3.65167   4
   9  -9  -2 0.15527 2.58347   6
  -9   9   2 0.96531 3.53808   6
   8  -9  -2 17.0470 4.66484   7
   8  -9  -2 6.46019 4.45825   6
   8  -9  -2 10.5690 3.99048   6
   8  -9  -2 5.89758 3.35881   5
   8  -9  -2 12.2737 3.89533   4
   8  -9  -2 6.67577 3.02952   3
  -8   9   2 14.6693 2.92750   3
  -8   9   2 11.3312 2.28975   3
  -8   9   2 8.21890 3.71935   6
   7  -9  -2 95.0365 8.68381   6
   7  -9  -2 94.3806 9.02644   7
   7  -9  -2 79.1040 7.17658   6
   7  -9  -2 81.5533 7.92132   4
   7  -9  -2 79.8017 7.78118   3
   7  -9  -2 83.8694 6.96509   5
  -7   9   2 88.0158 6.48890   3
  -7   9   2 68.9984 7.62621   6
  -7   9   2 86.7442 5.85934   3
   6  -9  -2 79.9773 7.77699   7
   6  -9  -2 62.1187 9.13595   4
   6  -9  -2 78.1220 6.36367   5
  -6   9   2 77.3359 5.80387   3
  -6   9   2 80.1992 7.41625   6
  -6   9   2 64.0612 6.34518   5
  -6   9   2 71.3601 6.35703   3
   5  -9  -2 84.7691 7.63797   6
   5  -9  -2 83.0884 7.92976   4
   5  -9  -2 80.0054 7.57061   7
   5  -9  -2 78.7735 7.81199   6
   5  -9  -2 88.3102 7.42886   3
  -5   9   2 80.4243 7.37643   6
  -5   9   2 84.1647 7.03629   3
  -5   9   2 80.9924 5.90908   3
  -5   9   2 85.5411 7.65314   5
   4  -9  -2 120.653 8.55989   6
   4  -9  -2 118.683 9.22448   6
   4  -9  -2 129.756 9.19765   4
   4  -9  -2 131.248 9.34952   7
   4  -9  -2 118.934 8.74623   3
  -4   9   2 118.354 7.35195   5
  -4   9   2 135.137 9.22463   6
  -4   9   2 126.996 7.75397   3
  -4   9   2 127.386 8.43465   3
   3  -9  -2 613.630 21.5752   7
   3  -9  -2 601.109 20.8129   4
   3  -9  -2 606.549 21.0516   3
   3  -9  -2 581.262 21.0406   6
   3  -9  -2 628.188 21.2028   6
  -3   9   2 608.341 21.4131   6
  -3   9   2 576.747 21.2589   6
  -3   9   2 592.212 18.0854   5
   2  -9  -2 5.32318 2.66261   6
   2  -9  -2 4.15466 2.51619   4
   2  -9  -2 5.93726 2.66047   6
   2  -9  -2 2.63524 2.38411   3
   2  -9  -2 3.51094 2.17034   7
  -2   9   2 4.70908 2.17625   5
  -2   9   2 -0.1953 2.00914   3
  -2   9   2 8.13733 3.12958   6
  -2   9   2 7.94082 3.06059   6
   1  -9  -2 283.591 13.6769   3
   1  -9  -2 305.223 13.6696   4
   1  -9  -2 274.598 13.4771   6
   1  -9  -2 283.818 14.1343   7
   1  -9  -2 280.670 13.8564   6
  -1   9   2 279.461 14.2397   6
  -1   9   2 273.411 11.6855   5
  -1   9   2 278.116 12.3316   3
   0  -9  -2 487.608 18.3155   4
   0  -9  -2 486.384 18.6945   3
   0  -9  -2 470.586 19.3033   7
   0  -9  -2 486.850 19.2063   6
   0  -9  -2 478.302 18.8211   6
   0   9   2 481.406 17.5430   3
   0   9   2 444.506 17.9488   6
   0   9   2 476.769 20.0090   6
  -1  -9  -2 3.68822 2.65922   3
  -1  -9  -2 4.89575 2.93338   6
   1   9   2 10.2976 3.14085   6
   1   9   2 5.50803 2.88228   3
   1   9   2 5.10776 3.23942   6
  -2  -9  -2 28.9910 5.14296   3
  -2  -9  -2 24.2785 5.10091   6
  -2  -9  -2 25.0470 5.16933   4
   2   9   2 31.5393 5.10571   3
   2   9   2 34.6765 5.44617   5
   2   9   2 38.3657 6.65093   6
   2   9   2 39.8746 5.79272   6
  -3  -9  -2 271.304 13.6938   3
  -3  -9  -2 297.522 17.6114   4
  -3  -9  -2 265.912 15.4646   6
   3   9   2 282.132 14.7276   5
   3   9   2 267.374 14.0458   6
  -4  -9  -2 11.0898 4.40491   4
  -4  -9  -2 20.5901 5.68507   6
  -4  -9  -2 16.6669 4.54691   3
   4   9   2 14.2763 4.51709   6
   4   9   2 11.7592 4.26663   5
   4   9   2 19.4764 5.94971   6
   4   9   2 17.5153 4.78701   3
  -5  -9  -2 220.588 15.0705   6
  -5  -9  -2 215.775 11.9183   3
   5   9   2 197.827 13.6968   6
   5   9   2 219.869 14.2932   5
   5   9   2 180.131 14.6583   6
   5   9   2 219.678 13.4485   3
  -6  -9  -2 7.06772 5.85120   6
  -6  -9  -2 0.03186 3.06652   3
   6   9   2 4.76920 3.64793   5
   6   9   2 7.87733 4.95428   6
   9 -10  -2 24.9724 5.23571   3
   9 -10  -2 24.4633 4.53482   5
   9 -10  -2 20.1538 4.86579   6
   9 -10  -2 19.8685 4.57836   4
   8 -10  -2 58.4218 7.03333   6
   8 -10  -2 56.2999 7.27507   7
   8 -10  -2 49.6340 7.73414   4
   8 -10  -2 55.6062 7.12702   3
  -8  10   2 49.2884 5.58835   3
  -8  10   2 48.8206 4.86235   3
   7 -10  -2 18.6215 4.87882   7
   7 -10  -2 11.8983 4.08838   6
   7 -10  -2 18.6889 4.55108   3
   7 -10  -2 25.9460 5.50739   4
   7 -10  -2 20.6078 5.42618   6
   7 -10  -2 24.9281 4.40690   5
  -7  10   2 18.2813 4.46818   3
  -7  10   2 20.2141 3.49946   3
  -7  10   2 21.9228 4.93852   6
   6 -10  -2 118.103 9.69714   6
   6 -10  -2 105.119 8.86161   3
   6 -10  -2 113.094 9.37863   6
   6 -10  -2 114.307 9.64168   7
   6 -10  -2 121.593 9.58335   4
  -6  10   2 114.118 7.41809   3
  -6  10   2 100.212 8.74599   6
   5 -10  -2 87.6489 8.31912   3
   5 -10  -2 90.1058 8.35127   4
   5 -10  -2 82.6235 8.03667   6
   5 -10  -2 84.6976 8.10082   7
  -5  10   2 78.1560 7.04652   5
  -5  10   2 83.6107 7.95522   6
   4 -10  -2 8.01850 3.68322   7
   4 -10  -2 5.29317 2.63820   3
   4 -10  -2 4.54774 3.16543   4
   4 -10  -2 9.43759 3.29431   6
   4 -10  -2 7.40979 3.09381   6
  -4  10   2 2.71896 3.23528   6
  -4  10   2 6.28861 2.48680   3
  -4  10   2 6.68708 2.90229   5
   3 -10  -2 110.673 8.95578   6
   3 -10  -2 110.679 8.69399   4
   3 -10  -2 122.390 10.7682   7
   3 -10  -2 98.9213 8.50416   6
  -3  10   2 131.865 9.72058   6
  -3  10   2 110.249 7.53525   5
  -3  10   2 109.502 7.98429   3
   2 -10  -2 11.9582 4.14088   7
   2 -10  -2 9.64975 3.28642   6
   2 -10  -2 12.9958 3.89133   4
   2 -10  -2 9.92041 3.90113   3
   2 -10  -2 17.5042 4.68943   6
  -2  10   2 11.2709 2.77530   5
  -2  10   2 9.39547 4.48688   6
  -2  10   2 11.2111 3.09017   3
   1 -10  -2 84.6014 8.25937   6
   1 -10  -2 88.0002 7.80979   3
   1 -10  -2 88.0299 8.11196   7
   1 -10  -2 92.4038 7.94505   4
   1 -10  -2 84.0604 7.90613   6
  -1  10   2 83.7011 6.78564   5
  -1  10   2 86.2532 7.01570   3
  -1  10   2 83.5385 7.88640   6
  -1  10   2 112.396 9.65278   6
   0 -10  -2 159.244 12.2688   3
   0 -10  -2 159.685 10.8912   6
   0 -10  -2 147.750 10.4254   4
   0  10   2 153.592 10.0562   3
   0  10   2 160.265 11.5960   6
   0  10   2 158.437 10.5704   6
  -1 -10  -2 377.661 17.6767   6
  -1 -10  -2 359.215 16.7470   4
   1  10   2 385.623 16.2513   3
   1  10   2 365.201 18.3096   6
   1  10   2 355.901 16.8973   6
  -2 -10  -2 0.11397 2.30138   4
  -2 -10  -2 -2.5300 2.63388   6
   2  10   2 3.53180 2.64316   3
   2  10   2 -1.3368 2.51891   5
  -3 -10  -2 22.3997 5.60726   6
  -3 -10  -2 6.83258 4.35890   4
  -3 -10  -2 16.5511 4.99452   3
   3  10   2 8.48701 4.49269   6
   3  10   2 17.7013 4.75331   5
   3  10   2 9.77006 5.36394   6
  -4 -10  -2 43.7442 8.03537   6
  -4 -10  -2 33.3537 6.59424   3
  -4 -10  -2 58.4347 7.77477   4
   4  10   2 42.6922 6.83551   5
   4  10   2 39.8200 7.62134   6
   4  10   2 42.3914 6.80341   3
  -5 -10  -2 38.8235 8.37753   6
   5  10   2 44.2006 8.05346   6
   8 -11  -2 33.8823 6.84704   7
   8 -11  -2 39.5492 6.82378   4
   8 -11  -2 52.9855 6.62434   6
   8 -11  -2 40.7649 6.72363   3
  -8  11   2 40.1182 4.71983   3
  -8  11   2 38.9897 7.37401   6
   7 -11  -2 101.311 9.65115   3
   7 -11  -2 117.605 10.2966   7
   7 -11  -2 107.867 9.48156   6
   7 -11  -2 88.1385 9.55046   4
   7 -11  -2 96.6839 10.8113   6
  -7  11   2 106.801 7.52710   3
  -7  11   2 93.7594 9.44566   6
   6 -11  -2 305.531 15.7725   6
   6 -11  -2 316.339 16.9160   7
   6 -11  -2 305.544 16.0506   3
   6 -11  -2 307.238 16.2129   4
   6 -11  -2 303.084 16.5084   6
  -6  11   2 305.534 13.0813   3
  -6  11   2 306.396 16.2256   6
   5 -11  -2 225.458 13.3281   4
   5 -11  -2 193.744 12.5190   6
   5 -11  -2 216.658 13.3780   3
   5 -11  -2 207.037 12.6609   6
   5 -11  -2 228.841 13.9246   7
  -5  11   2 211.519 13.0448   6
  -5  11   2 204.762 10.8793   3
   4 -11  -2 405.375 18.1831   3
   4 -11  -2 395.779 17.7804   4
   4 -11  -2 381.832 18.0118   6
   4 -11  -2 390.760 18.2644   7
  -4  11   2 380.070 18.4416   6
  -4  11   2 393.039 17.8162   3
   3 -11  -2 159.067 11.4968   6
   3 -11  -2 189.449 11.9847   7
   3 -11  -2 166.683 11.6038   6
   3 -11  -2 189.500 12.3017   3
   3 -11  -2 176.627 11.8086   4
  -3  11   2 184.258 12.6206   6
   2 -11  -2 90.6180 8.67926   7
   2 -11  -2 93.9192 8.63586   6
   2 -11  -2 92.5137 8.74720   6
   2 -11  -2 90.7581 8.57374   3
  -2  11   2 98.2730 8.05307   3
  -2  11   2 104.917 9.72352   6
   1 -11  -2 52.9391 7.00216   7
   1 -11  -2 40.3619 6.28555   6
   1 -11  -2 37.8836 7.25723   4
   1 -11  -2 45.7876 6.89284   3
  -1  11   2 31.7928 5.63220   3
  -1  11   2 45.4584 7.04706   6
   0 -11  -2 -1.7253 2.72492   6
   0 -11  -2 4.60307 2.83666   3
   0 -11  -2 5.57233 3.21947   4
   0  11   2 11.1077 3.28133   3
   0  11   2 -0.5860 2.42541   6
  -1 -11  -2 14.1188 4.69839   6
  -1 -11  -2 15.1925 4.39169   3
  -1 -11  -2 14.3621 4.36391   4
   1  11   2 27.8864 6.17780   6
   1  11   2 14.1493 4.45742   3
   1  11   2 16.2390 5.46492   6
  -2 -11  -2 8.88929 4.78490   6
  -2 -11  -2 6.63459 4.40179   4
   2  11   2 9.49290 4.41097   6
   2  11   2 -1.2203 4.54401   6
   2  11   2 10.8307 4.04854   5
   2  11   2 10.6664 3.78695   3
  -3 -11  -2 9.06683 3.97851   3
  -3 -11  -2 2.33216 3.99349   6
  -3 -11  -2 7.03953 4.57271   4
   3  11   2 3.66030 3.80542   5
   3  11   2 13.4261 4.90553   6
   3  11   2 -5.4300 5.12697   6
  -4 -11  -2 6.97757 4.59260   3
  -4 -11  -2 17.1213 5.93568   6
  -4 -11  -2 13.1984 4.83300   4
   4  11   2 7.24490 4.66952   5
   4  11   2 21.5078 6.05737   6
   7 -12  -2 20.1311 5.06203   3
   7 -12  -2 18.1548 5.10811   4
   7 -12  -2 22.6278 5.31219   6
   7 -12  -2 11.3766 4.39810   7
  -7  12   2 27.1792 5.69044   6
   6 -12  -2 57.6733 9.72901   6
   6 -12  -2 60.7879 7.56263   3
   6 -12  -2 60.9456 7.75014   7
   6 -12  -2 43.1225 7.08046   4
   6 -12  -2 43.4159 6.91321   6
  -6  12   2 64.0501 8.67821   6
  -6  12   2 60.4056 6.48689   3
   5 -12  -2 18.9735 5.97436   6
   5 -12  -2 16.8400 4.31947   6
   5 -12  -2 25.6162 5.24281   4
   5 -12  -2 20.2781 4.78400   3
   5 -12  -2 18.9897 5.35887   7
  -5  12   2 22.1658 5.23364   6
  -5  12   2 23.2351 4.54669   3
   4 -12  -2 3.74228 3.03216   4
   4 -12  -2 6.31307 3.65521   3
   4 -12  -2 3.11771 4.37011   6
   4 -12  -2 7.78022 3.51175   7
   4 -12  -2 7.05591 3.32922   6
  -4  12   2 12.4231 4.20761   6
  -4  12   2 5.86344 3.60101   3
   3 -12  -2 42.6810 7.11759   4
   3 -12  -2 48.5100 7.54491   6
   3 -12  -2 51.0926 6.92223   3
   3 -12  -2 52.0361 8.00429   7
  -3  12   2 43.3721 5.83932   3
  -3  12   2 29.1889 6.99329   6
   2 -12  -2 3.11879 2.94939   6
   2 -12  -2 7.53562 3.84531   7
   2 -12  -2 4.58415 3.08756   3
   2 -12  -2 3.52559 3.20154   4
  -2  12   2 -4.0523 3.97109   6
  -2  12   2 2.39557 3.58136   3
   1 -12  -2 52.6448 7.66795   3
   1 -12  -2 49.7761 7.32400   6
   1 -12  -2 52.5742 7.87385   7
   1 -12  -2 52.2174 7.49842   4
  -1  12   2 51.9295 8.04391   6
  -1  12   2 49.0187 6.18703   3
   0 -12  -2 56.2602 7.88266   4
   0 -12  -2 68.8337 7.71319   3
   0 -12  -2 57.0800 7.59354   6
   0  12   2 45.9951 8.20477   6
   0  12   2 63.7441 7.45562   3
  -1 -12  -2 138.689 10.8154   4
  -1 -12  -2 155.091 11.6979   3
  -1 -12  -2 146.350 12.2530   6
   1  12   2 146.996 10.7360   5
   1  12   2 133.216 12.3182   6
  -2 -12  -2 4.90186 4.45751   6
  -2 -12  -2 3.13374 3.94114   4
  -2 -12  -2 8.42228 4.43390   3
   2  12   2 14.6795 4.35511   3
   2  12   2 6.90890 3.82843   5
   2  12   2 10.0315 5.41963   6
   6 -13  -2 2.61877 3.60277   6
   6 -13  -2 10.6367 4.33374   7
   6 -13  -2 12.5551 4.52687   4
   6 -13  -2 5.92196 4.02413   3
  -6  13   2 15.6145 5.12122   6
  -6  13   2 9.45600 3.57896   3
   5 -13  -2 0.87392 3.83489   7
   5 -13  -2 0.63724 2.97311   6
   5 -13  -2 3.08369 2.92325   3
   5 -13  -2 11.8584 4.45756   4
  -5  13   2 4.55165 4.89246   6
  -5  13   2 7.00986 3.56863   3
   4 -13  -2 40.6132 7.81435   7
   4 -13  -2 34.4492 6.82526   3
   4 -13  -2 33.6702 6.58846   6
   4 -13  -2 36.5934 6.58376   4
  -4  13   2 29.9516 5.82795   3
  -4  13   2 34.5246 7.98493   6
   3 -13  -2 3.48731 3.52531   7
   3 -13  -2 3.10372 3.32497   3
   3 -13  -2 0.82086 3.67752   4
   3 -13  -2 1.62080 3.99778   6
  -3  13   2 -0.6568 2.43612   3
  -3  13   2 2.41994 3.96629   6
   2 -13  -2 5.48179 4.52782   6
   2 -13  -2 1.43327 3.41613   3
   2 -13  -2 -1.8269 3.68008   7
   2 -13  -2 -2.4815 2.87079   4
  -2  13   2 -1.6751 2.41475   3
   1 -13  -2 4.64264 4.35785   4
   1 -13  -2 -1.3332 3.16451   6
   1 -13  -2 6.73317 4.34385   3
  -1  13   2 10.0390 4.47879   6
  -1  13   2 9.90051 3.53063   3
   0 -13  -2 2.66156 3.88675   3
   0 -13  -2 -3.0446 3.41909   4
   0  13   2 -0.6384 2.71618   3
   0  13   2 -6.5838 3.19962   6
  -1 -13  -2 53.9311 8.80628   4
  -1 -13  -2 69.5202 8.78139   3
  -1 -13  -2 54.0180 9.50488   6
   1  13   2 48.7569 7.99460   5
   1  13   2 70.9987 7.87082   3
   1  13   2 53.8629 9.24873   6
   0  14  -3 30.7164 6.93498   6
   0  14  -3 14.5042 5.48387   3
   0 -14   3 28.4354 6.05701   4
   0 -14   3 25.6393 7.81288   6
   0 -14   3 15.4123 5.05920   3
  -1  14  -3 13.8719 5.87335   6
   1 -14   3 18.8356 5.12266   3
   1 -14   3 22.5242 5.32817   6
   1 -14   3 16.2655 4.67328   4
  -2  14  -3 43.9050 7.70557   6
  -2  14  -3 56.2805 7.65403   3
   2 -14   3 49.0383 6.22087   4
   2 -14   3 44.0496 7.10231   3
   2 -14   3 41.7912 8.15450   7
   2 -14   3 57.1421 7.78120   6
  -3  14  -3 15.9416 4.98653   3
  -3  14  -3 19.7061 5.09605   6
   3 -14   3 2.57960 4.42466   4
   3 -14   3 9.97349 4.10845   7
   3 -14   3 7.46899 3.98348   3
   3 -14   3 10.5737 5.05899   6
  -4  14  -3 12.5115 5.08995   6
   4 -14   3 6.22542 4.81013   3
   4 -14   3 12.6918 5.53289   6
   4 -14   3 14.1113 5.20291   7
   4 -14   3 9.53677 4.45758   4
  -5  14  -3 0.39181 3.96032   6
   5 -14   3 -1.8682 3.25346   6
   5 -14   3 -0.9978 3.15312   4
   2  13  -3 115.802 11.4809   6
   2  13  -3 108.204 11.6538   3
  -2 -13   3 116.907 8.90663   3
  -2 -13   3 117.250 11.3488   6
  -2 -13   3 114.101 10.3694   4
   1  13  -3 7.75771 3.63662   3
   1  13  -3 5.13887 3.21409   6
  -1 -13   3 -0.9464 3.34049   3
  -1 -13   3 -3.0487 2.68140   4
  -1 -13   3 1.48584 3.75377   6
   0  13  -3 13.2652 4.99614   6
   0  13  -3 7.74940 5.16540   6
   0  13  -3 15.3225 4.07093   3
   0 -13   3 14.8034 4.21683   4
   0 -13   3 17.2621 4.80317   6
   0 -13   3 14.7374 4.69545   3
  -1  13  -3 -0.7967 4.20865   6
  -1  13  -3 4.98502 3.32079   6
  -1  13  -3 7.99101 3.46711   3
   1 -13   3 7.04880 3.71493   6
   1 -13   3 4.84290 4.03618   7
   1 -13   3 1.70062 3.01416   4
   1 -13   3 6.41992 3.55043   3
  -2  13  -3 77.7342 8.29148   3
  -2  13  -3 61.2735 8.73059   6
   2 -13   3 77.4285 8.59555   6
   2 -13   3 70.0085 8.37570   3
   2 -13   3 77.6875 7.21714   4
   2 -13   3 81.7473 9.07120   7
  -3  13  -3 37.8483 6.24298   3
  -3  13  -3 52.8369 7.06788   6
   3 -13   3 42.3599 6.99046   3
   3 -13   3 38.0232 5.66871   4
   3 -13   3 47.9775 7.62291   7
   3 -13   3 37.9471 6.58158   6
  -4  13  -3 68.6231 7.54205   3
  -4  13  -3 68.2927 8.93489   6
   4 -13   3 65.3936 8.22463   6
   4 -13   3 65.3996 7.57269   3
   4 -13   3 91.0648 7.71812   4
   4 -13   3 78.5931 8.30580   7
  -5  13  -3 93.5280 11.8017   6
  -5  13  -3 91.6890 8.43229   3
   5 -13   3 78.5033 8.29717   4
   5 -13   3 83.6226 9.02390   3
   5 -13   3 84.8662 9.08589   7
   5 -13   3 95.1721 9.44117   6
  -6  13  -3 13.6278 4.03020   3
   6 -13   3 14.4078 4.77950   6
   6 -13   3 15.4363 4.31288   4
   6 -13   3 11.4794 4.23564   7
   6 -13   3 11.0901 4.13159   3
  -7  13  -3 13.2635 6.72371   6
   3  12  -3 118.205 9.06312   3
   3  12  -3 108.452 10.3378   6
  -3 -12   3 113.640 10.0789   6
   2  12  -3 1.90137 2.94663   3
   2  12  -3 1.27017 2.91898   6
   2  12  -3 -8.5219 3.91206   6
  -2 -12   3 0.80543 3.61070   6
  -2 -12   3 3.43199 2.89567   4
  -2 -12   3 1.18151 2.84638   3
   1  12  -3 25.3799 4.62685   3
   1  12  -3 30.3209 6.36416   6
   1  12  -3 20.3031 5.54503   6
   1  12  -3 28.3376 4.55549   4
  -1 -12   3 24.3965 4.19820   3
  -1 -12   3 25.0517 4.53258   4
  -1 -12   3 27.2430 5.54898   6
   0  12  -3 90.4431 8.51681   6
   0  12  -3 85.6504 9.28228   6
   0  12  -3 77.6089 6.80762   4
   0  12  -3 91.6507 7.84493   3
   0 -12   3 85.6772 7.59793   4
   0 -12   3 86.3588 7.99349   3
   0 -12   3 90.4721 8.53999   6
  -1  12  -3 359.778 15.5033   3
  -1  12  -3 338.421 14.0549   4
  -1  12  -3 372.719 17.5282   6
  -1  12  -3 352.670 17.6455   6
   1 -12   3 343.213 16.9318   6
   1 -12   3 346.510 15.9935   3
   1 -12   3 352.854 14.2113   4
  -2  12  -3 129.310 8.37293   4
  -2  12  -3 111.733 10.1297   6
  -2  12  -3 129.926 9.28319   3
  -2  12  -3 128.720 12.0464   6
   2 -12   3 127.236 9.45338   3
   2 -12   3 134.601 10.5391   7
   2 -12   3 128.973 8.30350   4
   2 -12   3 126.326 10.0391   6
  -3  12  -3 -1.7003 1.78780   3
  -3  12  -3 7.45222 3.84770   6
   3 -12   3 -1.0717 2.23049   3
   3 -12   3 -1.6124 2.30935   6
   3 -12   3 -2.4011 1.94185   4
   3 -12   3 6.18812 2.83885   7
  -4  12  -3 3.83979 3.64870   6
  -4  12  -3 1.80798 2.62086   3
   4 -12   3 4.47181 2.95820   3
   4 -12   3 2.67583 2.80078   6
   4 -12   3 3.84175 2.55601   4
  -5  12  -3 83.3742 9.13329   6
  -5  12  -3 89.7197 7.85191   3
   5 -12   3 91.4892 9.35620   7
   5 -12   3 80.8936 8.36754   3
   5 -12   3 90.0329 8.05734   4
   5 -12   3 80.7527 8.63748   6
  -6  12  -3 83.8663 7.51715   3
  -6  12  -3 86.5239 9.53151   6
   6 -12   3 75.1224 8.51756   7
   6 -12   3 84.7663 8.01239   4
   6 -12   3 80.3936 9.41695   3
  -7  12  -3 3.55084 4.86076   6
  -7  12  -3 0.60251 2.68739   3
   7 -12   3 -2.8976 2.79797   6
   7 -12   3 -3.4932 2.82094   4
   7 -12   3 0.51800 3.81355   3
   7 -12   3 4.82497 3.11843   7
  -8  12  -3 123.182 8.73777   3
  -8  12  -3 115.126 12.8936   6
   8 -12   3 120.908 10.8640   3
   8 -12   3 127.988 10.0919   5
   8 -12   3 120.593 10.4419   6
   8 -12   3 103.259 13.2244   7
   8 -12   3 122.838 9.75255   4
   5  11  -3 15.6029 4.69886   5
   5  11  -3 4.60683 4.01301   3
   5  11  -3 2.07855 3.78228   6
   4  11  -3 15.6347 5.54187   6
   4  11  -3 24.0449 5.26176   3
   4  11  -3 20.4769 4.99220   6
   4  11  -3 23.6619 6.18641   5
  -4 -11   3 16.6463 5.13374   6
   3  11  -3 28.2175 5.79049   6
   3  11  -3 27.1244 5.12646   3
   3  11  -3 29.3861 6.02575   6
  -3 -11   3 21.0766 3.43499   3
  -3 -11   3 21.8258 5.40912   6
   2  11  -3 35.8380 5.14766   4
   2  11  -3 38.0517 5.95683   6
  -2 -11   3 32.1898 5.65183   6
  -2 -11   3 31.5277 5.05931   4
  -2 -11   3 37.1189 4.76567   3
   1  11  -3 240.825 12.2572   4
   1  11  -3 229.497 13.2020   6
   1  11  -3 248.741 12.3200   3
   1  11  -3 247.222 13.7414   6
  -1 -11   3 239.126 13.0412   6
  -1 -11   3 220.896 12.2800   3
  -1 -11   3 257.298 11.8021   3
  -1 -11   3 240.517 11.4872   4
   0  11  -3 198.578 11.1262   3
   0  11  -3 179.105 9.55715   4
   0  11  -3 197.629 12.1976   6
   0 -11   3 199.083 10.8459   3
   0 -11   3 187.582 9.99768   4
   0 -11   3 200.797 11.5775   6
  -1  11  -3 4.24303 2.35406   3
  -1  11  -3 6.21343 2.92735   4
  -1  11  -3 0.42725 2.82138   6
  -1  11  -3 8.21940 3.49918   6
   1 -11   3 5.12311 2.32505   4
   1 -11   3 1.24749 2.95335   3
   1 -11   3 5.30734 3.76397   7
   1 -11   3 8.68683 3.62344   6
  -2  11  -3 205.134 12.5593   6
  -2  11  -3 181.946 10.9482   4
  -2  11  -3 218.110 11.2850   3
  -2  11  -3 193.943 12.3281   6
   2 -11   3 205.141 9.98387   4
   2 -11   3 209.662 11.7948   3
   2 -11   3 211.448 12.2375   6
  -3  11  -3 6.35328 3.09724   6
  -3  11  -3 0.64649 2.62908   3
   3 -11   3 0.58866 2.63670   7
   3 -11   3 2.65566 2.47107   4
  -4  11  -3 7.40952 3.51365   3
  -4  11  -3 9.60369 3.70480   6
   4 -11   3 9.43509 3.68176   6
   4 -11   3 8.46850 2.89070   4
   4 -11   3 2.83775 2.69032   3
   4 -11   3 14.4966 3.94679   7
  -5  11  -3 16.2446 3.63754   3
  -5  11  -3 23.1921 4.72347   6
   5 -11   3 18.4179 4.79118   6
   5 -11   3 15.6667 4.46536   3
   5 -11   3 20.9132 4.35050   4
   5 -11   3 10.1586 3.82126   7
  -6  11  -3 105.032 8.51952   3
  -6  11  -3 96.4496 9.51590   6
   6 -11   3 90.5768 8.80879   7
   6 -11   3 105.620 8.42622   4
   6 -11   3 102.293 9.25541   3
  -7  11  -3 26.7059 6.26458   6
  -7  11  -3 14.6593 4.38702   3
   7 -11   3 18.7082 5.28588   3
   7 -11   3 28.5235 5.45464   4
   7 -11   3 24.5008 5.14980   5
   7 -11   3 20.0532 4.72214   7
   7 -11   3 20.0090 4.96458   6
  -8  11  -3 85.3455 10.2178   6
   8 -11   3 102.192 9.31441   7
   8 -11   3 109.780 9.36508   5
   8 -11   3 86.7543 9.86260   6
   8 -11   3 90.6558 8.56503   4
   8 -11   3 88.9645 9.32193   3
   6  10  -3 20.3928 4.69886   3
   6  10  -3 24.2022 5.78516   6
   6  10  -3 26.9812 6.10488   5
   5  10  -3 3.62384 3.09116   6
   5  10  -3 -2.5855 2.75891   3
   5  10  -3 -2.6882 3.82736   5
   5  10  -3 0.93832 2.77177   6
   4  10  -3 25.2639 4.65296   3
   4  10  -3 24.1035 4.96227   6
   4  10  -3 20.5480 4.43824   6
   4  10  -3 18.5246 5.14626   5
   3  10  -3 2.08308 3.10444   6
   3  10  -3 6.46682 2.87274   4
   3  10  -3 12.0156 3.55965   6
   3  10  -3 12.5351 3.63040   3
  -3 -10   3 9.36346 2.48715   3
  -3 -10   3 8.87777 2.32148   3
  -3 -10   3 14.8186 3.81090   6
   2  10  -3 452.573 18.2196   6
   2  10  -3 425.258 15.4473   4
   2  10  -3 408.291 18.0218   6
  -2 -10   3 446.263 16.2766   4
  -2 -10   3 419.191 17.4129   6
  -2 -10   3 426.591 14.2009   3
  -2 -10   3 443.583 15.0547   3
   1  10  -3 -2.2540 1.89844   4
   1  10  -3 2.15222 2.06463   3
   1  10  -3 1.68341 2.71564   6
   1  10  -3 -2.0416 2.06443   6
  -1 -10   3 -0.4619 2.24221   3
  -1 -10   3 -1.4130 1.86335   4
  -1 -10   3 -0.1928 2.16939   6
  -1 -10   3 0.07809 2.01773   3
   0  10  -3 14.6832 3.60288   3
   0  10  -3 18.0919 3.36651   4
   0  10  -3 18.8183 4.02002   6
   0 -10   3 11.3355 3.47617   6
   0 -10   3 19.2244 3.45980   4
   0 -10   3 15.9624 3.43089   3
   0 -10   3 12.5448 3.90282   7
   0 -10   3 14.7315 3.14737   3
  -1  10  -3 -3.9760 2.14597   6
  -1  10  -3 1.25404 2.32314   6
  -1  10  -3 3.57994 2.11171   3
  -1  10  -3 3.05771 1.86939   4
   1 -10   3 -0.1021 1.64479   4
   1 -10   3 0.26184 2.45094   3
   1 -10   3 4.28307 2.71986   6
   1 -10   3 2.98496 2.50962   7
  -2  10  -3 120.941 9.20238   6
  -2  10  -3 118.758 8.05247   3
  -2  10  -3 123.898 7.58738   4
  -2  10  -3 131.306 9.27003   6
   2 -10   3 121.896 8.93122   7
   2 -10   3 120.416 10.4773   6
   2 -10   3 122.728 7.24528   4
   2 -10   3 135.928 8.70492   3
  -3  10  -3 0.12638 1.99807   3
  -3  10  -3 5.64222 2.84938   6
   3 -10   3 7.36321 3.56235   6
   3 -10   3 -0.9085 2.28511   7
   3 -10   3 5.03710 2.54046   3
   3 -10   3 6.14721 3.21557   6
   3 -10   3 4.73536 2.07494   4
  -4  10  -3 381.644 15.1665   3
  -4  10  -3 368.305 17.8150   6
  -4  10  -3 388.771 17.1000   6
   4 -10   3 414.662 16.9684   3
   4 -10   3 385.714 14.6438   4
   4 -10   3 381.470 16.8758   7
   4 -10   3 398.878 16.9382   6
   4 -10   3 378.419 17.5027   6
  -5  10  -3 10.5305 4.32541   6
   5 -10   3 12.2563 3.67694   3
   5 -10   3 13.3519 3.72065   4
   5 -10   3 20.4942 4.84826   6
   5 -10   3 11.2932 3.83015   6
  -6  10  -3 7.74102 3.76383   6
  -6  10  -3 10.9741 3.63792   3
   6 -10   3 0.39009 3.84941   6
   6 -10   3 5.39985 3.30529   5
   6 -10   3 7.35201 4.02043   7
   6 -10   3 6.23242 3.46790   4
   6 -10   3 7.20934 3.47429   6
   6 -10   3 18.6677 4.73998   3
  -7  10  -3 1.23458 3.29597   6
  -7  10  -3 9.34286 3.60821   3
   7 -10   3 5.46130 3.26713   7
   7 -10   3 5.42523 4.14191   4
   7 -10   3 9.14380 3.51848   5
   7 -10   3 9.33607 4.23958   6
   7 -10   3 1.97067 5.01838   6
   7 -10   3 8.48014 2.97049   3
  -8  10  -3 21.7339 5.59347   6
  -8  10  -3 18.1804 4.27441   3
   8 -10   3 15.3587 4.75847   7
   8 -10   3 17.9405 5.13712   3
   8 -10   3 8.30123 4.16429   4
   8 -10   3 20.0376 6.25240   6
   8 -10   3 20.0448 5.13166   5
   8 -10   3 11.2415 4.04380   6
  -9  10  -3 49.6075 8.52686   6
  -9  10  -3 57.3313 6.01591   3
   9 -10   3 57.7750 8.31534   4
   9 -10   3 60.3994 7.26857   6
   9 -10   3 61.6692 7.17294   5
   9 -10   3 59.2180 7.88979   7
   6   9  -3 27.4172 5.54517   6
   6   9  -3 18.7658 4.92966   3
   6   9  -3 28.2069 6.36178   5
  -6  -9   3 30.8536 6.12381   6
   5   9  -3 25.8125 4.76946   6
   5   9  -3 32.3686 6.72264   5
   5   9  -3 31.7219 5.92153   6
   5   9  -3 33.8819 5.18632   3
  -5  -9   3 31.2077 5.51375   6
   4   9  -3 2.47536 2.24918   6
   4   9  -3 2.05601 2.67500   5
   4   9  -3 -2.4946 2.19993   6
   4   9  -3 3.76278 2.91926   4
   4   9  -3 4.10837 2.24892   3
   3   9  -3 35.7799 4.86358   4
   3   9  -3 35.9243 5.15110   6
   3   9  -3 30.5171 5.28586   6
   3   9  -3 30.0183 4.65206   3
  -3  -9   3 42.0128 3.64092   3
  -3  -9   3 33.0637 5.15280   6
   2   9  -3 23.6113 4.46204   6
   2   9  -3 19.2555 3.87089   6
   2   9  -3 29.6185 4.31225   3
   2   9  -3 28.9824 3.89733   4
  -2  -9   3 24.9934 4.20294   4
  -2  -9   3 23.9242 3.30815   3
  -2  -9   3 23.5339 4.14439   6
   1   9  -3 75.2798 6.69696   6
   1   9  -3 73.1691 5.43260   4
   1   9  -3 76.1422 5.93776   3
   1   9  -3 86.3493 7.22301   6
  -1  -9   3 73.5751 5.80744   3
  -1  -9   3 73.4762 5.47651   3
  -1  -9   3 61.2118 5.91759   6
   0   9  -3 9.92120 3.44595   6
   0   9  -3 7.86584 2.45817   4
   0   9  -3 12.5877 3.33834   6
   0   9  -3 13.7161 3.11699   3
   0  -9   3 10.5520 2.64590   4
   0  -9   3 12.9351 3.62200   7
   0  -9   3 11.2175 3.50183   6
   0  -9   3 8.11932 3.04310   3
   0  -9   3 12.3239 3.11398   3
  -1   9  -3 65.3271 6.01011   3
  -1   9  -3 74.9562 6.90309   6
  -1   9  -3 62.0231 6.10384   7
  -1   9  -3 75.7339 5.06139   4
  -1   9  -3 68.1878 6.31414   6
   1  -9   3 71.1201 6.45864   6
   1  -9   3 91.0928 6.65753   3
   1  -9   3 83.3596 6.87187   7
   1  -9   3 80.6854 6.73779   6
   1  -9   3 70.9682 5.11480   4
   1  -9   3 70.0856 5.70207   3
  -2   9  -3 344.174 15.1541   7
  -2   9  -3 369.123 12.9169   4
  -2   9  -3 379.033 14.1454   3
  -2   9  -3 362.712 15.6964   6
  -2   9  -3 385.673 15.7212   6
   2  -9   3 354.474 13.9284   3
   2  -9   3 383.769 14.1049   4
   2  -9   3 373.951 15.4683   7
   2  -9   3 359.297 15.0197   6
   2  -9   3 361.703 15.6540   6
   2  -9   3 373.283 14.7523   3
  -3   9  -3 105.902 7.32707   3
  -3   9  -3 84.5603 7.46379   6
  -3   9  -3 103.078 7.90020   6
   3  -9   3 99.8379 9.27714   6
   3  -9   3 108.550 7.86631   3
   3  -9   3 85.9041 7.05394   7
   3  -9   3 98.2443 7.53459   6
   3  -9   3 87.4361 5.99161   4
  -4   9  -3 161.309 9.13032   3
  -4   9  -3 153.669 10.0163   6
  -4   9  -3 151.996 11.8475   6
   4  -9   3 140.161 10.2163   6
   4  -9   3 148.602 9.69885   3
   4  -9   3 155.059 9.86271   6
   4  -9   3 158.486 10.0696   7
   4  -9   3 165.632 8.73021   4
  -5   9  -3 21.2073 4.03906   3
  -5   9  -3 18.6101 4.41696   6
  -5   9  -3 13.2621 3.97771   6
   5  -9   3 10.9640 3.17906   4
   5  -9   3 7.25419 2.80274   7
   5  -9   3 13.2741 3.64589   3
   5  -9   3 8.34327 3.36375   6
   5  -9   3 18.3232 4.20830   5
   5  -9   3 16.2806 3.97318   6
  -6   9  -3 217.593 12.7658   6
  -6   9  -3 197.112 10.6754   3
   6  -9   3 208.709 12.5900   6
   6  -9   3 181.397 12.8542   6
   6  -9   3 214.186 12.7352   3
   6  -9   3 219.874 11.7097   4
   6  -9   3 190.980 13.7786   7
   6  -9   3 210.956 12.6584   5
  -7   9  -3 6.45735 2.98224   3
  -7   9  -3 4.08792 3.37337   6
   7  -9   3 7.99817 3.41829   4
   7  -9   3 6.09723 3.23709   5
   7  -9   3 6.36600 3.41809   6
   7  -9   3 8.05983 3.19123   7
   7  -9   3 1.93728 2.73635   3
  -8   9  -3 75.6382 8.36634   6
   8  -9   3 65.9589 9.43678   6
   8  -9   3 75.3254 7.99282   3
   8  -9   3 65.0149 7.84793   5
   8  -9   3 77.9159 8.60898   6
   8  -9   3 66.3674 7.56457   7
   8  -9   3 73.5354 7.94624   4
  -9   9  -3 23.5397 4.44411   3
  -9   9  -3 23.9698 5.86750   6
   9  -9   3 19.3831 4.82728   5
   9  -9   3 13.4662 5.48031   3
   9  -9   3 29.9328 5.75435   6
   9  -9   3 24.5373 6.52337   6
   9  -9   3 18.4761 5.65012   7
   9  -9   3 23.5109 5.56836   4
   7   8  -3 3.94140 3.11142   6
   7   8  -3 -2.7721 3.39935   5
   7   8  -3 10.1712 3.48231   3
   7   8  -3 2.57391 3.21822   6
   6   8  -3 218.919 11.6542   6
   6   8  -3 218.889 11.5610   3
   6   8  -3 205.460 13.7739   5
   6   8  -3 226.784 12.9392   6
  -6  -8   3 218.969 12.3520   6
   5   8  -3 23.7234 4.09110   3
   5   8  -3 25.8323 4.54772   6
   5   8  -3 25.2638 4.88591   6
   5   8  -3 31.7483 5.94444   5
  -5  -8   3 25.1757 4.62910   6
   4   8  -3 335.666 16.3342   5
   4   8  -3 307.223 12.7738   3
   4   8  -3 328.949 13.6087   6
   4   8  -3 313.593 14.8839   6
   4   8  -3 327.235 14.8353   4
   3   8  -3 -0.0663 1.80544   6
   3   8  -3 -0.3072 2.11070   4
   3   8  -3 1.44650 1.43047   3
   3   8  -3 -0.0124 2.30931   3
   3   8  -3 2.37465 2.13656   6
  -3  -8   3 1.30034 1.24665   3
  -3  -8   3 -0.0449 1.14952   3
   2   8  -3 442.413 15.6343   6
   2   8  -3 422.293 15.9804   6
   2   8  -3 420.476 13.7402   4
   2   8  -3 425.777 14.4320   3
   2   8  -3 420.113 15.4859   3
  -2  -8   3 416.857 13.1804   3
  -2  -8   3 420.048 12.6191   3
  -2  -8   3 415.822 15.4662   6
  -2  -8   3 431.797 14.2539   4
   1   8  -3 7.54167 2.02594   4
   1   8  -3 2.78569 2.28632   3
   1   8  -3 5.20279 2.34751   3
   1   8  -3 4.17736 2.39646   6
   1   8  -3 7.33086 3.23681   7
   1   8  -3 4.43234 2.25787   6
  -1  -8   3 9.12524 2.28087   4
  -1  -8   3 3.44779 2.12079   6
  -1  -8   3 5.33500 2.18157   6
  -1  -8   3 1.34649 1.68919   3
   0   8  -3 150.703 8.94402   6
   0   8  -3 170.607 8.32360   3
   0   8  -3 157.461 8.98475   7
   0   8  -3 157.437 6.94867   4
   0   8  -3 148.720 8.79348   6
   0   8  -3 162.924 9.26848   5
   0   8  -3 153.627 8.74133   3
   0  -8   3 171.004 9.53561   7
   0  -8   3 159.631 8.23259   3
   0  -8   3 157.489 7.10045   4
   0  -8   3 162.860 8.66922   6
   0  -8   3 151.648 8.74168   6
   0  -8   3 154.112 7.73128   3
  -1   8  -3 448.959 14.8625   3
  -1   8  -3 433.811 15.8399   3
  -1   8  -3 434.546 13.1588   4
  -1   8  -3 437.552 15.9862   5
  -1   8  -3 452.495 16.2214   6
   1  -8   3 429.203 14.5852   3
   1  -8   3 426.811 15.5404   6
   1  -8   3 433.106 15.2318   3
   1  -8   3 408.369 17.8732   6
   1  -8   3 461.590 16.3671   7
   1  -8   3 439.665 13.1174   4
  -2   8  -3 941.549 27.6560   6
  -2   8  -3 1010.19 26.0114   3
  -2   8  -3 975.353 27.5184   6
  -2   8  -3 919.198 26.7381   3
  -2   8  -3 947.480 30.2173   7
  -2   8  -3 952.346 26.8120   5
  -2   8  -3 925.565 23.8390   4
   2  -8   3 1014.09 26.7373   3
   2  -8   3 990.346 27.2374   6
   2  -8   3 948.955 27.5874   6
   2  -8   3 977.417 27.3056   7
   2  -8   3 980.293 23.9148   4
  -3   8  -3 33.5415 5.11178   7
  -3   8  -3 31.5093 4.65030   5
  -3   8  -3 32.7710 4.65517   3
  -3   8  -3 32.8296 5.23473   6
  -3   8  -3 21.7190 4.22930   3
  -3   8  -3 23.2442 4.35840   6
   3  -8   3 31.4446 4.19380   7
   3  -8   3 31.3248 3.96135   3
   3  -8   3 28.9455 4.76254   6
   3  -8   3 32.8900 4.85748   6
   3  -8   3 33.0051 4.28987   3
   3  -8   3 25.1904 3.84548   4
  -4   8  -3 153.590 9.53649   6
  -4   8  -3 131.522 9.15573   6
  -4   8  -3 126.502 8.43784   5
  -4   8  -3 141.881 7.99205   3
   4  -8   3 138.558 8.59239   5
   4  -8   3 139.380 8.74289   7
   4  -8   3 132.080 7.58557   4
   4  -8   3 133.119 8.65355   3
   4  -8   3 131.610 9.25734   6
   4  -8   3 132.659 8.79692   6
  -5   8  -3 136.933 7.94959   3
  -5   8  -3 107.295 8.45000   6
  -5   8  -3 112.417 9.09711   6
   5  -8   3 119.577 8.69627   6
   5  -8   3 118.374 9.18167   6
   5  -8   3 119.526 8.70153   7
   5  -8   3 117.829 8.44296   5
   5  -8   3 116.873 7.77715   4
   5  -8   3 126.994 8.66978   3
  -6   8  -3 28.3871 4.83832   3
  -6   8  -3 27.2403 5.21293   6
   6  -8   3 26.6838 5.16774   3
   6  -8   3 36.7073 5.70096   6
   6  -8   3 31.0725 5.21758   5
   6  -8   3 25.2640 4.63758   4
   6  -8   3 31.6724 5.28579   7
   6  -8   3 30.7320 6.18539   6
  -7   8  -3 50.0787 5.55552   3
  -7   8  -3 71.2640 8.72135   6
   7  -8   3 51.1041 7.35064   6
   7  -8   3 59.2871 6.30952   4
   7  -8   3 45.3296 7.07825   6
   7  -8   3 52.5678 6.52678   3
   7  -8   3 54.5744 6.48111   5
   7  -8   3 60.0711 7.03904   7
  -8   8  -3 9.52726 2.98796   3
   8  -8   3 17.3966 4.53820   7
   8  -8   3 11.9087 3.88406   5
   8  -8   3 10.1867 4.00047   6
   8  -8   3 7.68632 3.99152   6
   8  -8   3 12.8215 3.73005   4
   8  -8   3 13.3252 3.99179   3
   9  -8   3 0.45957 2.69598   5
   9  -8   3 -0.0005 2.60861   4
   9  -8   3 1.42991 5.01264   6
   9  -8   3 1.25573 3.07776   6
   9  -8   3 0.08795 2.93705   3
   9  -8   3 5.48232 3.90270   7
 -10   8  -3 24.7445 3.81413   3
 -10   8  -3 21.9409 5.96591   6
  10  -8   3 33.3152 5.51015   6
  10  -8   3 27.4361 5.15174   5
  10  -8   3 20.1249 4.98509   4
   8   7  -3 31.2964 4.99830   6
   8   7  -3 36.8565 5.51541   3
   7   7  -3 -2.6786 2.16814   6
   7   7  -3 4.75136 2.99067   3
   7   7  -3 1.70297 2.55914   6
   7   7  -3 -2.8220 3.68174   5
   6   7  -3 125.374 7.87731   3
   6   7  -3 115.118 8.88421   6
   6   7  -3 128.033 10.3315   5
   6   7  -3 121.549 8.16815   6
  -6  -7   3 122.562 8.40581   6
   5   7  -3 88.1471 6.46841   3
   5   7  -3 82.1009 6.95370   3
   5   7  -3 87.6497 7.49704   4
   5   7  -3 95.6168 8.89702   5
   5   7  -3 100.963 7.09409   6
   5   7  -3 100.141 7.85857   6
  -5  -7   3 96.1429 7.17548   6
   4   7  -3 31.7393 4.13024   6
   4   7  -3 27.2199 4.88060   5
   4   7  -3 33.2661 4.51054   6
   4   7  -3 24.7029 3.86973   4
   4   7  -3 31.1870 3.73930   3
   4   7  -3 34.5576 4.57234   3
  -4  -7   3 36.6405 4.45168   6
   3   7  -3 14.1305 2.91064   4
   3   7  -3 17.3585 3.08558   3
   3   7  -3 6.37057 2.44938   6
   3   7  -3 7.69674 2.46640   3
   3   7  -3 12.9916 2.96239   6
   3   7  -3 7.01842 2.84300   7
  -3  -7   3 14.5917 1.62362   3
  -3  -7   3 11.5381 1.46263   3
   2   7  -3 761.029 22.2496   6
   2   7  -3 741.125 21.4779   3
   2   7  -3 764.642 19.7385   4
   2   7  -3 748.900 22.9253   7
   2   7  -3 748.570 21.5548   6
   2   7  -3 766.728 20.2771   3
  -2  -7   3 729.757 21.5461   6
  -2  -7   3 803.499 20.3680   4
  -2  -7   3 755.565 21.4544   6
  -2  -7   3 759.832 18.8178   3
   1   7  -3 14.5185 3.08176   3
   1   7  -3 14.8255 2.83212   3
   1   7  -3 11.3302 2.53574   6
   1   7  -3 20.5533 3.59777   6
   1   7  -3 15.9497 3.48099   7
  -1  -7   3 15.0609 2.55310   4
  -1  -7   3 9.06892 2.28768   3
  -1  -7   3 13.8568 2.81428   6
  -1  -7   3 11.6733 2.23815   3
   0   7  -3 137.146 5.87287   4
   0   7  -3 136.862 7.68900   6
   0   7  -3 136.598 7.86024   6
   0   7  -3 139.267 7.94539   7
   0   7  -3 134.008 7.10117   3
   0   7  -3 136.877 7.68756   3
   0  -7   3 123.945 7.79284   7
   0  -7   3 128.413 7.52814   6
   0  -7   3 133.422 6.92729   3
   0  -7   3 127.898 7.28810   6
   0  -7   3 140.574 6.05785   4
   0  -7   3 130.331 6.61552   3
  -1   7  -3 -0.6919 1.03014   4
  -1   7  -3 -0.9048 1.36560   3
  -1   7  -3 -1.4154 1.12509   3
  -1   7  -3 -1.2105 1.17929   6
  -1   7  -3 0.68753 1.63229   6
  -1   7  -3 1.84821 1.77991   7
  -1   7  -3 1.16934 1.91662   5
   1  -7   3 2.24743 1.54994   7
   1  -7   3 2.40483 1.75981   3
   1  -7   3 1.86506 1.83736   6
   1  -7   3 2.27552 1.63985   6
   1  -7   3 0.69549 1.17310   4
   1  -7   3 0.97355 1.53115   3
  -2   7  -3 5.35441 2.14140   6
  -2   7  -3 3.66754 1.81486   3
  -2   7  -3 3.73973 1.96855   7
  -2   7  -3 4.71222 2.09336   3
  -2   7  -3 0.96697 2.07047   5
   2  -7   3 6.58352 2.17064   3
   2  -7   3 2.07997 1.72278   6
   2  -7   3 5.05768 2.37992   7
   2  -7   3 3.78289 1.62358   4
   2  -7   3 3.11740 1.81245   3
  -3   7  -3 79.9575 5.73875   3
  -3   7  -3 73.2296 6.10864   7
  -3   7  -3 65.8328 5.72790   5
  -3   7  -3 80.3559 6.53127   6
   3  -7   3 76.8198 6.14563   6
   3  -7   3 72.1250 5.02401   4
   3  -7   3 76.6055 6.57989   6
   3  -7   3 77.8605 6.45132   3
   3  -7   3 73.1837 5.88430   5
   3  -7   3 72.0069 5.80456   7
   3  -7   3 74.2025 6.00991   3
  -4   7  -3 246.869 12.5280   6
  -4   7  -3 280.506 11.3102   3
  -4   7  -3 290.016 12.8203   6
  -4   7  -3 265.228 12.0028   3
  -4   7  -3 269.469 11.9989   5
   4  -7   3 274.058 10.9883   4
   4  -7   3 300.784 12.9383   6
   4  -7   3 286.851 12.3566   5
   4  -7   3 254.623 11.5115   3
   4  -7   3 288.943 13.2206   6
   4  -7   3 273.070 12.1163   7
   4  -7   3 257.239 11.9864   3
  -5   7  -3 7.55806 2.92385   5
  -5   7  -3 0.82245 2.17506   7
  -5   7  -3 6.86909 2.39095   3
  -5   7  -3 2.57396 2.26966   3
  -5   7  -3 3.57763 2.20690   6
   5  -7   3 3.13580 1.99122   3
   5  -7   3 1.18367 2.26059   5
   5  -7   3 0.62245 1.99172   6
   5  -7   3 4.14587 2.23881   4
   5  -7   3 5.25901 2.31536   7
   5  -7   3 4.33415 2.60395   6
  -6   7  -3 97.8281 6.77445   3
  -6   7  -3 106.162 8.30126   6
  -6   7  -3 97.3334 9.99341   6
   6  -7   3 105.966 8.61358   6
   6  -7   3 106.100 7.58157   4
   6  -7   3 100.094 7.93441   7
   6  -7   3 95.5196 7.98188   3
   6  -7   3 100.873 7.85301   5
   6  -7   3 97.8714 8.48768   6
  -7   7  -3 30.9053 5.43203   6
  -7   7  -3 34.8944 4.56528   3
   7  -7   3 26.6875 4.94704   7
   7  -7   3 39.1181 6.51124   6
   7  -7   3 33.5218 5.23874   5
   7  -7   3 30.2027 5.47983   6
   7  -7   3 33.7154 5.55716   4
  -8   7  -3 109.364 9.92649   6
  -8   7  -3 105.392 7.54869   3
   8  -7   3 109.556 9.32691   7
   8  -7   3 106.898 9.44247   6
   8  -7   3 91.6091 10.1299   6
   8  -7   3 85.4384 9.09716   3
   8  -7   3 103.030 9.34068   5
   8  -7   3 97.5730 9.11069   4
  -9   7  -3 36.0553 4.90623   3
  -9   7  -3 34.2868 7.13191   6
   9  -7   3 45.2186 7.78810   4
   9  -7   3 38.4019 7.15076   7
   9  -7   3 34.7043 6.38431   3
   9  -7   3 47.3240 7.28661   6
   9  -7   3 34.8305 6.09787   5
   9  -7   3 55.2574 8.27622   6
 -10   7  -3 3.83991 2.70644   3
 -10   7  -3 -1.3035 4.27991   6
  10  -7   3 -1.8207 2.88497   4
  10  -7   3 5.53759 3.15523   5
  10  -7   3 5.24822 3.65200   6
  10  -7   3 -2.0289 3.06709   7
  10  -7   3 2.48431 2.97596   3
   8   6  -3 308.731 13.9509   3
   8   6  -3 276.957 16.6221   5
   8   6  -3 286.693 12.8851   6
   8   6  -3 282.731 14.0636   6
   7   6  -3 1.40217 2.58785   6
   7   6  -3 3.10815 3.85125   5
   7   6  -3 -0.9336 2.10748   3
   7   6  -3 -0.3149 2.29620   6
   6   6  -3 152.639 8.26024   3
   6   6  -3 138.046 10.5892   5
   6   6  -3 126.955 7.75218   6
   6   6  -3 129.047 9.04319   6
   6   6  -3 133.548 8.79644   3
  -6  -6   3 152.525 8.67724   6
   5   6  -3 86.0014 7.32894   3
   5   6  -3 114.140 8.92967   5
   5   6  -3 95.9710 6.91984   4
   5   6  -3 94.7865 6.08559   3
   5   6  -3 105.326 6.61152   6
   5   6  -3 94.7670 7.03138   6
  -5  -6   3 101.754 6.75521   6
   4   6  -3 -0.1612 2.75175   7
   4   6  -3 2.83827 1.59957   3
   4   6  -3 1.69093 1.49027   6
   4   6  -3 4.54601 2.20848   5
   4   6  -3 0.03871 1.51677   3
   4   6  -3 1.04978 1.74725   4
   4   6  -3 1.02356 1.60484   6
  -4  -6   3 2.49023 1.69516   6
   3   6  -3 345.264 12.5871   3
   3   6  -3 379.312 13.4832   6
   3   6  -3 365.852 11.7295   3
   3   6  -3 352.755 14.7326   7
   3   6  -3 362.137 12.1375   4
   3   6  -3 369.153 12.6196   6
  -3  -6   3 359.008 12.4734   6
  -3  -6   3 359.702 12.7005   6
   2   6  -3 23.6711 3.75825   7
   2   6  -3 25.2616 3.12431   4
   2   6  -3 22.7110 3.26816   6
   2   6  -3 27.6376 3.34403   3
   2   6  -3 26.6448 3.39405   6
  -2  -6   3 20.8567 2.13701   3
  -2  -6   3 23.1602 3.28704   6
  -2  -6   3 20.9861 2.40366   3
   1   6  -3 110.049 6.17329   6
   1   6  -3 98.6257 5.48142   3
   1   6  -3 99.4815 6.10122   6
   1   6  -3 110.463 6.74234   7
   1   6  -3 104.148 4.80815   4
   1   6  -3 111.505 6.21621   3
  -1  -6   3 103.232 6.02715   6
  -1  -6   3 116.395 5.26196   4
  -1  -6   3 104.704 5.27097   3
  -1  -6   3 111.631 6.29105   6
   0   6  -3 593.054 18.3935   3
   0   6  -3 630.099 18.3408   6
   0   6  -3 630.964 18.0625   3
   0   6  -3 643.248 15.2297   4
   0   6  -3 657.187 18.5124   7
   0   6  -3 675.636 18.6326   6
   0  -6   3 644.946 18.3876   6
   0  -6   3 639.931 16.6993   3
   0  -6   3 629.577 17.9524   6
   0  -6   3 653.076 18.7946   7
   0  -6   3 632.116 17.2137   3
   0  -6   3 642.176 15.3533   4
  -1   6  -3 948.663 21.4983   4
  -1   6  -3 972.147 24.8682   5
  -1   6  -3 953.353 25.5395   3
  -1   6  -3 939.408 25.1080   6
  -1   6  -3 934.809 24.4228   7
  -1   6  -3 929.491 24.4093   3
  -1   6  -3 938.161 24.8317   6
   1  -6   3 993.017 24.0381   3
   1  -6   3 918.645 23.2812   3
   1  -6   3 974.505 24.5217   7
   1  -6   3 957.512 21.1915   4
   1  -6   3 978.792 24.5098   6
   1  -6   3 945.840 25.0446   6
  -2   6  -3 103.890 6.49595   5
  -2   6  -3 107.503 6.05043   3
  -2   6  -3 111.160 6.90579   6
  -2   6  -3 103.680 6.46543   3
  -2   6  -3 110.150 6.41641   7
  -2   6  -3 115.331 6.80797   6
   2  -6   3 114.102 7.10975   6
   2  -6   3 109.952 6.15723   3
   2  -6   3 104.190 6.22658   7
   2  -6   3 98.4190 6.96098   3
   2  -6   3 123.100 6.89004   6
   2  -6   3 105.342 5.12702   4
  -3   6  -3 606.291 18.7217   3
  -3   6  -3 635.536 19.4725   6
  -3   6  -3 604.491 19.5898   6
  -3   6  -3 616.553 17.8143   3
  -3   6  -3 622.215 18.8884   7
  -3   6  -3 640.618 18.9862   5
   3  -6   3 619.961 18.8212   5
   3  -6   3 622.779 19.2011   6
   3  -6   3 587.931 19.3737   6
   3  -6   3 618.010 18.6403   3
   3  -6   3 622.797 16.9683   4
   3  -6   3 629.977 18.7006   7
   3  -6   3 615.386 18.2756   3
  -4   6  -3 1119.75 27.6849   3
  -4   6  -3 1086.76 28.8894   5
  -4   6  -3 1087.30 29.3828   7
  -4   6  -3 1079.16 28.8140   3
  -4   6  -3 1090.51 30.3909   6
  -4   6  -3 1124.27 29.8339   6
   4  -6   3 1087.35 30.3775   3
   4  -6   3 1073.08 29.5003   4
   4  -6   3 1115.24 29.0619   7
   4  -6   3 1167.32 29.5321   3
   4  -6   3 1078.95 28.7475   5
   4  -6   3 1077.03 30.0211   6
  -5   6  -3 792.538 24.9300   7
  -5   6  -3 829.611 24.0190   3
  -5   6  -3 830.377 22.5471   3
  -5   6  -3 831.191 24.9724   6
  -5   6  -3 773.826 25.5711   6
  -5   6  -3 788.628 24.2643   5
   5  -6   3 791.627 23.9971   5
   5  -6   3 826.280 24.3249   3
   5  -6   3 798.403 23.7493   3
   5  -6   3 811.057 24.9147   6
   5  -6   3 851.661 23.5935   4
   5  -6   3 826.611 25.5788   6
   5  -6   3 819.059 24.3938   7
  -6   6  -3 34.5961 6.08502   6
  -6   6  -3 42.8115 5.45716   6
  -6   6  -3 33.0823 4.78439   3
   6  -6   3 36.1280 5.67624   6
   6  -6   3 29.2203 4.98753   6
   6  -6   3 28.8433 4.84610   7
   6  -6   3 41.0353 5.23642   4
  -7   6  -3 97.1843 8.35910   3
  -7   6  -3 88.8853 6.84634   3
  -7   6  -3 89.0802 7.91382   6
   7  -6   3 95.8238 8.16483   6
   7  -6   3 112.465 8.56024   5
   7  -6   3 100.043 8.18961   3
   7  -6   3 89.5274 7.98662   7
   7  -6   3 94.4662 9.26192   6
  -8   6  -3 7.16917 2.66522   3
  -8   6  -3 1.38572 2.65132   6
   8  -6   3 -0.1239 2.35175   5
   8  -6   3 4.03714 2.50069   3
   8  -6   3 4.55237 3.54036   6
   8  -6   3 6.93694 3.53547   7
  -9   6  -3 22.7839 4.00750   3
  -9   6  -3 18.1282 4.84712   6
   9  -6   3 10.1539 4.41590   7
   9  -6   3 16.2647 4.88683   3
   9  -6   3 16.9176 4.87639   5
   9  -6   3 27.8529 5.57575   6
   9  -6   3 14.4121 5.43434   6
 -10   6  -3 6.51414 2.80286   3
 -10   6  -3 2.73564 3.29522   6
  10  -6   3 -1.3646 3.34681   5
  10  -6   3 2.71385 3.21162   3
  10  -6   3 6.21331 3.57733   7
  10  -6   3 1.14250 3.23953   6
   9   5  -3 107.360 8.49664   6
   9   5  -3 112.932 9.07857   3
   9   5  -3 104.038 8.15582   6
   9   5  -3 101.135 14.9925   7
   8   5  -3 36.6529 5.44995   6
   8   5  -3 47.8929 5.49795   3
   8   5  -3 32.9568 6.76345   5
   8   5  -3 31.2843 4.54784   6
  -8  -5   3 33.8470 5.19727   6
   7   5  -3 -0.3356 1.59500   6
   7   5  -3 -1.8659 2.50038   5
   7   5  -3 -0.5029 2.71794   3
   7   5  -3 3.85644 2.35554   6
   6   5  -3 267.058 11.9437   6
   6   5  -3 263.128 10.6731   6
   6   5  -3 253.790 11.2480   3
   6   5  -3 259.501 14.1253   5
   6   5  -3 253.820 12.4705   4
   6   5  -3 262.652 10.5260   3
  -6  -5   3 256.567 10.8770   6
   5   5  -3 230.902 8.98862   3
   5   5  -3 235.735 9.56004   6
   5   5  -3 228.353 10.7099   4
   5   5  -3 240.768 10.5986   6
   5   5  -3 230.125 12.2106   5
   5   5  -3 229.328 9.82940   3
  -5  -5   3 246.869 10.1577   6
   4   5  -3 974.937 25.3426   4
   4   5  -3 976.406 25.2461   6
   4   5  -3 1013.72 23.1738   3
   4   5  -3 939.150 24.4634   3
   4   5  -3 976.540 24.1295   6
   4   5  -3 986.125 27.9761   5
  -4  -5   3 974.971 23.9542   6
  -4  -5   3 989.880 24.5327   6
   3   5  -3 331.648 11.0096   4
   3   5  -3 318.809 10.7853   3
   3   5  -3 326.113 13.0443   7
   3   5  -3 319.275 9.97387   3
   3   5  -3 322.520 11.4368   6
   3   5  -3 322.659 10.9304   6
  -3  -5   3 321.052 10.6131   6
  -3  -5   3 314.373 10.8489   6
   2   5  -3 517.799 14.5996   6
   2   5  -3 522.190 16.3135   7
   2   5  -3 504.488 13.6114   4
   2   5  -3 504.223 14.5534   3
   2   5  -3 517.791 13.6912   3
   2   5  -3 513.169 14.9631   6
  -2  -5   3 534.906 14.8498   6
  -2  -5   3 525.017 11.4032   3
  -2  -5   3 519.502 11.2648   3
  -2  -5   3 530.914 14.6475   6
   1   5  -3 2773.80 58.6505   7
   1   5  -3 2826.73 54.9821   4
   1   5  -3 2834.70 60.2957   6
   1   5  -3 2902.29 56.6936   3
   1   5  -3 2814.97 57.4641   3
   1   5  -3 2757.64 57.6544   6
  -1  -5   3 2814.93 55.6856   3
  -1  -5   3 2872.77 57.5613   6
  -1  -5   3 2783.50 57.6936   6
  -1  -5   3 2851.75 55.3884   3
  -1  -5   3 2860.36 55.3296   4
   0   5  -3 128.345 6.15094   3
   0   5  -3 128.373 6.32147   6
   0   5  -3 130.010 6.27044   7
   0   5  -3 119.193 5.58877   3
   0   5  -3 125.424 4.39394   4
   0   5  -3 132.056 6.33884   6
   0  -5   3 116.138 5.85090   6
   0  -5   3 135.535 6.52245   6
   0  -5   3 119.661 5.57759   3
   0  -5   3 136.145 6.54619   7
   0  -5   3 133.872 6.32031   3
   0  -5   3 127.830 4.48286   4
  -1   5  -3 2264.08 49.9042   3
  -1   5  -3 2394.55 49.0500   3
  -1   5  -3 2269.24 49.6663   7
  -1   5  -3 2394.03 50.3061   5
  -1   5  -3 2393.33 49.9072   6
   1  -5   3 2400.50 49.0120   3
   1  -5   3 2380.15 46.7216   4
   1  -5   3 2389.91 48.8034   3
   1  -5   3 2403.87 49.6250   6
   1  -5   3 2416.51 49.2064   7
   1  -5   3 2301.89 50.6781   6
  -2   5  -3 591.655 17.9580   6
  -2   5  -3 603.456 16.4904   3
  -2   5  -3 581.842 16.8269   7
  -2   5  -3 594.733 17.2658   3
  -2   5  -3 597.929 17.6912   6
  -2   5  -3 611.502 17.1730   5
   2  -5   3 596.320 16.9795   3
   2  -5   3 577.043 17.3716   6
   2  -5   3 602.531 17.3574   5
   2  -5   3 604.320 16.6799   7
   2  -5   3 589.762 16.6655   3
   2  -5   3 610.030 14.9164   4
   2  -5   3 603.900 17.8061   6
  -3   5  -3 1241.09 30.5691   5
  -3   5  -3 1271.17 30.8446   7
  -3   5  -3 1240.98 31.8938   6
  -3   5  -3 1278.33 31.4607   6
  -3   5  -3 1237.94 30.5838   3
  -3   5  -3 1244.00 29.6198   3
   3  -5   3 1230.23 30.0771   3
   3  -5   3 1220.26 30.4090   5
   3  -5   3 1303.12 30.3472   7
   3  -5   3 1286.40 30.9066   3
   3  -5   3 1263.04 28.8135   4
   3  -5   3 1270.47 31.8026   6
   3  -5   3 1271.56 31.4069   6
  -4   5  -3 311.439 13.3299   6
  -4   5  -3 306.383 11.2583   3
  -4   5  -3 330.813 12.5081   5
  -4   5  -3 319.696 12.6887   7
  -4   5  -3 303.811 12.5469   6
  -4   5  -3 325.920 12.3179   3
   4  -5   3 304.141 12.8390   6
   4  -5   3 310.279 12.1600   5
   4  -5   3 293.864 11.7638   3
   4  -5   3 339.627 12.5493   7
   4  -5   3 341.058 12.7328   3
  -5   5  -3 415.132 13.9069   3
  -5   5  -3 397.979 15.4203   5
  -5   5  -3 403.308 15.8455   7
  -5   5  -3 410.647 15.7065   6
  -5   5  -3 377.427 14.3087   3
  -5   5  -3 393.939 16.3128   6
   5  -5   3 415.910 15.4399   7
   5  -5   3 369.063 15.5277   6
   5  -5   3 405.639 15.1321   5
   5  -5   3 396.765 15.0639   3
   5  -5   3 367.585 14.3351   3
  -6   5  -3 43.3746 4.43613   3
  -6   5  -3 47.2170 5.79147   6
  -6   5  -3 37.1968 5.70783   7
  -6   5  -3 42.0648 4.85576   3
  -6   5  -3 45.3106 5.53595   6
   6  -5   3 44.1069 5.18521   5
   6  -5   3 42.3626 5.61944   3
   6  -5   3 45.6626 5.73660   6
   6  -5   3 52.0573 5.56027   7
   6  -5   3 47.6988 5.44125   3
   6  -5   3 49.7495 5.54876   6
  -7   5  -3 588.997 21.6912   6
  -7   5  -3 589.057 19.3444   3
   7  -5   3 569.937 21.7567   7
   7  -5   3 586.264 21.8785   6
   7  -5   3 565.755 21.2845   5
   7  -5   3 588.122 21.1845   3
   7  -5   3 570.836 22.3430   6
  -8   5  -3 68.2386 6.61738   3
  -8   5  -3 69.3824 7.77004   6
  -8   5  -3 73.1851 5.88746   3
   8  -5   3 60.5183 7.03645   3
   8  -5   3 73.3521 7.51499   5
   8  -5   3 72.5880 7.94625   6
   8  -5   3 70.2490 7.93424   7
  -9   5  -3 0.76289 1.97382   3
  -9   5  -3 3.20595 3.18810   6
   9  -5   3 -2.2291 2.88760   3
   9  -5   3 1.62326 2.84417   5
   9  -5   3 -2.7023 2.34267   7
   9  -5   3 -3.4750 3.72775   6
   9  -5   3 1.67713 3.20684   6
 -10   5  -3 11.7920 2.78241   3
 -10   5  -3 14.7190 3.98074   3
  10  -5   3 4.69598 3.38995   5
  10  -5   3 5.66119 3.61992   3
  10  -5   3 6.42666 3.82579   7
  10  -5   3 -1.5246 4.09245   6
   9   4  -3 60.5271 5.64788   6
   9   4  -3 54.9225 8.18162   5
   9   4  -3 65.2167 6.14303   6
   9   4  -3 44.3651 8.01776   7
   8   4  -3 91.5044 6.47877   6
   8   4  -3 97.4438 7.24649   3
   8   4  -3 94.6131 7.13691   6
   8   4  -3 86.4240 9.39455   5
   8   4  -3 83.1351 9.52606   7
  -8  -4   3 99.6208 7.09964   6
   7   4  -3 6.20971 2.81358   3
   7   4  -3 -0.5427 1.35432   6
   7   4  -3 -1.8253 2.01132   6
   7   4  -3 1.12880 2.31660   5
  -7  -4   3 4.78676 2.47594   6
   6   4  -3 97.3861 6.21016   3
   6   4  -3 117.294 9.09733   5
   6   4  -3 96.4893 7.57114   4
   6   4  -3 102.750 6.01965   6
   6   4  -3 93.2559 5.61547   3
   6   4  -3 82.3947 6.12254   6
  -6  -4   3 96.2846 6.04876   6
   5   4  -3 194.636 7.88242   6
   5   4  -3 189.722 8.10375   3
   5   4  -3 197.985 9.68399   4
   5   4  -3 187.547 8.69552   6
   5   4  -3 211.988 7.67104   3
   5   4  -3 211.988 10.9616   5
  -5  -4   3 182.215 7.40191   6
  -5  -4   3 192.721 8.14883   6
   4   4  -3 10.2586 2.09974   6
   4   4  -3 7.23797 1.96213   3
   4   4  -3 10.2680 1.76950   3
   4   4  -3 7.46178 2.59776   5
   4   4  -3 9.26446 2.38699   4
   4   4  -3 8.23186 1.89778   6
  -4  -4   3 11.1694 2.09118   6
  -4  -4   3 10.9115 1.87537   6
   3   4  -3 20.3232 2.24146   3
   3   4  -3 20.8464 2.08100   3
   3   4  -3 24.8114 3.04170   4
   3   4  -3 30.1839 2.60757   6
   3   4  -3 19.7401 2.73278   6
  -3  -4   3 27.6828 2.67034   6
  -3  -4   3 25.9720 2.50163   6
   2   4  -3 311.719 9.17586   4
   2   4  -3 317.713 8.85746   3
   2   4  -3 311.085 9.78545   6
   2   4  -3 322.938 9.51341   3
   2   4  -3 319.742 9.75258   6
   2   4  -3 314.749 11.1715   7
  -2  -4   3 316.913 9.52001   6
  -2  -4   3 328.792 9.65572   6
   1   4  -3 1021.10 20.9689   4
   1   4  -3 1003.71 22.7773   3
   1   4  -3 1018.33 22.2845   3
   1   4  -3 996.202 23.1439   6
   1   4  -3 1024.72 23.0853   6
   1   4  -3 1012.38 25.8760   7
  -1  -4   3 1021.61 20.7115   3
  -1  -4   3 1012.27 23.1860   6
  -1  -4   3 1020.98 21.1043   3
   0   4  -3 306.426 7.24038   4
   0   4  -3 319.640 9.79697   7
   0   4  -3 308.635 9.59918   3
   0   4  -3 320.503 9.97230   6
   0   4  -3 324.886 10.4832   5
   0   4  -3 307.587 9.96412   6
   0   4  -3 318.869 9.36452   3
   0  -4   3 327.952 10.1560   6
   0  -4   3 311.240 9.82962   7
   0  -4   3 312.858 9.03174   3
   0  -4   3 310.196 9.68903   6
   0  -4   3 314.938 7.28495   4
   0  -4   3 310.385 8.98025   3
  -1   4  -3 162.676 6.53333   3
  -1   4  -3 159.642 6.46878   7
  -1   4  -3 163.451 7.21928   6
  -1   4  -3 160.147 6.92489   5
  -1   4  -3 157.772 6.71182   3
  -1   4  -3 163.830 7.07636   6
   1  -4   3 161.672 6.44785   7
   1  -4   3 156.568 6.83932   6
   1  -4   3 158.484 4.92184   4
   1  -4   3 163.447 7.18628   3
   1  -4   3 162.361 6.53318   3
   1  -4   3 166.979 7.08345   6
  -2   4  -3 2.51972 1.28308   3
  -2   4  -3 5.88131 1.64812   3
  -2   4  -3 3.49096 1.45284   5
  -2   4  -3 5.67929 1.75709   6
  -2   4  -3 6.49805 1.97581   6
   2  -4   3 3.31972 1.90583   6
   2  -4   3 5.43750 1.46951   7
   2  -4   3 5.77151 1.74523   3
   2  -4   3 5.18106 1.56254   5
   2  -4   3 4.69566 1.68743   3
   2  -4   3 2.78185 1.40568   6
   2  -4   3 4.02796 1.17207   4
  -3   4  -3 588.936 17.1646   7
  -3   4  -3 595.386 17.9536   6
  -3   4  -3 602.846 17.3267   3
  -3   4  -3 607.663 18.7641   6
  -3   4  -3 574.568 17.1134   5
  -3   4  -3 596.232 16.6483   3
   3  -4   3 602.982 18.0644   6
   3  -4   3 628.006 17.4883   3
   3  -4   3 599.747 17.3071   5
   3  -4   3 594.260 16.9996   3
   3  -4   3 581.880 16.7225   7
  -4   4  -3 165.715 8.18263   5
  -4   4  -3 160.975 8.34806   7
  -4   4  -3 165.251 8.58462   6
  -4   4  -3 167.208 9.07313   6
  -4   4  -3 157.684 7.61151   3
  -4   4  -3 166.103 8.04676   3
   4  -4   3 158.164 8.14671   5
   4  -4   3 155.951 8.57197   6
   4  -4   3 154.551 8.09363   7
   4  -4   3 152.591 7.89407   3
   4  -4   3 161.265 8.27656   3
  -5   4  -3 165.434 9.75140   6
  -5   4  -3 158.551 8.43995   3
  -5   4  -3 177.033 8.23950   3
  -5   4  -3 159.755 9.44963   7
  -5   4  -3 178.444 9.41959   5
  -5   4  -3 189.551 9.80553   6
   5  -4   3 185.485 9.15726   3
   5  -4   3 178.328 9.79856   6
   5  -4   3 187.200 9.53968   7
   5  -4   3 182.018 9.34070   3
   5  -4   3 168.734 9.10985   5
  -6   4  -3 84.9365 7.74969   6
  -6   4  -3 85.4821 6.55806   3
  -6   4  -3 87.1849 6.06707   3
  -6   4  -3 87.5338 7.32475   6
  -6   4  -3 74.4233 6.72033   5
  -6   4  -3 85.9301 7.67080   7
   6  -4   3 87.7277 7.18646   5
   6  -4   3 81.4549 6.75958   3
   6  -4   3 80.8099 6.94523   7
   6  -4   3 89.5182 7.38024   6
   6  -4   3 69.1288 6.18683   3
  -7   4  -3 310.595 13.3128   3
  -7   4  -3 328.698 12.5019   3
  -7   4  -3 339.251 15.2407   6
   7  -4   3 330.056 16.0235   6
   7  -4   3 338.989 15.6239   6
   7  -4   3 314.042 15.2293   7
   7  -4   3 341.747 15.0203   3
   7  -4   3 334.983 15.2969   5
  -8   4  -3 50.9545 4.84789   3
  -8   4  -3 55.0148 6.52295   6
  -8   4  -3 40.8830 5.50135   3
   8  -4   3 47.6648 7.39440   6
   8  -4   3 51.3721 7.24943   5
  -9   4  -3 -0.1956 2.49128   3
  -9   4  -3 2.50321 3.83375   6
  -9   4  -3 0.05629 2.77215   3
   9  -4   3 -2.2473 3.47627   6
   9  -4   3 -2.1592 2.62547   6
   9  -4   3 5.38979 3.22798   3
   9  -4   3 -2.8770 2.10926   7
   9  -4   3 -1.1192 3.14013   5
 -10   4  -3 28.8401 5.86380   6
 -10   4  -3 25.5628 3.89359   3
  10  -4   3 35.0067 7.02413   5
  10  -4   3 24.2541 6.47081   7
  10  -4   3 27.8094 5.61689   6
  10  -4   3 35.8665 7.35253   6
  10  -4   3 21.6782 5.71457   3
  10   3  -3 0.92023 3.31191   7
  10   3  -3 0.55484 2.73257   6
  10   3  -3 -0.1965 2.52395   3
   9   3  -3 9.93989 5.16889   5
   9   3  -3 20.4577 4.01467   6
   9   3  -3 11.2207 4.54407   7
   9   3  -3 8.89147 2.96228   6
  -9  -3   3 15.7475 3.78884   6
   8   3  -3 101.852 6.99811   3
   8   3  -3 96.4420 6.93524   6
   8   3  -3 100.762 7.17933   3
   8   3  -3 95.5274 10.2586   7
   8   3  -3 103.518 6.54459   6
   8   3  -3 97.1608 8.98764   5
  -8  -3   3 95.5385 6.65101   6
   7   3  -3 22.0375 3.75336   3
   7   3  -3 32.5377 6.26633   7
   7   3  -3 24.3002 5.14510   5
   7   3  -3 25.5303 3.45544   6
   7   3  -3 26.5359 4.01180   6
   7   3  -3 27.7176 3.75206   3
  -7  -3   3 28.2856 3.74117   6
   6   3  -3 42.7945 4.27737   6
   6   3  -3 41.2000 3.60523   3
   6   3  -3 52.0225 6.05176   5
   6   3  -3 41.4138 5.33086   4
   6   3  -3 45.1216 3.81704   6
   6   3  -3 39.2290 3.82307   3
  -6  -3   3 43.9754 3.82703   6
   5   3  -3 81.2053 4.53155   6
   5   3  -3 97.5127 7.09700   5
   5   3  -3 89.2536 6.35470   4
   5   3  -3 89.4452 4.29204   3
   5   3  -3 83.5125 5.20195   6
  -5  -3   3 79.6976 4.62729   6
   4   3  -3 67.9719 4.19476   6
   4   3  -3 71.6218 5.02626   4
   4   3  -3 74.8955 3.81223   3
   4   3  -3 77.1460 5.90389   5
   4   3  -3 80.0875 3.42891   3
   4   3  -3 74.8344 3.90004   6
  -4  -3   3 73.6287 3.97814   6
  -4  -3   3 73.0862 3.70011   6
   3   3  -3 1794.82 36.0716   6
   3   3  -3 1733.28 35.4901   3
   3   3  -3 1786.61 34.8593   3
   3   3  -3 1746.05 36.6330   6
   3   3  -3 1795.35 37.7396   4
  -3  -3   3 1807.54 35.9701   6
   2   3  -3 61.2995 3.18337   6
   2   3  -3 61.2543 2.62563   3
   2   3  -3 61.1747 3.09285   6
   2   3  -3 58.2682 2.76536   3
   2   3  -3 62.4967 3.22479   4
  -2  -3   3 54.3179 2.86897   6
  -2  -3   3 56.1111 2.89300   6
   1   3  -3 513.125 12.2901   3
   1   3  -3 517.985 13.9122   6
   1   3  -3 518.547 11.0417   4
   1   3  -3 519.122 12.7315   6
   1   3  -3 517.945 11.9851   3
   1   3  -3 517.919 13.4555   7
  -1  -3   3 523.293 12.4060   6
  -1  -3   3 518.038 12.7282   6
   0   3  -3 29.1505 2.23540   7
   0   3  -3 30.3067 2.54782   6
   0   3  -3 26.5911 2.41889   6
   0   3  -3 29.6759 2.64461   5
   0   3  -3 31.2370 2.35959   3
   0   3  -3 29.3790 2.34808   3
   0  -3   3 30.1683 2.29524   7
   0  -3   3 26.7985 2.26350   6
   0  -3   3 30.1511 2.07149   3
   0  -3   3 29.7859 2.10839   3
   0  -3   3 29.2514 2.40722   6
  -1   3  -3 2708.83 55.6459   6
  -1   3  -3 2690.45 54.6606   3
  -1   3  -3 2712.08 54.1755   5
  -1   3  -3 2724.69 54.8734   6
  -1   3  -3 2714.22 53.1870   7
   1  -3   3 2713.18 53.9412   5
   1  -3   3 2712.15 52.6770   7
   1  -3   3 2711.54 53.5414   3
   1  -3   3 2687.02 54.1876   3
   1  -3   3 2708.43 55.4437   6
  -2   3  -3 762.472 18.3096   7
  -2   3  -3 738.635 18.8717   3
  -2   3  -3 720.547 19.6750   6
  -2   3  -3 757.366 18.5825   3
  -2   3  -3 721.006 18.6475   5
  -2   3  -3 761.358 19.5810   6
   2  -3   3 728.355 18.5115   3
   2  -3   3 758.843 19.7335   6
   2  -3   3 746.526 19.4829   6
   2  -3   3 725.463 18.5841   3
   2  -3   3 760.917 18.8846   5
   2  -3   3 750.142 17.9490   7
  -3   3  -3 495.006 15.5563   6
  -3   3  -3 491.217 14.8230   3
  -3   3  -3 494.813 14.8347   5
  -3   3  -3 489.450 14.3542   3
  -3   3  -3 499.435 17.9613   6
  -3   3  -3 496.288 14.8314   7
   3  -3   3 488.544 14.6633   3
   3  -3   3 512.840 15.0204   3
   3  -3   3 497.413 14.5457   7
   3  -3   3 496.019 15.8049   6
   3  -3   3 511.355 15.7285   6
   3  -3   3 511.794 14.8969   5
  -4   3  -3 1183.36 29.4496   7
  -4   3  -3 1164.80 28.4836   3
  -4   3  -3 1216.84 29.9491   3
  -4   3  -3 1194.97 29.9179   6
  -4   3  -3 1182.53 30.4518   6
  -4   3  -3 1126.38 28.7446   5
   4  -3   3 1141.92 28.5372   3
   4  -3   3 1202.87 29.1138   5
   4  -3   3 1200.90 29.1484   7
   4  -3   3 1153.63 29.8891   6
   4  -3   3 1139.96 28.7664   3
   4  -3   3 1123.12 29.6821   6
  -5   3  -3 507.213 17.1843   5
  -5   3  -3 527.879 15.8372   3
  -5   3  -3 545.675 16.5638   3
  -5   3  -3 539.517 17.9526   6
  -5   3  -3 508.686 18.2417   6
  -5   3  -3 536.239 18.1107   7
   5  -3   3 517.570 18.0064   6
   5  -3   3 477.085 16.6830   3
   5  -3   3 510.832 17.3616   7
   5  -3   3 490.449 16.5766   3
   5  -3   3 523.852 17.3033   5
   5  -3   3 536.699 18.1754   6
  -6   3  -3 -0.8020 1.88049   3
  -6   3  -3 5.17638 2.91424   6
  -6   3  -3 -1.9544 2.79244   6
  -6   3  -3 3.04579 2.71906   5
  -6   3  -3 0.79618 2.11750   3
   6  -3   3 2.81557 2.58570   7
   6  -3   3 3.29935 2.55032   6
   6  -3   3 0.65135 2.53887   3
   6  -3   3 1.35174 2.16649   3
   6  -3   3 0.31879 2.13380   5
   6  -3   3 -0.2494 2.11583   6
  -7   3  -3 234.840 10.2952   3
  -7   3  -3 213.885 12.1922   6
   7  -3   3 249.661 12.4714   3
   7  -3   3 223.387 12.3920   5
   7  -3   3 220.286 12.6478   6
   7  -3   3 233.879 13.2148   7
   7  -3   3 235.069 12.8210   6
  -8   3  -3 7.96256 3.83591   6
  -8   3  -3 7.77151 3.00057   3
  -8   3  -3 8.10037 2.59988   3
   8  -3   3 9.87451 4.28781   5
   8  -3   3 14.1500 4.45862   3
   8  -3   3 8.94833 5.00234   6
  -9   3  -3 37.2186 6.79789   6
  -9   3  -3 56.9934 4.93380   3
   9  -3   3 46.9533 7.54421   3
   9  -3   3 48.8843 7.34337   5
   9  -3   3 42.7182 7.24891   7
   9  -3   3 36.9209 6.72042   6
 -10   3  -3 -5.0505 4.07799   6
 -10   3  -3 5.11604 3.35660   3
 -10   3  -3 2.56216 1.93136   3
  10  -3   3 -5.5327 4.14120   6
  10  -3   3 -1.4109 2.53901   6
  10  -3   3 0.29660 3.07920   7
  10  -3   3 -2.2826 2.61406   3
  10  -3   3 -4.6150 2.48294   5
  10   2  -3 -0.4522 2.59178   3
  10   2  -3 8.36979 2.68069   6
  10   2  -3 3.45884 4.62866   5
  10   2  -3 -3.2606 2.83153   7
   9   2  -3 65.6163 5.88260   6
   9   2  -3 61.9961 8.00645   7
   9   2  -3 57.2633 5.98460   3
   9   2  -3 47.6340 7.58075   5
   9   2  -3 53.8680 5.25531   6
  -9  -2   3 75.7670 6.04248   6
   8   2  -3 23.0932 4.13907   3
   8   2  -3 29.1982 4.19734   6
   8   2  -3 26.0209 5.33072   5
   8   2  -3 28.1304 6.57132   7
   8   2  -3 31.7720 4.34366   3
   8   2  -3 35.0085 3.80345   6
  -8  -2   3 28.8550 3.78481   6
   7   2  -3 4.51300 1.77461   3
   7   2  -3 2.35303 1.85762   6
   7   2  -3 3.15746 1.82591   6
   7   2  -3 2.43934 3.08192   5
   7   2  -3 4.26066 2.94800   7
  -7  -2   3 2.42799 1.72053   6
   6   2  -3 19.9669 4.27851   5
   6   2  -3 21.5568 2.65069   6
   6   2  -3 18.9833 4.12468   7
   6   2  -3 22.8929 2.73088   3
   6   2  -3 25.6702 3.06401   6
  -6  -2   3 22.9408 2.51680   6
   5   2  -3 981.523 27.0780   5
   5   2  -3 1027.19 22.7049   6
   5   2  -3 1011.95 21.4482   3
   5   2  -3 1012.22 23.5248   6
   5   2  -3 1000.61 22.1844   3
  -5  -2   3 1013.98 21.9623   6
  -5  -2   3 1023.88 22.5407   6
   4   2  -3 108.551 3.69102   3
   4   2  -3 116.556 3.47074   3
   4   2  -3 108.243 4.25300   6
  -4  -2   3 111.810 3.97422   6
  -4  -2   3 114.661 4.34757   6
   3   2  -3 524.682 12.2990   6
   3   2  -3 520.554 15.1385   5
   3   2  -3 536.171 11.8407   6
  -3  -2   3 536.308 11.8322   6
  -3  -2   3 520.320 11.4004   6
   2   2  -3 776.576 16.0480   6
   2   2  -3 761.417 16.0755   6
  -2  -2   3 787.042 15.8933   6
  -2  -2   3 779.343 15.8889   6
   1   2  -3 1388.93 26.5921   3
   1   2  -3 1392.85 27.5862   6
   1   2  -3 1362.51 26.5260   3
  -1  -2   3 1369.53 27.6165   6
  -1  -2   3 1369.92 27.2951   6
   0   2  -3 248.601 6.89672   3
   0   2  -3 249.229 7.44342   6
   0   2  -3 233.972 6.32232   7
   0   2  -3 234.415 6.83297   3
   0   2  -3 242.363 7.50316   5
   0   2  -3 245.187 7.56177   6
   0  -2   3 249.058 6.51211   3
   0  -2   3 249.070 7.44666   6
   0  -2   3 244.455 6.43058   7
   0  -2   3 245.425 6.37323   3
  -1   2  -3 128.592 5.57457   6
  -1   2  -3 126.284 5.14957   5
  -1   2  -3 127.355 5.65041   6
  -1   2  -3 128.100 5.14992   3
  -1   2  -3 125.364 5.15707   3
  -1   2  -3 131.725 4.46842   7
   1  -2   3 128.420 4.15360   4
   1  -2   3 127.423 4.27731   7
   1  -2   3 128.234 5.63711   6
   1  -2   3 124.642 4.95162   3
   1  -2   3 131.149 5.22425   5
   1  -2   3 122.380 5.07898   3
   1  -2   3 126.570 5.49891   6
  -2   2  -3 543.319 15.3090   6
  -2   2  -3 526.909 15.5433   6
  -2   2  -3 547.338 14.5218   3
  -2   2  -3 540.319 13.9756   7
  -2   2  -3 519.953 14.3339   5
   2  -2   3 546.993 15.4873   6
   2  -2   3 542.850 13.7812   7
   2  -2   3 545.922 15.4163   6
   2  -2   3 541.055 14.4355   5
   2  -2   3 534.352 14.5414   3
   2  -2   3 544.836 15.8304   3
  -3   2  -3 446.714 14.3187   6
  -3   2  -3 419.432 13.2167   3
  -3   2  -3 444.277 13.2205   3
  -3   2  -3 451.935 13.6016   5
  -3   2  -3 441.047 14.7474   6
   3  -2   3 450.734 13.6991   3
   3  -2   3 455.838 13.6110   5
   3  -2   3 459.025 13.4814   7
   3  -2   3 418.147 14.1459   6
   3  -2   3 462.493 14.7512   6
   3  -2   3 437.301 13.4756   3
  -4   2  -3 1677.29 39.8041   6
  -4   2  -3 1740.80 37.3818   3
  -4   2  -3 1658.53 38.2106   5
  -4   2  -3 1684.91 39.2359   6
  -4   2  -3 1626.22 37.3059   3
   4  -2   3 1701.85 38.5666   7
   4  -2   3 1660.13 39.3021   6
   4  -2   3 1634.58 40.8765   5
   4  -2   3 1666.40 39.5115   6
   4  -2   3 1645.06 37.9370   3
  -5   2  -3 73.9580 5.16384   3
  -5   2  -3 83.2397 6.10408   5
  -5   2  -3 76.6198 5.71800   3
  -5   2  -3 79.1984 6.22807   6
  -5   2  -3 84.2369 7.02676   6
   5  -2   3 76.6487 6.27834   6
   5  -2   3 72.3184 5.98268   3
   5  -2   3 78.3128 6.11568   5
   5  -2   3 69.3176 5.92647   7
   5  -2   3 62.7417 6.06613   6
   5  -2   3 70.1244 5.82043   3
  -6   2  -3 110.884 6.71973   3
  -6   2  -3 112.323 8.22501   6
  -6   2  -3 116.861 8.64566   6
  -6   2  -3 103.236 7.64560   5
  -6   2  -3 118.431 6.96021   3
   6  -2   3 122.049 8.55701   6
   6  -2   3 133.748 8.97848   7
   6  -2   3 120.119 8.39440   6
   6  -2   3 120.657 8.03483   3
   6  -2   3 110.331 7.91591   5
   6  -2   3 126.365 8.09313   3
  -7   2  -3 79.6034 5.91765   3
  -7   2  -3 91.9288 8.06883   6
  -7   2  -3 79.4342 6.13610   3
   7  -2   3 91.1989 8.17379   5
   7  -2   3 96.9978 8.14573   3
   7  -2   3 82.7288 7.56594   6
   7  -2   3 82.0946 7.85595   6
   7  -2   3 71.4047 7.49188   7
  -8   2  -3 40.7448 6.08840   6
  -8   2  -3 35.3383 4.46179   3
   8  -2   3 40.5303 6.44056   5
   8  -2   3 30.7270 6.58861   3
   8  -2   3 50.0040 6.15763   6
  -9   2  -3 133.900 7.29238   3
  -9   2  -3 124.713 10.6642   6
   9  -2   3 121.382 10.2174   6
   9  -2   3 125.512 10.4876   5
   9  -2   3 121.493 10.1969   3
   9  -2   3 150.557 11.6365   7
   9  -2   3 125.218 10.7851   6
 -10   2  -3 4.07759 5.32134   6
  10  -2   3 11.9643 5.50335   6
  10  -2   3 10.0383 4.34557   5
  10  -2   3 12.1181 4.16640   6
  10  -2   3 12.8194 4.38409   3
  10  -2   3 8.21657 5.20785   7
  10   1  -3 6.84863 2.20387   6
  10   1  -3 -2.2956 3.29656   5
  10   1  -3 2.98303 2.82313   3
  10   1  -3 1.76999 3.49908   7
   9   1  -3 33.3284 4.45835   6
   9   1  -3 33.3046 5.02486   3
   9   1  -3 36.4825 4.28508   6
   9   1  -3 36.2631 6.37974   5
   9   1  -3 37.3407 4.77697   3
   9   1  -3 38.0452 7.33827   7
  -9  -1   3 31.3789 4.13186   6
   8   1  -3 -4.2257 2.32509   7
   8   1  -3 0.54939 2.13988   3
   8   1  -3 -2.9267 1.46730   6
   8   1  -3 2.06957 2.31569   5
   8   1  -3 0.75555 1.76135   3
  -8  -1   3 -0.8714 1.79957   6
   7   1  -3 182.660 11.7232   7
   7   1  -3 164.362 7.79182   6
   7   1  -3 163.386 7.57407   3
   7   1  -3 166.908 7.52080   6
   7   1  -3 170.894 7.54221   3
   7   1  -3 165.049 10.1614   5
  -7  -1   3 169.969 7.09934   6
   6   1  -3 144.540 5.81146   3
   6   1  -3 140.468 5.81258   3
   6   1  -3 141.315 6.39362   6
   6   1  -3 145.748 6.21165   6
   6   1  -3 139.049 8.47932   5
   6   1  -3 132.275 9.36580   7
  -6  -1   3 136.238 5.55776   6
   5   1  -3 552.434 17.4245   5
   5   1  -3 532.528 12.6410   3
   5   1  -3 563.088 12.4648   3
   5   1  -3 580.110 19.0845   7
   5   1  -3 555.020 14.1090   6
   5   1  -3 574.126 13.8634   6
  -5  -1   3 551.152 13.1395   6
  -5  -1   3 559.028 13.0623   6
   4   1  -3 1477.25 33.5294   5
   4   1  -3 1467.20 29.1523   6
   4   1  -3 1453.81 34.9022   7
   4   1  -3 1441.03 29.4753   6
  -4  -1   3 1441.99 28.3037   6
  -4  -1   3 1468.38 28.5101   6
   3   1  -3 1031.46 20.6089   6
   3   1  -3 1078.01 20.3766   6
   3   1  -3 1040.41 24.3683   5
   2   1  -3 84.3240 2.03111   6
   2   1  -3 78.6908 1.96501   6
   1   1  -3 2527.16 53.7711   2
  -1  -1   3 2526.73 51.6888   2
   0   1  -3 0.95491 0.45384   4
   0   1  -3 0.45593 0.43663   5
   0   1  -3 0.74643 0.60318   6
   0   1  -3 -0.3660 0.52353   6
   0   1  -3 0.07422 0.50326   3
   0   1  -3 -0.0095 0.42964   3
   0  -1   3 0.32350 0.36712   4
   0  -1   3 0.37293 0.61049   6
   0  -1   3 0.03492 0.33206   3
   0  -1   3 0.91228 0.48452   3
   0  -1   3 0.41097 0.48662   5
  -1   1  -3 163.855 5.57445   5
  -1   1  -3 163.078 6.05131   3
  -1   1  -3 161.092 5.95943   3
  -1   1  -3 163.216 6.58450   6
  -1   1  -3 164.315 5.30147   4
  -1   1  -3 163.949 6.37730   6
  -1   1  -3 162.243 4.90046   7
   1  -1   3 152.332 6.27734   6
   1  -1   3 163.917 5.26087   4
   1  -1   3 159.247 5.85458   3
   1  -1   3 164.043 6.44005   6
   1  -1   3 160.861 5.83553   3
   1  -1   3 162.982 5.64655   5
   1  -1   3 152.389 4.70828   7
  -2   1  -3 4850.91 112.706   2
   2  -1   3 4851.73 122.633   2
  -3   1  -3 0.99463 1.16721   3
  -3   1  -3 1.52028 1.35173   6
  -3   1  -3 1.63093 1.20519   3
  -3   1  -3 1.86282 1.44761   5
   3  -1   3 0.55942 1.24415   7
   3  -1   3 -0.6831 1.12273   4
   3  -1   3 3.96675 1.91835   6
   3  -1   3 0.41241 1.16621   6
   3  -1   3 0.63944 1.08289   3
   3  -1   3 1.10382 1.47942   5
   3  -1   3 3.15933 1.52294   3
  -4   1  -3 3.43876 1.45360   3
  -4   1  -3 2.01156 1.44007   5
  -4   1  -3 1.36018 1.54965   6
  -4   1  -3 2.18481 1.51301   3
  -4   1  -3 4.96316 2.02085   6
   4  -1   3 4.28807 1.99685   5
   4  -1   3 0.30677 1.34900   6
   4  -1   3 0.53537 1.43847   7
   4  -1   3 2.51200 1.81222   6
   4  -1   3 0.13091 1.26267   3
   4  -1   3 0.38846 1.29529   4
  -5   1  -3 88.6649 5.68199   3
  -5   1  -3 80.5045 5.68237   3
  -5   1  -3 82.5329 6.80310   6
  -5   1  -3 79.1698 6.92279   6
  -5   1  -3 82.9513 6.37567   5
   5  -1   3 101.568 6.81172   5
   5  -1   3 89.1521 6.63241   4
   5  -1   3 84.2176 6.54574   6
   5  -1   3 82.1545 6.98114   6
   5  -1   3 83.4261 6.55750   7
   5  -1   3 76.6143 6.22989   3
   5  -1   3 89.0457 6.35793   3
  -6   1  -3 160.037 10.1129   6
  -6   1  -3 174.544 8.39130   3
  -6   1  -3 152.348 9.37170   5
  -6   1  -3 174.488 10.3275   6
  -6   1  -3 183.272 8.63216   3
   6  -1   3 170.119 9.56605   3
   6  -1   3 168.290 9.90384   5
   6  -1   3 155.950 9.74274   6
   6  -1   3 184.641 10.7333   6
   6  -1   3 182.703 10.1175   3
   6  -1   3 177.706 10.7292   7
   6  -1   3 160.385 10.1421   4
  -7   1  -3 83.9678 7.96688   6
  -7   1  -3 82.8781 6.13895   3
   7  -1   3 91.8619 7.92283   6
   7  -1   3 116.466 9.03388   6
   7  -1   3 99.1754 8.54692   7
   7  -1   3 100.905 8.15056   5
   7  -1   3 102.571 8.24356   3
  -8   1  -3 -0.8147 1.63787   3
  -8   1  -3 -5.6043 2.60023   6
   8  -1   3 -2.4859 1.59565   6
   8  -1   3 -4.5852 2.32892   5
   8  -1   3 -2.8107 2.79373   6
   8  -1   3 -0.2098 1.92804   7
  -9   1  -3 8.71701 3.16138   3
  -9   1  -3 9.07091 4.21059   6
  -9   1  -3 8.60977 2.63775   3
   9  -1   3 5.31065 3.87189   7
   9  -1   3 18.9432 4.59826   6
   9  -1   3 7.39534 3.56875   5
   9  -1   3 13.9915 4.81068   3
   9  -1   3 16.3608 4.43179   6
 -10   1  -3 -0.1393 4.13673   6
  10  -1   3 0.78473 3.39256   6
  10  -1   3 2.40543 2.77981   3
  10  -1   3 5.85004 4.19163   7
  10   0  -3 -0.8074 2.30078   6
  10   0  -3 -0.5825 2.31265   3
  10   0  -3 -5.8416 2.72646   5
  10   0  -3 -1.4431 1.73973   6
  10   0  -3 6.18638 4.09093   7
   9   0  -3 27.4298 4.45411   3
   9   0  -3 27.4681 4.12342   6
   9   0  -3 30.7893 4.34849   6
   9   0  -3 25.2786 4.81216   3
   9   0  -3 30.9422 6.42285   7
   9   0  -3 27.5395 5.80619   5
  -9   0   3 30.3920 4.15168   6
   8   0  -3 14.7651 3.02083   3
   8   0  -3 16.1134 2.88664   6
   8   0  -3 12.2278 4.70407   7
   8   0  -3 19.4073 4.49593   5
   8   0  -3 13.3466 2.90945   6
   8   0  -3 14.8233 2.97361   3
  -8   0   3 19.3651 2.77346   6
   7   0  -3 842.409 21.2972   3
   7   0  -3 848.482 25.6773   5
   7   0  -3 825.375 20.9499   3
   7   0  -3 836.740 27.8560   7
   7   0  -3 848.754 21.3895   6
   7   0  -3 834.542 21.4605   6
  -7   0   3 846.554 20.2260   6
  -7   0   3 767.367 24.6863   5
   6   0  -3 17.7378 3.95383   7
   6   0  -3 19.8559 2.31418   3
   6   0  -3 25.0137 2.71040   6
   6   0  -3 21.3474 2.52258   6
   6   0  -3 24.6617 2.46881   3
   6   0  -3 23.7535 3.78665   5
  -6   0   3 17.7426 3.56170   5
  -6   0   3 21.5389 2.55936   6
   5   0  -3 236.358 6.22843   3
   5   0  -3 235.536 7.40409   6
   5   0  -3 230.986 6.32157   3
   5   0  -3 235.579 10.9298   7
   5   0  -3 238.659 7.50932   6
  -5   0   3 230.096 6.91122   6
  -5   0   3 237.503 6.70643   6
  -5   0   3 233.068 9.65869   5
   4   0  -3 15.1449 1.38770   6
   4   0  -3 19.0966 2.80340   5
   4   0  -3 14.1151 1.41207   6
   4   0  -3 17.1410 3.06945   7
  -4   0   3 15.7877 1.25222   6
  -4   0   3 10.6333 2.10539   5
  -4   0   3 14.8648 1.13152   6
   3   0  -3 1954.18 40.4413   5
   3   0  -3 1941.57 36.8262   6
   3   0  -3 2004.57 37.1184   6
   3   0  -3 1978.06 41.2134   4
   3   0  -3 1936.57 41.8232   7
   2   0  -3 2591.67 49.2145   2
  -2   0   3 2584.02 49.5721   2
   1   0  -3 348.389 7.02284   3
   1   0  -3 360.179 8.63353   6
   1   0  -3 357.427 8.53948   6
   1   0  -3 357.457 8.25638   7
   1   0  -3 364.891 7.12408   3
   1   0  -3 365.010 9.11687   4
  -1   0   3 349.350 8.34990   7
  -1   0   3 364.676 9.13395   4
  -1   0   3 354.455 8.26454   6
  -1   0   3 358.387 8.60515   6
   0   0  -3 4.48208 1.04322   6
   0   0  -3 4.01873 0.93873   3
   0   0  -3 4.68783 0.75580   5
   0   0  -3 3.16413 0.92096   3
   0   0  -3 3.73173 0.90526   4
   0   0  -3 4.78225 1.09672   6
   0   0   3 3.91629 0.66107   5
   0   0   3 4.27011 0.94050   6
   0   0   3 3.59500 0.84019   3
   0   0   3 4.92696 0.39627   7
   0   0   3 3.61372 0.80781   3
   0   0   3 4.18214 0.89925   4
  -1   0  -3 3145.50 77.4553   2
   1   0   3 3220.08 76.5865   2
  -2   0  -3 2760.54 57.6674   6
  -2   0  -3 2764.47 56.5029   3
  -2   0  -3 2763.02 55.4790   4
  -2   0  -3 2760.93 56.3431   6
  -2   0  -3 2745.49 55.6633   5
   2   0   3 2761.86 55.6311   4
   2   0   3 2761.43 55.2724   3
   2   0   3 2762.40 56.8205   6
   2   0   3 2703.42 57.1688   6
   2   0   3 2761.89 55.0059   5
  -3   0  -3 25.6573 3.08339   3
  -3   0  -3 29.8834 3.10649   3
  -3   0  -3 31.5107 3.59726   6
  -3   0  -3 34.3812 3.73489   6
  -3   0  -3 24.7587 2.94204   5
   3   0   3 31.7807 3.39167   3
   3   0   3 28.6214 3.32677   6
   3   0   3 30.4593 3.42454   5
   3   0   3 29.0363 3.14502   7
   3   0   3 29.6380 3.21948   4
   3   0   3 33.9824 3.82045   6
   3   0   3 26.7773 3.15299   3
  -4   0  -3 641.819 20.4545   6
  -4   0  -3 671.845 18.0365   3
  -4   0  -3 685.029 20.3434   6
  -4   0  -3 662.001 18.4715   3
  -4   0  -3 657.586 19.0719   5
   4   0   3 691.659 19.3826   3
   4   0   3 660.593 19.1456   3
   4   0   3 656.556 19.3674   4
   4   0   3 657.646 19.8636   6
   4   0   3 673.618 20.6893   6
   4   0   3 709.298 19.6051   5
   4   0   3 655.049 19.8905   7
  -5   0  -3 816.072 23.6196   5
  -5   0  -3 832.625 22.1985   3
  -5   0  -3 835.175 24.6281   6
  -5   0  -3 842.369 24.9021   6
[truncated: 768,227 more chars]
