# Supplementary material for: Crystal structure and Hirshfeld surface analysis of 1-[2-(2-chloro­eth­oxy)eth­yl]-2-methyl-4-nitro-1H-imidazole
Source: Acta Crystallogr E Crystallogr Commun. 2025 Jun 24;81(Pt 7):646–9. doi: 10.1107/S2056989025005493 (PMC12230618; doi:10.1107/S2056989025005493)
Supplement: Supplementary file 2 [file e-81-00646-Isup2.hkl]

data_I                                                                          
_shelx_title ' m25030 : space group P1bar'                                      
_shelx_refln_list_code          4                                               
_shelx_F_calc_maximum       91.97                                               
_exptl_crystal_F_000       488.00                                               
_reflns_d_resolution_high  0.7680                                               
                                                                                
loop_                                                                           
 _space_group_symop_operation_xyz                                               
 'x, y, z'                                                                      
 '-x, -y, -z'                                                                   
                                                                                
_cell_length_a     8.5810                                                       
_cell_length_b    11.1448                                                       
_cell_length_c    11.5757                                                       
_cell_angle_alpha  98.662                                                       
_cell_angle_beta   93.164                                                       
_cell_angle_gamma 103.444                                                       
                                                                                
_shelx_F_squared_multiplier     1.000                                           
                                                                                
loop_                                                                           
 _refln_index_h                                                                 
 _refln_index_k                                                                 
 _refln_index_l                                                                 
 _refln_F_squared_calc                                                          
 _refln_F_squared_meas                                                          
 _refln_F_squared_sigma                                                         
 _refln_observed_status                                                         
   1   0   0       1138.22       1136.73        22.19 o                         
   2   0   0        691.74        679.47         5.24 o                         
   3   0   0       3764.61       4055.37        79.71 o                         
   4   0   0       2914.70       2992.06        19.90 o                         
   5   0   0         90.18         95.37         1.50 o                         
   6   0   0        207.25        199.14         2.38 o                         
   7   0   0        842.29        865.66         9.23 o                         
   8   0   0          0.03          1.04         1.52 o                         
   9   0   0         79.31         84.52         3.11 o                         
  10   0   0         42.56         47.73         2.70 o                         
 -10   1   0         99.82        102.88         3.87 o                         
  -9   1   0        168.06        179.67         4.94 o                         
  -8   1   0        406.08        407.34         5.95 o                         
  -7   1   0         53.54         52.78         2.05 o                         
  -6   1   0        141.94        138.00         2.02 o                         
  -5   1   0       1237.95       1153.38         8.37 o                         
  -4   1   0          4.44          0.68         0.25 o                         
  -3   1   0         23.39         20.95         0.59 o                         
  -2   1   0        213.27        212.79         1.81 o                         
  -1   1   0       1263.68       1330.56        30.19 o                         
   0   1   0        580.46        427.24        15.60 o                         
   1   1   0          2.54          3.65         0.21 o                         
   2   1   0       7673.36       6712.70       736.09 o                         
   3   1   0       2218.52       2308.67        16.31 o                         
   4   1   0        134.15        158.99         2.33 o                         
   5   1   0        343.90        323.63         3.37 o                         
   6   1   0        101.93        109.55         1.91 o                         
   7   1   0        594.05        614.02         8.06 o                         
   8   1   0         62.96         60.95         2.50 o                         
   9   1   0          3.67          3.26         1.25 o                         
  10   1   0          0.05         -0.26         1.07 o                         
 -11   2   0          0.32         -0.02         1.58 o                         
 -10   2   0         18.75         13.57         1.60 o                         
  -9   2   0          3.61          4.37         1.07 o                         
  -8   2   0         68.87         66.70         2.97 o                         
  -7   2   0        523.66        536.97         5.16 o                         
  -6   2   0       1821.91       1831.07        13.54 o                         
  -5   2   0        286.75        271.18         2.72 o                         
  -4   2   0        569.47        542.33         4.34 o                         
  -3   2   0       5387.30       5450.99       114.83 o                         
  -2   2   0       8459.01       8513.07       168.35 o                         
  -1   2   0       1144.07       1134.68         6.66 o                         
   0   2   0        309.59        308.65         2.21 o                         
   1   2   0       2604.67       2620.70        41.74 o                         
   2   2   0         34.00         25.11         0.62 o                         
   3   2   0        189.54        209.37         2.15 o                         
   4   2   0          3.23          1.49         0.36 o                         
   5   2   0        494.52        458.53         4.54 o                         
   6   2   0        596.61        581.91         5.23 o                         
   7   2   0         13.80         11.97         1.20 o                         
   8   2   0          0.20         -0.37         0.87 o                         
   9   2   0        209.48        217.26         5.08 o                         
  10   2   0         61.73         47.26         4.48 o                         
 -11   3   0         37.68         31.78         5.27 o                         
 -10   3   0        267.52        301.46         5.94 o                         
  -9   3   0          2.16          3.20         1.35 o                         
  -8   3   0         10.43          9.28         1.32 o                         
  -7   3   0        727.63        760.09         7.51 o                         
  -6   3   0        254.70        246.65         2.89 o                         
  -5   3   0        138.31        136.20         1.84 o                         
  -4   3   0       1105.59       1096.81         7.58 o                         
  -3   3   0       3054.41       3232.27        20.17 o                         
  -2   3   0        165.08        169.74         1.57 o                         
  -1   3   0          4.11          7.91         0.35 o                         
   1   3   0       7999.25       8043.00       114.87 o                         
   2   3   0       1537.76       1564.20         9.95 o                         
   3   3   0        233.56        228.83         2.53 o                         
   4   3   0        556.53        582.31         5.32 o                         
   5   3   0        110.41        117.27         1.90 o                         
   6   3   0        135.61        124.55         2.20 o                         
   7   3   0         75.01         80.73         3.72 o                         
   8   3   0          8.41          8.83         1.33 o                         
   9   3   0         60.97         58.66         2.84 o                         
  10   3   0          2.68          3.69         2.44 o                         
 -11   4   0          8.87          3.16         1.35 o                         
 -10   4   0         80.02         96.17         4.62 o                         
  -9   4   0          0.00         -0.43         1.12 o                         
  -8   4   0        610.99        612.33         7.61 o                         
  -7   4   0        335.33        350.42         4.52 o                         
  -6   4   0        228.53        229.06         2.72 o                         
  -5   4   0          5.35          7.96         0.71 o                         
  -4   4   0        161.44        226.01         2.42 o                         
  -3   4   0        531.81        541.43         4.00 o                         
  -2   4   0        103.17        113.42         1.39 o                         
  -1   4   0       4058.26       4048.86        78.53 o                         
   1   4   0        212.61        210.99         2.36 o                         
   2   4   0         30.84         35.87         0.96 o                         
   3   4   0        765.30        765.99         5.91 o                         
   4   4   0        526.68        537.59         4.95 o                         
   5   4   0        190.61        190.00         3.05 o                         
   6   4   0         55.75         62.30         1.51 o                         
   7   4   0        589.45        597.70        10.19 o                         
   8   4   0          0.43          0.41         1.28 o                         
   9   4   0          0.18         -1.10         1.10 o                         
 -11   5   0          4.25          3.73         1.17 o                         
 -10   5   0          1.24          0.45         1.19 o                         
  -9   5   0         28.97         30.08         2.15 o                         
  -8   5   0         10.01         19.19         1.41 o                         
  -7   5   0        113.32        119.84         2.14 o                         
  -6   5   0        369.21        375.07         3.85 o                         
  -5   5   0        594.36        559.96         4.61 o                         
  -4   5   0        176.59        161.78         2.04 o                         
  -3   5   0        182.50        180.56         1.97 o                         
  -2   5   0        372.95        376.12         3.16 o                         
  -1   5   0        820.59        772.39         5.31 o                         
   0   5   0       1516.24       1540.73         9.67 o                         
   1   5   0         71.00         47.16         1.08 o                         
   2   5   0         54.78         50.80         1.23 o                         
   3   5   0         18.93         22.53         0.86 o                         
   4   5   0        118.51        120.65         2.07 o                         
   5   5   0          2.58          2.38         0.59 o                         
   6   5   0        132.44        136.66         2.71 o                         
   7   5   0          8.28          9.05         2.35 o                         
   8   5   0         17.46         16.36         1.90 o                         
   9   5   0        124.84        118.23         5.62 o                         
 -10   6   0        181.43        187.37         4.67 o                         
  -9   6   0         56.52         56.72         1.88 o                         
  -8   6   0          1.58          3.28         0.78 o                         
  -7   6   0        580.38        596.46         6.85 o                         
  -6   6   0        978.92        969.30         7.48 o                         
  -5   6   0         87.60         92.32         1.73 o                         
  -4   6   0         68.71         62.69         1.38 o                         
  -3   6   0       1436.04       1505.13         9.53 o                         
  -2   6   0          2.10          3.34         0.45 o                         
  -1   6   0        522.55        508.53         4.32 o                         
   0   6   0       1406.54       1516.09         9.87 o                         
   1   6   0       6260.43       6360.23        47.92 o                         
   2   6   0         57.41         53.91         1.33 o                         
   3   6   0        141.25        144.09         2.20 o                         
   4   6   0          0.41          0.13         0.46 o                         
   5   6   0         16.31         18.30         1.48 o                         
   6   6   0         12.31         13.02         1.19 o                         
   7   6   0        158.23        150.51         4.57 o                         
   8   6   0         35.05         32.81         2.88 o                         
 -10   7   0          3.21          2.45         1.07 o                         
  -9   7   0          0.83          2.55         0.72 o                         
  -8   7   0         95.65        109.79         2.66 o                         
  -7   7   0         19.96         31.10         1.42 o                         
  -6   7   0         53.94         54.04         1.59 o                         
  -5   7   0        362.85        373.20         3.76 o                         
  -4   7   0         19.14         23.54         1.04 o                         
  -3   7   0        280.32        295.70         3.09 o                         
  -2   7   0          1.43          3.66         0.44 o                         
  -1   7   0       2429.81       2387.81        14.77 o                         
   0   7   0       4750.12       4920.30        30.97 o                         
   1   7   0          5.30          9.78         0.79 o                         
   2   7   0         43.91         49.75         1.36 o                         
   3   7   0          0.21          0.56         0.49 o                         
   4   7   0        285.23        285.02         4.41 o                         
   5   7   0         87.74         87.80         2.46 o                         
   6   7   0        251.93        255.93         4.87 o                         
   7   7   0        108.46        104.60         4.48 o                         
   8   7   0        125.90        125.27         5.88 o                         
 -10   8   0          0.00          0.93         1.19 o                         
  -9   8   0         91.31         99.53         2.84 o                         
  -8   8   0         28.03         24.74         1.70 o                         
  -7   8   0          4.49          5.16         0.97 o                         
  -6   8   0         51.83         58.91         1.76 o                         
  -5   8   0         29.38         29.07         1.25 o                         
  -4   8   0          7.97         11.59         0.79 o                         
  -3   8   0        449.74        445.30         4.19 o                         
  -2   8   0          0.02          0.81         0.42 o                         
  -1   8   0        241.06        207.99         2.77 o                         
   0   8   0        240.86        261.11         3.14 o                         
   1   8   0        268.10        253.51         3.34 o                         
   2   8   0         16.11         17.63         1.33 o                         
   3   8   0         64.63         70.92         2.21 o                         
   4   8   0         22.71         22.30         1.68 o                         
   5   8   0         11.37          8.13         1.08 o                         
   6   8   0         19.18         16.52         1.74 o                         
   7   8   0          6.79          3.82         2.73 o                         
 -10   9   0         28.17         23.27         2.40 o                         
  -9   9   0        173.24        178.03         3.76 o                         
  -8   9   0          5.08          4.31         1.10 o                         
  -7   9   0        404.85        404.41         5.76 o                         
  -6   9   0        632.85        632.93         7.93 o                         
  -5   9   0         50.84         48.07         1.73 o                         
  -4   9   0         33.31         33.33         1.46 o                         
  -3   9   0         47.25         48.01         1.58 o                         
  -2   9   0         70.57         69.37         1.84 o                         
  -1   9   0        527.82        508.01         5.81 o                         
   0   9   0          0.07         11.83         1.88 o                         
   1   9   0       1316.09       1295.04        12.59 o                         
   2   9   0        452.16        442.06         5.74 o                         
   3   9   0         54.44         64.73         2.93 o                         
   4   9   0        278.49        284.38         4.57 o                         
   5   9   0        116.01        102.72         3.48 o                         
   6   9   0         27.47         28.22         2.57 o                         
  -9  10   0          0.19          0.79         0.96 o                         
  -8  10   0          3.81          6.27         1.10 o                         
  -7  10   0         13.31         13.74         1.42 o                         
  -6  10   0          0.21         -0.50         0.84 o                         
  -5  10   0         25.55         31.23         1.77 o                         
  -4  10   0         10.07         11.38         1.22 o                         
  -3  10   0         17.45         17.10         1.22 o                         
  -2  10   0         49.67         45.28         1.68 o                         
  -1  10   0        220.33        218.56         3.67 o                         
   0  10   0        915.97        926.74         9.49 o                         
   1  10   0         85.59         91.25         3.39 o                         
   2  10   0          7.72          3.68         1.13 o                         
   3  10   0        115.14        116.86         3.34 o                         
   4  10   0         31.57         30.62         2.11 o                         
   5  10   0         55.23         49.11         3.45 o                         
  -9  11   0         41.53         40.46         4.66 o                         
  -8  11   0         16.61         13.47         1.55 o                         
  -7  11   0          1.81          2.72         1.15 o                         
  -6  11   0        277.63        285.09         5.85 o                         
  -5  11   0        101.03         91.74         4.04 o                         
  -4  11   0          3.94          2.88         1.18 o                         
  -3  11   0          0.96          1.19         0.87 o                         
  -2  11   0          3.77          2.35         0.90 o                         
  -1  11   0        168.57        169.58         4.18 o                         
   0  11   0          1.32          6.63         1.31 o                         
   1  11   0        125.80        118.56         3.62 o                         
   2  11   0         14.15         11.92         1.69 o                         
   3  11   0         16.19         18.26         1.63 o                         
   4  11   0          1.06          4.41         1.97 o                         
  -8  12   0        102.58         97.98         3.85 o                         
  -7  12   0         59.24         65.94         3.21 o                         
  -6  12   0         39.25         27.96         2.03 o                         
  -5  12   0         90.10         92.91         3.13 o                         
  -4  12   0        212.48        205.67         4.86 o                         
  -3  12   0        147.42        141.34         4.50 o                         
  -2  12   0          6.86          4.54         1.12 o                         
  -1  12   0         83.02         70.74         2.96 o                         
   0  12   0        155.63        159.95         4.78 o                         
   1  12   0         39.85         28.17         2.16 o                         
   2  12   0        139.28        129.29         4.17 o                         
   3  12   0          0.00          1.58         1.47 o                         
  -7  13   0         32.69         29.81         4.05 o                         
  -6  13   0         12.89         17.92         1.88 o                         
  -5  13   0          7.30          6.22         1.46 o                         
  -4  13   0         62.67         60.52         2.91 o                         
  -3  13   0          4.02          2.78         1.27 o                         
  -2  13   0        103.43        104.36         3.66 o                         
  -1  13   0          0.91          1.52         1.44 o                         
   0  13   0        345.63        352.46         8.43 o                         
   1  13   0        295.23        298.78         7.91 o                         
   2  13   0         23.57         18.61         2.27 o                         
  -4  14   0         37.58         33.53         3.10 o                         
  -3  14   0          0.14          1.27         1.42 o                         
  -2  14   0          2.28          0.19         1.52 o                         
  -1  14   0         57.91         51.58         3.33 o                         
   0 -14   1          4.16          5.14         2.67 o                         
   1 -14   1         35.26         25.69         2.82 o                         
   2 -14   1         98.71        117.18         5.58 o                         
   3 -14   1         10.55         12.78         1.69 o                         
   4 -14   1         29.00         28.86         2.54 o                         
   5 -14   1         70.07         71.84         3.27 o                         
  -2 -13   1          6.67          2.03         1.98 o                         
  -1 -13   1          4.27          4.21         1.53 o                         
   0 -13   1         53.07         58.48         2.97 o                         
   1 -13   1        134.14        124.49         6.12 o                         
   2 -13   1         20.26         22.44         2.14 o                         
   3 -13   1         28.46         25.76         2.16 o                         
   4 -13   1          0.01         -1.01         1.01 o                         
   5 -13   1         27.10         25.67         2.07 o                         
   6 -13   1          2.14          0.24         1.29 o                         
   7 -13   1         21.77         14.17         1.82 o                         
  -3 -12   1         55.99         56.75         3.28 o                         
  -2 -12   1         11.23         13.84         1.66 o                         
  -1 -12   1        119.53        121.43         4.13 o                         
   0 -12   1        154.75        162.49         4.35 o                         
   1 -12   1        215.73        211.43         4.80 o                         
   2 -12   1         51.39         47.06         2.43 o                         
   3 -12   1          7.36         10.39         1.37 o                         
   4 -12   1         29.75         27.96         2.00 o                         
   5 -12   1          5.29          3.98         1.33 o                         
   6 -12   1          9.52          6.38         1.34 o                         
   7 -12   1        273.25        291.86         6.54 o                         
   8 -12   1          0.24          0.98         1.31 o                         
  -5 -11   1          0.19         -2.10         2.31 o                         
  -4 -11   1          1.89          0.22         1.18 o                         
  -3 -11   1         47.42         50.31         2.53 o                         
  -2 -11   1        311.67        324.91         5.96 o                         
  -1 -11   1        338.29        336.60         6.04 o                         
   0 -11   1         23.89         18.34         1.61 o                         
   1 -11   1        142.41        141.55         3.48 o                         
   2 -11   1          6.29          8.83         1.13 o                         
   3 -11   1         90.04        105.99         3.02 o                         
   4 -11   1        140.70        146.86         3.57 o                         
   5 -11   1          5.24          6.24         1.14 o                         
   6 -11   1          1.70          1.73         0.99 o                         
   7 -11   1         34.40         29.96         1.99 o                         
   8 -11   1        322.44        313.17         7.12 o                         
   9 -11   1         26.47         23.47         2.66 o                         
  -6 -10   1         98.37        114.21        10.28 o                         
  -5 -10   1         25.99         20.97         3.13 o                         
  -4 -10   1          1.41          0.07         1.23 o                         
  -3 -10   1         73.28         65.93         2.23 o                         
  -2 -10   1         38.41         34.46         2.13 o                         
  -1 -10   1         27.66         24.79         1.60 o                         
   0 -10   1         25.51         20.46         1.37 o                         
   1 -10   1         69.00         72.50         2.13 o                         
   2 -10   1        187.03        176.64         3.23 o                         
   3 -10   1        172.17        168.65         3.19 o                         
   4 -10   1        175.22        164.41         3.64 o                         
   5 -10   1        482.23        481.41         7.53 o                         
   6 -10   1        125.98        130.12         3.12 o                         
   7 -10   1          0.07          1.22         0.90 o                         
   8 -10   1         36.20         36.42         2.02 o                         
   9 -10   1         23.81         23.15         1.88 o                         
  -6  -9   1         13.78         12.36         2.94 o                         
  -5  -9   1         17.54         13.16         1.19 o                         
  -4  -9   1         36.20         44.97         1.88 o                         
  -3  -9   1        555.95        559.06         7.46 o                         
  -2  -9   1         20.57         24.28         1.46 o                         
  -1  -9   1         52.70         42.70         1.74 o                         
   0  -9   1        273.89        287.20         3.74 o                         
   1  -9   1       1592.37       1578.53        11.42 o                         
   2  -9   1        136.70        141.31         2.54 o                         
   3  -9   1        113.93        114.02         2.33 o                         
   4  -9   1        325.06        324.16         4.67 o                         
   5  -9   1          5.74          6.04         0.99 o                         
   6  -9   1          4.14          5.97         1.40 o                         
   7  -9   1        681.79        685.96         8.61 o                         
   8  -9   1        218.05        229.18         4.31 o                         
   9  -9   1         96.40         97.18         2.83 o                         
  10  -9   1          1.45          1.61         1.93 o                         
  -7  -8   1          0.79          2.49         1.71 o                         
  -6  -8   1         38.66         46.31         5.18 o                         
  -5  -8   1         16.19         15.55         1.34 o                         
  -4  -8   1         56.29         55.67         2.20 o                         
  -3  -8   1          8.08          3.98         0.70 o                         
  -2  -8   1         36.09         44.38         1.49 o                         
  -1  -8   1       2334.57       2315.61        16.13 o                         
   0  -8   1        438.45        443.78         4.27 o                         
   1  -8   1         56.77         56.78         1.40 o                         
   2  -8   1        170.81        159.02         2.24 o                         
   3  -8   1        358.20        336.80         3.52 o                         
   4  -8   1        162.07        165.70         2.49 o                         
   5  -8   1          1.66          2.64         0.55 o                         
   6  -8   1         46.30         53.85         1.84 o                         
   7  -8   1         72.46         68.58         2.21 o                         
   8  -8   1        335.65        327.15         4.77 o                         
   9  -8   1         72.37         61.38         2.36 o                         
  10  -8   1          3.33          3.41         1.14 o                         
  -8  -7   1          5.57          1.22         3.09 o                         
  -7  -7   1        103.98        108.33         4.29 o                         
  -6  -7   1        162.85        159.58         6.66 o                         
  -5  -7   1         54.13         56.28         1.68 o                         
  -4  -7   1        116.56        116.33         2.39 o                         
  -3  -7   1        215.31        224.80         3.40 o                         
  -2  -7   1        399.69        393.48         4.44 o                         
  -1  -7   1        302.99        331.48         3.56 o                         
   0  -7   1        124.79        125.58         1.93 o                         
   1  -7   1         17.40         23.57         0.87 o                         
   2  -7   1        969.02        928.12         7.09 o                         
   3  -7   1        108.24         99.74         1.73 o                         
   4  -7   1       1102.62       1137.42         7.95 o                         
   5  -7   1        426.97        418.15         4.90 o                         
   6  -7   1        283.20        273.43         3.83 o                         
   7  -7   1         34.64         34.58         1.72 o                         
   8  -7   1        203.91        189.83         4.80 o                         
   9  -7   1          8.23         11.28         1.10 o                         
  10  -7   1          1.78          0.58         0.85 o                         
  -8  -6   1        294.97        287.17         7.34 o                         
  -7  -6   1         23.74         20.05         1.92 o                         
  -6  -6   1        369.60        381.13         9.75 o                         
  -5  -6   1        374.89        366.65         4.16 o                         
  -4  -6   1         17.85         14.98         1.12 o                         
  -3  -6   1       1485.31       1468.66         9.82 o                         
  -2  -6   1         56.23         47.52         1.18 o                         
  -1  -6   1        847.02        844.27         6.40 o                         
   0  -6   1         61.61         70.12         1.37 o                         
   1  -6   1       3152.71       3222.14        24.11 o                         
   2  -6   1         37.32         48.33         1.10 o                         
   3  -6   1        200.42        207.28         2.70 o                         
   4  -6   1         15.35         12.23         0.71 o                         
   5  -6   1         39.77         33.76         1.11 o                         
   6  -6   1          5.31          4.45         0.60 o                         
   7  -6   1        261.96        243.27         4.20 o                         
   8  -6   1        477.40        491.12         6.45 o                         
   9  -6   1         34.94         34.40         1.87 o                         
  10  -6   1         29.30         27.52         1.36 o                         
  -9  -5   1         64.79         56.25        10.64 o                         
  -8  -5   1        150.36        147.29         6.23 o                         
  -7  -5   1         20.19         21.18         1.85 o                         
  -6  -5   1         24.54         20.39         1.65 o                         
  -5  -5   1          0.01         -0.06         0.51 o                         
  -4  -5   1          9.42         10.15         0.68 o                         
  -3  -5   1        116.02        131.00         2.03 o                         
  -2  -5   1         63.91         57.41         1.20 o                         
  -1  -5   1       2353.24       2453.50        15.11 o                         
   0  -5   1        613.45        630.35         4.64 o                         
   1  -5   1        344.13        344.74         3.04 o                         
   2  -5   1       2370.74       2329.37        13.37 o                         
   3  -5   1         34.68         38.59         0.93 o                         
   4  -5   1         14.48         18.33         0.87 o                         
   5  -5   1        132.23        145.40         2.18 o                         
   6  -5   1        198.34        193.60         2.57 o                         
   7  -5   1        232.45        229.75         3.68 o                         
   8  -5   1         50.52         49.34         2.44 o                         
   9  -5   1        141.53        126.23         2.74 o                         
  10  -5   1          7.80         11.58         1.49 o                         
  11  -5   1         12.52         18.90         7.11 o                         
  -9  -4   1         34.44         32.38         2.52 o                         
  -8  -4   1        162.95        155.18         4.28 o                         
  -7  -4   1        318.41        327.11         6.89 o                         
  -6  -4   1          9.59          8.73         1.28 o                         
  -5  -4   1         38.72         37.71         1.44 o                         
  -4  -4   1        940.11        948.66         7.49 o                         
  -3  -4   1        814.50        826.88         6.59 o                         
  -2  -4   1       1411.75       1454.83        10.36 o                         
  -1  -4   1       1213.12       1213.86         7.89 o                         
   0  -4   1         62.79         55.38         0.95 o                         
   1  -4   1         24.80         24.55         0.64 o                         
   2  -4   1        365.95        314.39         2.79 o                         
   3  -4   1        200.90        179.95         1.99 o                         
   4  -4   1       2051.29       2128.85        12.60 o                         
   5  -4   1          8.44         12.99         0.75 o                         
   6  -4   1        114.11        111.44         1.93 o                         
   7  -4   1          2.44          1.34         0.71 o                         
   8  -4   1        465.98        439.80         5.50 o                         
   9  -4   1        122.51        125.33         2.97 o                         
  10  -4   1          3.76          5.19         1.68 o                         
  11  -4   1         14.61         14.86         2.74 o                         
 -10  -3   1          2.28          3.02         4.03 o                         
  -9  -3   1        115.21        113.82         3.54 o                         
  -8  -3   1        831.20        809.83        11.46 o                         
  -7  -3   1         10.37          8.65         1.08 o                         
  -6  -3   1        677.91        654.26         7.96 o                         
  -5  -3   1        494.51        510.90         5.85 o                         
  -4  -3   1          2.47          0.76         0.28 o                         
  -3  -3   1        111.87        110.62         1.52 o                         
  -2  -3   1        734.35        703.74         5.67 o                         
  -1  -3   1        257.98        272.35         2.30 o                         
   0  -3   1        179.03        195.79         2.38 o                         
   1  -3   1         11.89          9.03         0.38 o                         
   2  -3   1       1203.98       1211.47         7.22 o                         
   3  -3   1          4.09          3.38         0.37 o                         
   4  -3   1       1159.28       1276.74         8.39 o                         
   5  -3   1        737.62        738.10         5.74 o                         
   6  -3   1         58.36         63.99         1.48 o                         
   7  -3   1         17.60         21.75         1.14 o                         
   8  -3   1        383.86        377.42         4.80 o                         
   9  -3   1          2.30          1.97         0.57 o                         
  10  -3   1          9.45          9.89         2.00 o                         
  11  -3   1          1.91          0.26         1.26 o                         
 -10  -2   1         17.35         14.67         1.77 o                         
  -9  -2   1        169.13        157.91         4.16 o                         
  -8  -2   1        127.42        127.71         3.46 o                         
  -7  -2   1        201.76        196.33         3.75 o                         
  -6  -2   1          3.78          4.02         0.64 o                         
  -5  -2   1        443.58        466.06         4.96 o                         
  -4  -2   1        793.76        808.77         7.43 o                         
  -3  -2   1        380.79        380.07         3.71 o                         
  -2  -2   1        887.78        837.50         5.62 o                         
  -1  -2   1       2092.41       2091.43        40.22 o                         
   0  -2   1         12.67         16.22         0.36 o                         
   1  -2   1       3701.11       3693.45        78.45 o                         
   3  -2   1       1275.70       1198.86         8.02 o                         
   4  -2   1         69.52         60.88         1.23 o                         
   5  -2   1        112.85        112.14         1.80 o                         
   6  -2   1        153.90        151.35         2.26 o                         
   7  -2   1       1216.46       1186.10        10.69 o                         
   8  -2   1          5.68          5.99         1.09 o                         
   9  -2   1         36.16         30.87         2.43 o                         
  10  -2   1          0.94         -0.93         1.08 o                         
  11  -2   1         30.78         31.03         4.63 o                         
 -10  -1   1          2.13          1.38         1.12 o                         
  -9  -1   1         32.98         32.92         2.10 o                         
  -8  -1   1        258.79        265.06         4.58 o                         
  -7  -1   1        220.66        223.88         3.84 o                         
  -6  -1   1        202.23        202.26         2.93 o                         
  -5  -1   1         47.09         45.22         1.23 o                         
  -4  -1   1        586.78        573.47         5.18 o                         
  -3  -1   1        561.95        547.19         4.63 o                         
  -1  -1   1       2040.92       2045.89        29.46 o                         
   0  -1   1         86.04         81.66         0.80 o                         
   1  -1   1          0.21          2.83         0.21 o                         
   2  -1   1       1823.13       1826.62        11.65 o                         
   3  -1   1        225.91        200.10         2.13 o                         
   4  -1   1        287.32        280.51         2.83 o                         
   5  -1   1        545.34        632.65         5.25 o                         
   6  -1   1          0.01          0.39         0.37 o                         
   7  -1   1        294.74        284.84         4.07 o                         
   8  -1   1        112.68        106.50         2.35 o                         
   9  -1   1         35.42         28.89         2.70 o                         
  10  -1   1          0.18          0.55         1.14 o                         
 -10   0   1         11.38         12.83         1.64 o                         
  -9   0   1         33.81         30.41         2.21 o                         
  -8   0   1        371.66        365.30         6.22 o                         
  -7   0   1         41.39         33.81         1.53 o                         
  -6   0   1        334.78        331.85         4.09 o                         
  -5   0   1          2.81          2.04         0.49 o                         
  -4   0   1       1169.27       1284.68         9.29 o                         
  -3   0   1       1607.43       1575.02        10.66 o                         
  -2   0   1       5239.32       5220.83        72.16 o                         
  -1   0   1        191.94        199.72         3.61 o                         
   1   0   1          6.70          7.10         0.29 o                         
   2   0   1       1700.34       1779.20        13.01 o                         
   3   0   1        427.24        417.46         3.64 o                         
   4   0   1        157.41        203.43         2.76 o                         
   5   0   1        548.58        572.23         5.25 o                         
   6   0   1         64.47         67.14         1.47 o                         
   7   0   1          5.41          5.71         0.75 o                         
   8   0   1        618.06        595.51         6.36 o                         
   9   0   1        165.46        165.42         4.87 o                         
  10   0   1          9.30         10.67         1.59 o                         
 -11   1   1         14.58         17.28         2.94 o                         
 -10   1   1          1.16          1.56         1.01 o                         
  -9   1   1        316.42        308.03         5.61 o                         
  -8   1   1        472.38        449.53         6.14 o                         
  -7   1   1         68.61         65.60         1.86 o                         
  -6   1   1         22.10         26.98         1.07 o                         
  -5   1   1        505.25        540.88         7.14 o                         
  -4   1   1        827.35        840.19         6.91 o                         
  -3   1   1        285.46        277.51         2.64 o                         
  -2   1   1       1205.89       1226.33         8.74 o                         
  -1   1   1         43.31         37.16         0.44 o                         
   0   1   1          2.70          2.54         0.16 o                         
   1   1   1        349.89        346.38         2.52 o                         
   2   1   1         62.31         68.05         1.04 o                         
   3   1   1       2019.68       1946.51        12.21 o                         
   4   1   1       2018.50       1997.78        12.85 o                         
   5   1   1         21.25         26.84         0.93 o                         
   6   1   1        115.21        111.18         1.87 o                         
   7   1   1        643.91        641.52         7.07 o                         
   8   1   1         17.80         19.29         1.77 o                         
   9   1   1          1.38          1.44         1.16 o                         
  10   1   1          6.89          8.54         1.62 o                         
 -11   2   1          2.95          6.61         2.42 o                         
 -10   2   1          4.09          4.72         2.25 o                         
  -9   2   1        125.33        115.63         3.36 o                         
  -8   2   1        120.25        126.65         2.95 o                         
  -7   2   1        123.49        124.78         2.75 o                         
  -6   2   1        190.04        178.28         2.71 o                         
  -5   2   1        939.48       1001.32         7.59 o                         
  -4   2   1          0.43          0.84         0.20 o                         
  -3   2   1        474.52        470.71         3.63 o                         
  -2   2   1       1089.28       1107.12         6.96 o                         
  -1   2   1          5.62          5.08         0.25 o                         
   0   2   1          0.11          0.44         0.15 o                         
   1   2   1       3213.40       3268.46        52.03 o                         
   2   2   1       1130.64       1123.73         7.49 o                         
   3   2   1          0.83          1.67         0.32 o                         
   4   2   1         19.63         18.34         0.78 o                         
   5   2   1         49.69         55.08         1.43 o                         
   6   2   1         79.76         66.98         1.82 o                         
   7   2   1         19.10         20.81         1.31 o                         
   8   2   1         18.35         23.83         1.88 o                         
   9   2   1         47.19         43.27         2.85 o                         
  10   2   1         12.71         17.20         3.91 o                         
 -11   3   1         16.12         14.30         2.34 o                         
 -10   3   1          3.00          6.36         1.57 o                         
  -9   3   1          5.94          8.33         1.42 o                         
  -8   3   1        183.25        180.02         4.01 o                         
  -7   3   1        969.15        939.28         9.54 o                         
  -6   3   1          6.64          8.76         0.84 o                         
  -5   3   1         25.36         28.37         0.78 o                         
  -4   3   1         44.35         35.08         1.02 o                         
  -3   3   1       1665.92       1608.93         9.32 o                         
  -2   3   1       1249.67       1318.52         7.36 o                         
  -1   3   1       5156.94       5093.26        75.84 o                         
   0   3   1         47.09         47.73         0.84 o                         
   1   3   1       2075.87       2064.47        13.34 o                         
   2   3   1         57.19         44.95         1.06 o                         
   3   3   1       1186.13       1160.46         8.58 o                         
   4   3   1         40.21         44.69         1.21 o                         
   5   3   1        826.99        847.96         7.14 o                         
   6   3   1          0.25          0.62         0.55 o                         
   7   3   1          4.27          5.08         1.75 o                         
   8   3   1        157.27        154.66         4.69 o                         
   9   3   1         52.64         48.22         3.24 o                         
 -11   4   1          4.71          2.83         1.42 o                         
 -10   4   1         14.20         19.18         1.64 o                         
  -9   4   1         51.92         49.41         2.23 o                         
  -8   4   1        286.08        258.65         4.78 o                         
  -7   4   1          5.85          6.76         0.84 o                         
  -6   4   1         77.86         74.63         1.37 o                         
  -5   4   1        409.15        443.37         3.70 o                         
  -4   4   1       1602.71       1673.16        11.30 o                         
  -3   4   1         84.70         84.21         1.18 o                         
  -2   4   1         69.12         65.13         0.99 o                         
  -1   4   1        128.22        123.26         1.51 o                         
   0   4   1         65.89         75.98         1.25 o                         
   1   4   1         25.02         26.44         0.78 o                         
   2   4   1        278.13        270.10         2.74 o                         
   3   4   1        760.26        719.08         5.82 o                         
   4   4   1        145.83        153.29         2.49 o                         
   5   4   1         43.73         42.18         1.80 o                         
   6   4   1         81.15         86.02         2.25 o                         
   7   4   1         95.00         95.58         2.71 o                         
   8   4   1        277.41        274.44         7.05 o                         
   9   4   1          0.51         -0.14         1.65 o                         
 -11   5   1          5.01          6.55         1.38 o                         
 -10   5   1          0.76          1.24         0.98 o                         
  -9   5   1         42.31         37.32         2.38 o                         
  -8   5   1        400.46        394.66         8.94 o                         
  -7   5   1        160.97        160.56         2.29 o                         
  -6   5   1         77.47         83.14         1.70 o                         
  -5   5   1         52.76         67.68         1.31 o                         
  -4   5   1        491.01        464.30         3.98 o                         
  -3   5   1       1746.65       1695.17         9.83 o                         
  -2   5   1         12.73         15.40         0.60 o                         
  -1   5   1        173.93        185.91         2.01 o                         
   0   5   1          4.50          4.89         0.44 o                         
   1   5   1       2390.25       2373.42        15.06 o                         
   2   5   1        856.24        842.43         6.37 o                         
   3   5   1          3.18          3.78         0.52 o                         
   4   5   1        203.96        183.64         3.15 o                         
   5   5   1         44.78         46.56         2.58 o                         
   6   5   1          8.34          9.32         1.09 o                         
   7   5   1        149.34        162.86         3.70 o                         
   8   5   1         28.49         31.74         2.55 o                         
   9   5   1          0.05          2.12         1.83 o                         
 -10   6   1          0.13          3.53         1.42 o                         
  -9   6   1         94.01         98.96         3.87 o                         
  -8   6   1         69.56         66.09         1.60 o                         
  -7   6   1        747.71        741.72         6.69 o                         
  -6   6   1         47.68         44.32         1.27 o                         
  -5   6   1        457.58        461.63         4.09 o                         
  -4   6   1         49.50         47.46         1.12 o                         
  -3   6   1        378.02        342.70         3.11 o                         
  -2   6   1       1227.43       1262.50         8.55 o                         
  -1   6   1       1471.28       1420.44         8.98 o                         
   0   6   1          0.77          1.00         0.35 o                         
   1   6   1         40.72         35.57         1.18 o                         
   2   6   1        238.18        232.65         2.84 o                         
   3   6   1         96.91         95.18         1.88 o                         
   4   6   1        210.85        221.81         3.79 o                         
   5   6   1         19.26         20.42         1.36 o                         
   6   6   1        250.16        250.89         4.90 o                         
   7   6   1          4.20          4.13         0.96 o                         
   8   6   1          3.50          2.02         2.20 o                         
 -10   7   1          1.88         -0.46         0.91 o                         
  -9   7   1          2.83          3.81         1.12 o                         
  -8   7   1        161.21        162.86         2.90 o                         
  -7   7   1          0.62          0.81         0.60 o                         
  -6   7   1         25.56         26.70         1.20 o                         
  -5   7   1        175.85        180.09         2.56 o                         
  -4   7   1        136.97        154.28         2.25 o                         
  -3   7   1        118.56        125.67         1.99 o                         
  -2   7   1        259.89        248.84         2.79 o                         
  -1   7   1         74.46         85.64         1.56 o                         
   0   7   1         21.45         28.20         1.04 o                         
   1   7   1         30.17         25.02         1.09 o                         
   2   7   1         34.87         32.59         1.23 o                         
   3   7   1          0.04          0.18         0.61 o                         
   4   7   1        113.31        117.76         3.03 o                         
   5   7   1        315.21        319.21         6.26 o                         
   6   7   1        131.13        137.66         3.23 o                         
   7   7   1         47.51         42.42         1.97 o                         
 -10   8   1          9.35          8.07         1.59 o                         
  -9   8   1          5.56          5.86         0.83 o                         
  -8   8   1        324.32        299.74         4.79 o                         
  -7   8   1        215.13        225.78         3.63 o                         
  -6   8   1        156.25        163.37         2.84 o                         
  -5   8   1         20.98         25.83         1.37 o                         
  -4   8   1        258.25        250.14         3.15 o                         
  -3   8   1        298.64        291.10         3.25 o                         
  -2   8   1        154.49        151.86         2.22 o                         
  -1   8   1        198.28        201.40         2.61 o                         
   0   8   1         56.61         58.79         1.55 o                         
   1   8   1        167.56        165.23         2.92 o                         
   2   8   1        634.34        634.88         7.14 o                         
   3   8   1         15.54         17.58         1.28 o                         
   4   8   1        111.66        108.10         2.93 o                         
   5   8   1         21.48         23.50         1.89 o                         
   6   8   1         13.03         14.66         1.92 o                         
   7   8   1         25.11         21.82         2.40 o                         
 -10   9   1          3.22         -0.68         1.55 o                         
  -9   9   1         26.62         19.22         1.64 o                         
  -8   9   1          2.45          4.57         1.51 o                         
  -7   9   1         80.75         91.52         2.38 o                         
  -6   9   1         10.73          9.98         1.13 o                         
  -5   9   1        251.04        245.28         3.80 o                         
  -4   9   1          4.87          7.23         0.85 o                         
  -3   9   1         22.98         26.87         1.29 o                         
  -2   9   1        112.54        107.01         2.37 o                         
  -1   9   1          5.29          4.21         0.71 o                         
   0   9   1         75.09         83.27         2.20 o                         
   1   9   1        706.37        713.22         9.94 o                         
   2   9   1        117.36        119.05         3.15 o                         
   3   9   1          6.33          2.84         1.03 o                         
   4   9   1         22.19         24.37         1.96 o                         
   5   9   1          2.24          2.26         1.09 o                         
   6   9   1         11.79          7.71         1.60 o                         
  -9  10   1          0.35          2.80         1.13 o                         
  -8  10   1        114.33        123.80         3.09 o                         
  -7  10   1        173.13        154.90         3.89 o                         
  -6  10   1          3.93          4.48         1.03 o                         
  -5  10   1          1.51          0.77         0.84 o                         
  -4  10   1         41.20         42.82         2.08 o                         
  -3  10   1          9.12          7.69         0.96 o                         
  -2  10   1        169.84        164.47         3.20 o                         
  -1  10   1        285.89        296.34         4.54 o                         
   0  10   1         26.55         24.56         2.56 o                         
   1  10   1         53.52         55.00         2.49 o                         
   2  10   1         10.40         10.92         1.38 o                         
   3  10   1         10.20         15.45         1.70 o                         
   4  10   1         11.03          8.84         2.37 o                         
   5  10   1         54.00         54.85         3.51 o                         
  -8  11   1          3.86          1.92         1.06 o                         
  -7  11   1        149.34        155.39         3.90 o                         
  -6  11   1        160.81        167.22         4.01 o                         
  -5  11   1        231.40        235.11         4.72 o                         
  -4  11   1        187.24        186.94         5.65 o                         
  -3  11   1         29.31         32.29         1.93 o                         
  -2  11   1        215.54        210.48         5.25 o                         
  -1  11   1          1.51          1.30         0.89 o                         
   0  11   1         10.98         10.74         1.38 o                         
   1  11   1          0.12          0.29         1.05 o                         
   2  11   1        345.45        340.33         6.49 o                         
   3  11   1        104.75        109.73         3.53 o                         
   4  11   1         30.38         31.61         2.91 o                         
  -8  12   1        117.61        106.47         7.32 o                         
  -7  12   1          5.76          7.51         1.38 o                         
  -6  12   1         45.70         43.40         2.38 o                         
  -5  12   1          0.46         -0.90         0.90 o                         
  -4  12   1          3.17          4.73         1.22 o                         
  -3  12   1         31.58         32.44         2.16 o                         
  -2  12   1        162.03        163.20         4.37 o                         
  -1  12   1         60.31         69.91         2.94 o                         
   0  12   1          0.39         -0.27         1.21 o                         
   1  12   1        106.71        105.07         4.03 o                         
   2  12   1          2.18          2.55         1.33 o                         
   3  12   1        123.42        135.02         4.75 o                         
  -6  13   1         24.04         21.15         2.41 o                         
  -5  13   1         15.71         12.26         1.75 o                         
  -4  13   1          2.77          1.47         1.50 o                         
  -3  13   1          1.46          0.56         1.16 o                         
  -2  13   1         66.10         64.20         3.42 o                         
  -1  13   1         77.23         75.44         3.61 o                         
   0  13   1          4.30          5.13         1.52 o                         
   1  13   1          0.01         -1.35         1.35 o                         
  -4  14   1         28.88         28.05         2.33 o                         
  -3  14   1         37.28         41.86         3.40 o                         
  -2  14   1          3.64          6.72         2.10 o                         
   0 -14   2          8.61          3.87         1.70 o                         
   1 -14   2         90.69         92.37         4.34 o                         
   2 -14   2          4.52          2.55         1.30 o                         
   3 -14   2         62.81         65.45         3.33 o                         
   4 -14   2         22.91         26.10         2.59 o                         
   5 -14   2          4.37         -0.11         1.31 o                         
  -2 -13   2          1.37          1.01         2.35 o                         
  -1 -13   2          0.49          0.20         1.35 o                         
   0 -13   2        198.17        192.60         4.92 o                         
   1 -13   2        197.19        187.62         4.41 o                         
   2 -13   2         14.06         15.68         1.97 o                         
   3 -13   2          7.55          4.06         1.30 o                         
   4 -13   2          0.05         -1.04         1.04 o                         
   5 -13   2         65.34         68.91         2.97 o                         
   6 -13   2         19.86         19.96         1.84 o                         
   7 -13   2          2.11          1.34         1.28 o                         
  -3 -12   2         11.04         10.47         1.99 o                         
  -2 -12   2         96.09        103.94         3.38 o                         
  -1 -12   2        493.41        478.96         7.69 o                         
   0 -12   2         73.10         69.12         2.84 o                         
   1 -12   2         86.28         93.51         3.12 o                         
   2 -12   2         14.34         14.67         1.35 o                         
   3 -12   2          1.54         -0.75         0.75 o                         
   4 -12   2         83.08         87.19         3.42 o                         
   5 -12   2         23.08         15.34         2.50 o                         
   6 -12   2         98.52         97.96         3.43 o                         
   7 -12   2        230.28        235.84         6.12 o                         
   8 -12   2          6.18          3.89         1.35 o                         
  -5 -11   2         47.60         58.45         5.35 o                         
  -4 -11   2         26.48         16.58         1.68 o                         
  -3 -11   2         37.01         38.42         2.20 o                         
  -2 -11   2         24.51         18.22         1.62 o                         
  -1 -11   2        147.73        151.33         3.51 o                         
   0 -11   2        187.45        162.96         3.63 o                         
   1 -11   2         31.06         30.75         1.66 o                         
   2 -11   2          8.36         11.47         1.11 o                         
   3 -11   2        376.29        370.66         5.74 o                         
   4 -11   2        178.71        175.83         4.13 o                         
   5 -11   2          1.08          0.21         0.84 o                         
   6 -11   2         25.52         28.93         2.03 o                         
   7 -11   2         17.86         15.85         1.48 o                         
   8 -11   2          7.32          9.88         1.35 o                         
  -6 -10   2         45.95         44.44         3.92 o                         
  -5 -10   2         16.18         16.32         1.95 o                         
  -4 -10   2         28.13         25.57         1.56 o                         
  -3 -10   2          7.12          7.60         1.12 o                         
  -2 -10   2        121.66        113.75         3.08 o                         
  -1 -10   2         15.31         18.09         1.31 o                         
   0 -10   2        363.46        365.69         5.02 o                         
   1 -10   2       1100.84       1089.87        10.38 o                         
   2 -10   2          5.06          7.15         0.88 o                         
   3 -10   2         92.33         87.89         2.57 o                         
   4 -10   2         28.59         29.62         1.63 o                         
   5 -10   2         27.72         28.85         2.19 o                         
   6 -10   2        281.99        285.65         5.69 o                         
   7 -10   2          0.00          0.66         1.10 o                         
   8 -10   2         19.88         19.85         1.91 o                         
   9 -10   2         24.57         23.24         1.90 o                         
  -6  -9   2         59.81         61.12         3.40 o                         
  -5  -9   2         22.12         22.78         2.22 o                         
  -4  -9   2          0.51          0.17         1.00 o                         
  -3  -9   2         20.33         20.67         1.45 o                         
  -2  -9   2         11.00         10.13         0.96 o                         
  -1  -9   2       1276.45       1271.55        12.01 o                         
   0  -9   2        829.88        838.19         7.73 o                         
   1  -9   2          6.81          5.38         0.65 o                         
   2  -9   2          0.12          0.75         0.47 o                         
   3  -9   2         55.03         55.37         1.65 o                         
   4  -9   2        379.36        378.85         5.20 o                         
   5  -9   2         78.66         76.07         2.21 o                         
   6  -9   2        184.22        187.60         3.98 o                         
   7  -9   2        126.66        110.96         3.51 o                         
   8  -9   2          2.52         -0.21         0.86 o                         
   9  -9   2         26.00         20.05         1.72 o                         
  10  -9   2          2.63          2.99         1.44 o                         
  -7  -8   2         16.61         15.88         3.21 o                         
  -6  -8   2        111.72        112.23         3.77 o                         
  -5  -8   2         24.59         22.86         2.08 o                         
  -4  -8   2        605.58        588.94         7.44 o                         
  -3  -8   2         10.28          9.16         0.84 o                         
  -2  -8   2         67.76         64.29         1.80 o                         
  -1  -8   2         10.56          9.93         0.75 o                         
   0  -8   2        510.42        484.37         4.63 o                         
   1  -8   2         65.18         61.81         1.37 o                         
   2  -8   2         85.38         85.07         1.68 o                         
   3  -8   2         69.89         79.66         1.74 o                         
   4  -8   2        570.77        552.98         5.05 o                         
   5  -8   2         34.03         30.93         1.40 o                         
   6  -8   2          2.75          0.81         0.69 o                         
   7  -8   2          4.14          6.86         1.01 o                         
   8  -8   2         44.43         46.78         2.07 o                         
   9  -8   2          0.00          0.97         1.16 o                         
  10  -8   2         10.73         14.36         1.43 o                         
  -8  -7   2          0.01         -0.07         2.00 o                         
  -7  -7   2         61.74         61.43         3.34 o                         
  -6  -7   2         10.14          6.43         1.60 o                         
  -5  -7   2         12.63         15.05         1.48 o                         
  -4  -7   2         13.23         14.55         0.88 o                         
  -3  -7   2         53.82         51.87         1.49 o                         
  -2  -7   2         28.11         21.63         0.92 o                         
  -1  -7   2         42.33         40.47         1.13 o                         
   0  -7   2        393.30        418.77         4.70 o                         
   1  -7   2        674.38        687.23         5.88 o                         
   2  -7   2          0.81          1.73         0.39 o                         
   3  -7   2        449.82        431.56         4.12 o                         
   4  -7   2         49.77         42.63         1.33 o                         
   5  -7   2         30.57         24.23         1.09 o                         
   6  -7   2        202.47        204.76         3.69 o                         
   7  -7   2         17.31         22.18         1.36 o                         
   8  -7   2         70.03         76.99         2.47 o                         
   9  -7   2         31.19         45.46         2.08 o                         
  10  -7   2          5.67          7.38         1.17 o                         
  -8  -6   2          5.91          7.14         1.39 o                         
  -7  -6   2          0.27         -0.07         1.31 o                         
  -6  -6   2        476.45        464.94         7.58 o                         
  -5  -6   2          4.25          6.42         0.86 o                         
  -4  -6   2        490.44        472.53         6.25 o                         
  -3  -6   2         54.00         55.41         1.26 o                         
  -2  -6   2        367.36        375.32         3.59 o                         
  -1  -6   2       1121.76       1172.42        10.35 o                         
   0  -6   2       6844.40       6872.67       131.95 o                         
   1  -6   2         51.51         43.30         1.03 o                         
   2  -6   2          2.03          0.90         0.33 o                         
   3  -6   2        102.56        105.26         1.67 o                         
   4  -6   2        159.05        145.17         2.12 o                         
   5  -6   2        198.47        202.67         2.63 o                         
   6  -6   2          6.02          5.84         0.75 o                         
   7  -6   2          7.67          8.14         0.92 o                         
   8  -6   2          5.63          6.47         0.92 o                         
   9  -6   2          1.37         -0.74         0.74 o                         
  10  -6   2         10.51         13.32         1.34 o                         
  -9  -5   2         31.06         29.10         2.89 o                         
  -8  -5   2          8.19          8.00         2.52 o                         
  -7  -5   2        165.11        158.03         4.69 o                         
  -6  -5   2        197.85        190.96         3.83 o                         
  -5  -5   2          0.08         -0.37         0.59 o                         
  -4  -5   2        642.09        614.86         6.14 o                         
  -3  -5   2         25.39         20.82         0.75 o                         
  -2  -5   2         17.46         26.08         0.80 o                         
  -1  -5   2       1605.17       1615.33        10.30 o                         
   0  -5   2          1.38          1.92         0.34 o                         
   1  -5   2         87.11         76.99         1.20 o                         
   2  -5   2        668.16        630.93         4.84 o                         
   3  -5   2       1052.32        985.14         8.24 o                         
   4  -5   2        140.50        132.02         1.90 o                         
   5  -5   2         46.82         51.63         1.33 o                         
   6  -5   2        286.36        291.38         3.63 o                         
   7  -5   2         76.75         75.96         2.32 o                         
   8  -5   2         65.69         58.81         2.95 o                         
   9  -5   2         41.34         40.50         1.95 o                         
  10  -5   2         47.97         57.25         2.49 o                         
  -9  -4   2          1.61         -0.74         1.18 o                         
  -8  -4   2         26.41         28.52         1.94 o                         
  -7  -4   2        149.35        147.93         3.40 o                         
  -6  -4   2         24.49         22.72         1.31 o                         
  -5  -4   2          0.81          1.78         0.51 o                         
  -4  -4   2          3.38          5.35         0.57 o                         
  -3  -4   2          7.59         10.47         0.67 o                         
  -2  -4   2       1437.54       1560.50        10.77 o                         
  -1  -4   2          2.77         11.33         0.51 o                         
   0  -4   2         67.65         93.69         1.23 o                         
   1  -4   2        485.34        456.92         3.48 o                         
   2  -4   2         24.68         36.57         0.83 o                         
   3  -4   2       2226.00       2242.13        13.55 o                         
   4  -4   2          5.00          3.73         0.44 o                         
   5  -4   2        690.18        648.37         5.49 o                         
   6  -4   2         38.21         40.76         1.26 o                         
   7  -4   2         14.94         14.29         1.15 o                         
   8  -4   2         11.17         11.25         1.07 o                         
   9  -4   2        148.34        173.74         4.44 o                         
  10  -4   2          0.42         -0.21         0.88 o                         
 -10  -3   2          7.44          8.05         1.59 o                         
  -9  -3   2         54.81         51.47         2.53 o                         
  -8  -3   2         18.46         23.45         1.70 o                         
  -7  -3   2         61.11         68.24         2.17 o                         
  -6  -3   2        532.17        522.04         6.68 o                         
  -5  -3   2         75.07         66.44         1.56 o                         
  -4  -3   2       1094.03       1002.55         8.19 o                         
  -3  -3   2        520.48        533.31         4.78 o                         
  -2  -3   2        838.65        820.66         7.35 o                         
  -1  -3   2          1.57          6.35         0.33 o                         
   1  -3   2       2895.94       2883.62        24.99 o                         
   2  -3   2        224.50        224.72         2.19 o                         
   3  -3   2        144.79        149.15         1.93 o                         
   4  -3   2        156.15        147.18         2.00 o                         
   5  -3   2        996.78        989.85         7.27 o                         
   6  -3   2        175.15        188.55         2.88 o                         
   7  -3   2         24.42         27.38         1.36 o                         
   8  -3   2         12.35         10.49         1.01 o                         
   9  -3   2         41.10         39.92         1.99 o                         
  10  -3   2          0.24          0.43         0.80 o                         
 -10  -2   2         58.08         58.43         2.81 o                         
  -9  -2   2         34.40         38.24         2.11 o                         
  -8  -2   2        162.22        166.97         3.45 o                         
  -7  -2   2         49.90         41.79         2.14 o                         
  -6  -2   2          2.18          1.08         0.59 o                         
  -5  -2   2          3.44          1.39         0.44 o                         
  -4  -2   2         81.98         78.56         1.53 o                         
  -3  -2   2       1526.26       1584.18        12.05 o                         
  -2  -2   2        120.54        110.59         1.40 o                         
  -1  -2   2       6226.28       6181.33       120.16 o                         
   0  -2   2        483.93        466.83         3.73 o                         
   1  -2   2         23.79         31.37         0.60 o                         
   2  -2   2       1314.88       1201.39         7.52 o                         
   3  -2   2        163.29        141.70         1.80 o                         
   4  -2   2         27.98         17.51         0.76 o                         
   5  -2   2       1095.37       1067.81         8.01 o                         
   6  -2   2         37.60         37.49         1.25 o                         
   7  -2   2         19.73         23.55         1.42 o                         
   8  -2   2        121.88        117.92         3.30 o                         
   9  -2   2         18.32         15.66         1.21 o                         
  10  -2   2         47.97         50.28         2.95 o                         
 -10  -1   2          9.44         11.82         1.56 o                         
  -9  -1   2          8.59          6.31         1.14 o                         
  -8  -1   2         39.42         40.77         2.37 o                         
  -7  -1   2         40.42         35.37         1.89 o                         
  -6  -1   2        134.09        135.17         2.18 o                         
  -5  -1   2        191.55        173.12         2.27 o                         
  -4  -1   2          0.45          2.88         0.40 o                         
  -3  -1   2        135.29        133.49         2.25 o                         
  -2  -1   2       1287.80       1233.00        10.73 o                         
  -1  -1   2        547.80        528.11         5.24 o                         
   1  -1   2        777.71        784.52         4.68 o                         
   2  -1   2        146.57        154.77         1.64 o                         
   3  -1   2        220.13        226.33         2.56 o                         
   4  -1   2        372.39        361.61         3.52 o                         
   5  -1   2        393.08        356.02         3.73 o                         
   6  -1   2         15.01         16.98         1.24 o                         
   7  -1   2          0.25          0.25         0.62 o                         
   8  -1   2         32.21         31.79         1.77 o                         
   9  -1   2         34.81         38.28         1.66 o                         
  10  -1   2         23.81         31.35         2.27 o                         
 -10   0   2         20.61         23.71         1.88 o                         
  -9   0   2          2.98          2.66         0.94 o                         
  -8   0   2         18.96         20.68         1.39 o                         
  -7   0   2         80.91         80.35         2.27 o                         
  -6   0   2         22.69         21.05         0.90 o                         
  -5   0   2        948.75        908.34         7.11 o                         
  -4   0   2        248.23        217.56         2.23 o                         
  -3   0   2          4.59          2.91         0.29 o                         
  -2   0   2        386.60        388.88         3.48 o                         
  -1   0   2          8.89          7.72         0.25 o                         
   1   0   2       1810.47       1815.99        25.96 o                         
   2   0   2       2083.29       2051.47        13.17 o                         
   3   0   2        501.69        493.00         4.34 o                         
   4   0   2        589.70        603.95         4.83 o                         
   5   0   2        424.77        406.68         4.17 o                         
   6   0   2          0.85         -0.04         0.42 o                         
   7   0   2         11.85          9.01         0.96 o                         
   8   0   2         29.45         32.33         1.54 o                         
   9   0   2          2.98          0.27         0.81 o                         
  10   0   2          0.17         -1.14         1.14 o                         
 -10   1   2         74.34         83.01         3.07 o                         
  -9   1   2         25.11         22.96         1.84 o                         
  -8   1   2         68.88         70.73         2.12 o                         
  -7   1   2         31.38         32.76         1.45 o                         
  -6   1   2        198.30        201.61         2.85 o                         
  -5   1   2       1337.25       1329.21         9.71 o                         
  -4   1   2        118.69        110.63         1.48 o                         
  -3   1   2        149.17        148.59         1.42 o                         
  -2   1   2       1618.67       1673.27        13.48 o                         
  -1   1   2       2711.82       2708.85        56.04 o                         
   1   1   2         24.49         26.31         0.58 o                         
   2   1   2         73.45         62.56         1.06 o                         
   3   1   2          5.28          3.19         0.46 o                         
   4   1   2        818.83        730.99         6.16 o                         
   5   1   2        102.19        100.72         1.84 o                         
   6   1   2         35.81         39.20         1.27 o                         
   7   1   2          0.01         -0.07         0.92 o                         
   8   1   2         10.26         10.01         1.16 o                         
   9   1   2          7.59          6.22         1.00 o                         
  10   1   2          4.38          5.37         1.96 o                         
 -11   2   2          0.08         -0.46         1.13 o                         
 -10   2   2         51.33         62.89         3.29 o                         
  -9   2   2        171.09        193.58         4.54 o                         
  -8   2   2          7.34         11.65         1.19 o                         
  -7   2   2         24.60         26.89         1.37 o                         
  -6   2   2         35.00         27.04         1.08 o                         
  -5   2   2        906.83        836.90         6.47 o                         
  -4   2   2        347.76        425.66         3.51 o                         
  -3   2   2        489.80        485.57         3.77 o                         
  -2   2   2        513.66        505.98         3.24 o                         
  -1   2   2          6.24         11.82         0.33 o                         
   0   2   2        100.41         90.80         1.06 o                         
   1   2   2        113.11        105.48         1.27 o                         
   2   2   2         29.96         28.48         0.77 o                         
   3   2   2        482.30        502.71         4.17 o                         
   4   2   2        569.59        534.60         4.80 o                         
   5   2   2          5.24          4.37         0.72 o                         
   6   2   2         32.31         32.71         1.63 o                         
   7   2   2        148.15        146.27         3.31 o                         
   8   2   2         21.27         19.27         1.32 o                         
   9   2   2         27.28         23.74         1.82 o                         
  10   2   2        126.68        123.99         5.08 o                         
 -11   3   2          1.93          0.75         1.41 o                         
 -10   3   2          0.07          0.82         1.02 o                         
  -9   3   2         54.39         58.85         2.48 o                         
  -8   3   2        153.81        155.49         3.27 o                         
  -7   3   2          2.44          2.57         0.62 o                         
  -6   3   2         39.52         46.20         1.20 o                         
  -5   3   2        452.45        434.73         4.12 o                         
  -4   3   2        827.16        844.10         5.93 o                         
  -3   3   2        126.81        116.16         1.31 o                         
  -2   3   2        149.70        129.23         1.36 o                         
  -1   3   2       1405.52       1379.55         8.00 o                         
   0   3   2        808.27        772.11         5.25 o                         
   1   3   2       3948.53       3956.37        54.61 o                         
   2   3   2         45.84         41.73         1.03 o                         
   3   3   2          0.44          2.23         0.41 o                         
   4   3   2        672.18        656.53         5.71 o                         
   5   3   2         11.49          9.95         0.76 o                         
   6   3   2         10.29          9.94         1.16 o                         
   7   3   2          9.38          7.00         1.16 o                         
   8   3   2          0.24          1.33         0.83 o                         
   9   3   2         10.25         14.68         1.65 o                         
 -11   4   2          6.10          2.77         1.60 o                         
 -10   4   2         24.02         28.30         1.78 o                         
  -9   4   2         46.44         49.36         2.21 o                         
  -8   4   2          0.18          0.58         0.69 o                         
  -7   4   2          2.44          3.40         0.74 o                         
  -6   4   2          0.01          1.31         0.44 o                         
  -5   4   2        546.22        540.93         4.23 o                         
  -4   4   2        417.25        386.39         3.29 o                         
  -3   4   2        479.54        506.04         3.59 o                         
  -2   4   2         52.55         58.89         0.98 o                         
  -1   4   2       1870.29       1877.10        10.82 o                         
   0   4   2       6323.94       6575.87       100.50 o                         
   1   4   2         35.54         32.78         0.88 o                         
   2   4   2         81.09         71.38         1.49 o                         
   3   4   2        290.43        287.15         3.29 o                         
   4   4   2        157.16        154.49         2.70 o                         
   5   4   2        324.19        317.71         4.44 o                         
   6   4   2        422.66        416.84         5.80 o                         
   7   4   2          0.10         -0.40         0.75 o                         
   8   4   2         18.78         15.73         1.33 o                         
   9   4   2          5.81          3.89         2.08 o                         
 -11   5   2         25.44         19.86         2.79 o                         
 -10   5   2         23.74         22.87         1.71 o                         
  -9   5   2         58.39         76.62         2.60 o                         
  -8   5   2         62.07         58.24         2.48 o                         
  -7   5   2          0.00          1.28         0.68 o                         
  -6   5   2         80.68         78.61         1.36 o                         
  -5   5   2         22.92         23.22         0.82 o                         
  -4   5   2        620.90        617.84         4.66 o                         
  -3   5   2          6.47          7.96         0.53 o                         
  -2   5   2        192.20        165.98         1.91 o                         
  -1   5   2        212.77        187.13         2.08 o                         
   0   5   2         65.28         61.84         1.31 o                         
   1   5   2        298.66        313.63         3.22 o                         
   2   5   2          5.12          8.94         0.66 o                         
   3   5   2         48.73         52.97         1.54 o                         
   4   5   2        173.62        164.89         2.64 o                         
   5   5   2        295.95        291.25         4.64 o                         
   6   5   2        225.13        224.25         4.41 o                         
   7   5   2         21.37         22.76         1.53 o                         
   8   5   2         47.00         40.87         1.98 o                         
 -10   6   2         42.68         52.97         2.32 o                         
  -9   6   2         43.20         43.29         2.51 o                         
  -8   6   2          1.04          2.23         0.85 o                         
  -7   6   2         50.28         43.50         1.36 o                         
  -6   6   2          0.41          0.19         0.43 o                         
  -5   6   2         71.25         68.74         1.44 o                         
  -4   6   2        616.27        597.01         4.55 o                         
  -3   6   2        125.86        135.97         1.85 o                         
  -2   6   2          3.73          4.42         0.47 o                         
  -1   6   2        609.34        655.13         5.03 o                         
   0   6   2        765.96        733.01         5.79 o                         
   1   6   2        472.00        467.81         4.71 o                         
   2   6   2        169.38        181.78         2.54 o                         
   3   6   2        578.83        573.06         5.88 o                         
   4   6   2        487.71        488.21         6.01 o                         
   5   6   2         53.36         57.52         2.14 o                         
   6   6   2         46.50         50.95         2.23 o                         
   7   6   2         13.87         10.92         2.57 o                         
   8   6   2          0.34         -1.10         1.11 o                         
 -10   7   2         18.07         15.72         1.65 o                         
  -9   7   2         68.45         81.98         3.34 o                         
  -8   7   2         35.55         34.62         1.96 o                         
  -7   7   2        163.57        166.79         2.93 o                         
  -6   7   2          1.34          0.38         0.59 o                         
  -5   7   2          0.78          1.68         0.51 o                         
  -4   7   2         20.78         18.67         0.87 o                         
  -3   7   2         64.17         64.90         1.51 o                         
  -2   7   2         12.94         15.46         0.81 o                         
  -1   7   2        126.50        129.59         2.05 o                         
   0   7   2        239.14        241.61         3.38 o                         
   1   7   2        273.34        279.57         3.49 o                         
   2   7   2        288.80        282.39         3.61 o                         
   3   7   2        740.46        749.34         8.56 o                         
   4   7   2         75.58         74.58         2.28 o                         
   5   7   2         36.68         35.04         1.99 o                         
   6   7   2        207.33        209.11         4.93 o                         
   7   7   2         66.81         66.79         3.27 o                         
 -10   8   2         13.59         22.75         3.02 o                         
  -9   8   2         35.36         45.78         2.52 o                         
  -8   8   2         11.35         14.22         1.41 o                         
  -7   8   2          2.44          2.46         0.72 o                         
  -6   8   2        323.65        327.40         4.07 o                         
  -5   8   2        367.93        363.03         5.11 o                         
  -4   8   2        265.26        251.04         3.84 o                         
  -3   8   2        202.21        202.63         2.64 o                         
  -2   8   2        142.46        130.20         2.08 o                         
  -1   8   2        165.33        173.57         2.53 o                         
   0   8   2          7.34          7.70         0.83 o                         
   1   8   2         35.12         38.79         1.72 o                         
   2   8   2          1.50          3.21         1.09 o                         
   3   8   2         75.46         79.53         2.83 o                         
   4   8   2         22.31         20.09         1.83 o                         
   5   8   2         50.26         53.79         2.60 o                         
   6   8   2          0.13          1.50         1.40 o                         
   7   8   2          0.01          2.00         2.26 o                         
  -9   9   2          0.76          0.46         0.96 o                         
  -8   9   2          7.99          9.21         0.95 o                         
  -7   9   2         66.46         71.93         2.08 o                         
  -6   9   2         59.84         63.24         2.19 o                         
  -5   9   2         73.98         70.58         2.07 o                         
  -4   9   2        113.54        106.49         2.43 o                         
  -3   9   2        506.91        511.59         6.23 o                         
  -2   9   2          1.99          3.72         0.70 o                         
  -1   9   2        248.63        240.20         4.00 o                         
   0   9   2        414.96        405.83         5.62 o                         
   1   9   2          2.48          5.01         1.12 o                         
   2   9   2         30.38         27.29         1.74 o                         
   3   9   2        227.90        234.81         5.69 o                         
   4   9   2         17.40         13.45         1.54 o                         
   5   9   2        176.47        179.23         4.88 o                         
   6   9   2          4.81          3.60         1.70 o                         
  -9  10   2         19.64         19.18         2.03 o                         
  -8  10   2         40.01         44.63         2.20 o                         
  -7  10   2         13.23         17.43         1.28 o                         
  -6  10   2         87.97         95.72         2.88 o                         
  -5  10   2         70.88         71.72         2.76 o                         
  -4  10   2          4.32          5.32         0.90 o                         
  -3  10   2         96.65         96.12         2.81 o                         
  -2  10   2          8.44          9.95         1.09 o                         
  -1  10   2         75.43         75.54         2.22 o                         
   0  10   2        137.30        133.03         3.79 o                         
   1  10   2        310.41        314.37         6.52 o                         
   2  10   2          0.02         -0.06         1.07 o                         
   3  10   2         18.24         11.83         2.00 o                         
   4  10   2         29.46         37.47         2.51 o                         
   5  10   2         40.97         35.58         4.94 o                         
  -8  11   2         35.10         35.57         2.19 o                         
  -7  11   2         93.79         87.48         3.02 o                         
  -6  11   2        259.99        261.29         5.04 o                         
  -5  11   2        166.82        180.52         4.09 o                         
  -4  11   2        327.99        333.20         6.28 o                         
  -3  11   2        161.76        151.33         4.15 o                         
  -2  11   2         80.59         81.00         3.02 o                         
  -1  11   2         27.85         36.32         2.30 o                         
   0  11   2          2.33          3.00         1.71 o                         
   1  11   2         11.91         14.52         1.67 o                         
   2  11   2         10.52          6.56         1.49 o                         
   3  11   2          4.97          4.34         1.84 o                         
   4  11   2          6.54         10.94         2.11 o                         
  -7  12   2         17.61         17.27         1.93 o                         
  -6  12   2         49.05         47.90         2.43 o                         
  -5  12   2         16.27         18.02         1.60 o                         
  -4  12   2          6.18          5.55         1.16 o                         
  -3  12   2         39.65         38.58         2.42 o                         
  -2  12   2          2.33          2.53         1.17 o                         
  -1  12   2         40.89         43.57         2.55 o                         
   0  12   2         46.38         50.85         2.95 o                         
   1  12   2        109.94        123.04         4.38 o                         
   2  12   2          6.28          6.80         1.50 o                         
  -6  13   2          7.81          7.70         1.42 o                         
  -5  13   2          2.93          3.64         1.24 o                         
  -4  13   2         36.71         29.59         2.37 o                         
  -3  13   2          2.75          1.39         1.16 o                         
  -2  13   2          0.99         -0.23         1.20 o                         
  -1  13   2          6.65          4.81         1.51 o                         
   0  13   2          0.55         -1.43         1.43 o                         
   1  13   2         45.64         51.25         3.19 o                         
   0 -14   3         28.53         19.87         2.68 o                         
   1 -14   3         16.23         15.57         2.21 o                         
   2 -14   3         38.18         42.05         2.55 o                         
   3 -14   3          8.37          9.45         1.73 o                         
   4 -14   3         12.14          9.26         1.90 o                         
   5 -14   3          0.12         -0.77         1.67 o                         
  -2 -13   3        100.45         97.77         4.03 o                         
  -1 -13   3          0.06          1.51         1.46 o                         
   0 -13   3         11.67         12.07         1.60 o                         
   1 -13   3          3.70          3.95         1.14 o                         
   2 -13   3         69.81         63.89         2.89 o                         
   3 -13   3         33.77         36.41         2.30 o                         
   4 -13   3         56.14         63.22         3.20 o                         
   5 -13   3         75.07         74.58         3.19 o                         
   6 -13   3          8.94         11.29         1.63 o                         
   7 -13   3         14.49         11.29         5.72 o                         
  -3 -12   3         96.12         97.05         4.81 o                         
  -2 -12   3          0.04          0.32         1.08 o                         
  -1 -12   3         19.18         22.09         1.58 o                         
   0 -12   3         74.65         73.67         2.57 o                         
   1 -12   3        300.07        299.47         5.08 o                         
   2 -12   3        111.09        108.57         2.88 o                         
   3 -12   3          0.17          0.25         1.33 o                         
   4 -12   3          1.40          2.79         1.09 o                         
   5 -12   3         73.72         73.52         2.96 o                         
   6 -12   3         74.26         70.13         3.23 o                         
   7 -12   3          2.61          0.17         1.09 o                         
   8 -12   3        109.75        102.96         3.40 o                         
  -5 -11   3          4.18          6.11         3.23 o                         
  -4 -11   3         22.75         17.44         2.05 o                         
  -3 -11   3         22.71         21.13         1.84 o                         
  -2 -11   3         26.58         29.90         2.00 o                         
  -1 -11   3        202.49        205.34         3.75 o                         
   0 -11   3        167.41        164.27         3.74 o                         
   1 -11   3          3.01          4.03         0.87 o                         
   2 -11   3        178.37        173.72         3.70 o                         
   3 -11   3          2.49          2.06         1.14 o                         
   4 -11   3          7.97          7.23         1.15 o                         
   5 -11   3         12.54         15.15         1.47 o                         
   6 -11   3         77.88         85.61         3.38 o                         
   7 -11   3         19.68         18.82         1.64 o                         
   8 -11   3         77.01         80.90         3.27 o                         
  -6 -10   3         21.77         20.06         2.67 o                         
  -5 -10   3          0.49         -0.08         1.29 o                         
  -4 -10   3         16.05         19.15         2.03 o                         
  -3 -10   3          5.73          8.00         1.09 o                         
  -2 -10   3        382.50        368.04         5.21 o                         
  -1 -10   3          0.10         -0.34         0.63 o                         
   0 -10   3         13.67         13.72         1.06 o                         
   1 -10   3          1.07          1.11         0.66 o                         
   2 -10   3        113.22        106.08         2.57 o                         
   3 -10   3          2.93          3.05         0.94 o                         
   4 -10   3        313.95        330.04         4.97 o                         
   5 -10   3         10.02         11.70         1.53 o                         
   6 -10   3          9.39          6.83         1.12 o                         
   7 -10   3          5.84          5.45         1.09 o                         
   8 -10   3         21.08         14.08         1.44 o                         
   9 -10   3         48.78         49.55         2.56 o                         
  -6  -9   3         19.54         22.46         2.41 o                         
  -5  -9   3         28.06         26.32         2.10 o                         
  -4  -9   3          0.12          1.59         0.92 o                         
  -3  -9   3         24.87         30.71         1.62 o                         
  -2  -9   3         24.08         21.40         1.28 o                         
  -1  -9   3         62.27         63.03         1.93 o                         
   0  -9   3          7.79          9.44         0.87 o                         
   1  -9   3         54.08         63.11         1.77 o                         
   2  -9   3        326.41        313.66         3.77 o                         
   3  -9   3         70.79         82.09         2.61 o                         
   4  -9   3        121.76        132.32         2.96 o                         
   5  -9   3          9.45         12.26         1.19 o                         
   6  -9   3        182.03        175.46         3.72 o                         
   7  -9   3          2.55          4.90         1.02 o                         
   8  -9   3         49.84         61.01         2.64 o                         
   9  -9   3         20.00         19.30         1.63 o                         
  -7  -8   3          2.10          2.93         1.76 o                         
  -6  -8   3        187.45        185.90         4.71 o                         
  -5  -8   3         23.80         22.13         1.79 o                         
  -4  -8   3        274.06        273.86         5.46 o                         
  -3  -8   3          0.51          0.58         0.51 o                         
  -2  -8   3        366.95        360.69         4.09 o                         
  -1  -8   3          8.21          4.34         0.59 o                         
   0  -8   3        135.01        134.84         1.97 o                         
   1  -8   3        374.66        372.50         3.89 o                         
   2  -8   3        872.09        822.55         6.69 o                         
   3  -8   3         21.22         25.59         1.09 o                         
   4  -8   3        113.44        115.93         2.32 o                         
   5  -8   3        106.02        102.49         2.42 o                         
   6  -8   3         30.63         25.31         1.57 o                         
   7  -8   3         44.50         47.16         2.03 o                         
   8  -8   3          6.61         10.09         1.22 o                         
   9  -8   3          5.16          1.04         1.09 o                         
  10  -8   3         17.50         22.15         1.87 o                         
  -8  -7   3         27.84         28.97         3.15 o                         
  -7  -7   3          0.01          0.15         1.47 o                         
  -6  -7   3        100.29        104.29         3.28 o                         
  -5  -7   3         82.51         79.14         2.36 o                         
  -4  -7   3         26.10         26.89         1.37 o                         
  -3  -7   3         12.72         10.61         1.06 o                         
  -2  -7   3        659.87        646.39         5.64 o                         
  -1  -7   3         12.68         11.86         0.77 o                         
   0  -7   3        113.70        114.29         1.74 o                         
   1  -7   3          0.27          0.46         0.33 o                         
   2  -7   3          1.88          3.26         0.52 o                         
   3  -7   3         66.17         63.56         1.53 o                         
   4  -7   3        208.10        233.39         3.31 o                         
   5  -7   3          0.98          2.96         0.58 o                         
   6  -7   3         83.81         85.98         2.28 o                         
   7  -7   3         24.34         27.92         1.71 o                         
   8  -7   3         96.07         86.79         2.75 o                         
   9  -7   3         38.81         34.34         2.02 o                         
  10  -7   3          1.42          1.49         1.02 o                         
  -8  -6   3        239.57        246.96         6.04 o                         
  -7  -6   3          2.49          0.42         1.07 o                         
  -6  -6   3        115.24        118.81         3.60 o                         
  -5  -6   3         82.11         84.12         2.41 o                         
  -4  -6   3          1.08          1.43         0.52 o                         
  -3  -6   3        308.90        308.16         3.83 o                         
  -2  -6   3         20.33         19.96         0.88 o                         
  -1  -6   3         85.59         91.17         1.55 o                         
   0  -6   3        544.74        544.67         4.30 o                         
   1  -6   3        818.28        811.29         5.66 o                         
   2  -6   3         90.43         92.67         1.57 o                         
   3  -6   3        511.97        527.00         4.41 o                         
   4  -6   3        859.37        936.17         7.21 o                         
   5  -6   3        678.25        693.16         5.75 o                         
   6  -6   3         28.00         30.18         1.69 o                         
   7  -6   3         76.86         81.62         2.43 o                         
   8  -6   3          2.32          3.19         0.96 o                         
   9  -6   3         12.46         16.29         1.60 o                         
  10  -6   3          1.76          2.60         1.12 o                         
  -9  -5   3         98.97         91.33         3.99 o                         
  -8  -5   3         28.25         31.68         2.11 o                         
  -7  -5   3          1.08          0.23         0.91 o                         
  -6  -5   3        215.66        221.10         3.71 o                         
  -5  -5   3        185.94        199.88         3.27 o                         
  -4  -5   3        837.73        834.01         7.45 o                         
  -3  -5   3        294.36        273.99         3.31 o                         
  -2  -5   3        437.92        442.03         3.69 o                         
  -1  -5   3       2517.43       2407.50        14.62 o                         
   0  -5   3         95.21        108.39         1.40 o                         
   1  -5   3       2050.64       2014.46        12.66 o                         
   2  -5   3        517.23        508.91         4.00 o                         
   3  -5   3       1124.39       1071.41         7.23 o                         
   4  -5   3        237.58        270.06         3.53 o                         
   5  -5   3        359.83        337.31         3.88 o                         
   6  -5   3         30.49         38.59         1.37 o                         
   7  -5   3        507.59        494.09         6.85 o                         
   8  -5   3         60.92         59.53         2.29 o                         
   9  -5   3          0.07         -0.13         0.87 o                         
  10  -5   3          3.17          6.65         1.71 o                         
  -9  -4   3         47.16         50.26         3.25 o                         
  -8  -4   3         73.06         79.66         2.63 o                         
  -7  -4   3          0.44          1.16         1.16 o                         
  -6  -4   3         86.38         82.58         2.28 o                         
  -5  -4   3        151.38        166.52         2.67 o                         
  -4  -4   3          6.07          8.23         0.61 o                         
  -3  -4   3         18.48         20.78         1.16 o                         
  -2  -4   3        317.25        270.80         2.90 o                         
  -1  -4   3        879.86        864.23         6.36 o                         
   0  -4   3        270.18        267.62         2.16 o                         
   1  -4   3        143.80        137.21         1.61 o                         
   2  -4   3          2.79          3.88         0.38 o                         
   3  -4   3        539.06        508.56         4.46 o                         
   4  -4   3        137.57        136.58         2.11 o                         
   5  -4   3        139.35        149.61         2.41 o                         
   6  -4   3         67.83         70.77         1.77 o                         
   7  -4   3        271.06        280.42         4.40 o                         
   8  -4   3         40.51         42.00         2.30 o                         
   9  -4   3          0.97         -0.28         0.85 o                         
  10  -4   3         28.51         23.87         1.81 o                         
 -10  -3   3          0.52          0.32         1.38 o                         
  -9  -3   3         11.87         12.06         1.73 o                         
  -8  -3   3         82.17         84.44         2.38 o                         
  -7  -3   3         22.56         22.56         1.31 o                         
  -6  -3   3         31.49         36.79         1.35 o                         
  -5  -3   3         67.06         73.05         2.02 o                         
  -4  -3   3         58.03         63.48         1.23 o                         
  -3  -3   3       1552.21       1513.20        12.54 o                         
  -2  -3   3         56.44         50.46         0.94 o                         
  -1  -3   3        434.13        441.20         3.76 o                         
   0  -3   3         24.51         25.02         0.60 o                         
   1  -3   3       2324.57       2305.64        14.59 o                         
   2  -3   3        606.01        633.90         4.64 o                         
   3  -3   3        439.68        424.47         3.73 o                         
   4  -3   3        865.62        995.66         7.21 o                         
   5  -3   3        400.43        441.69         4.25 o                         
   6  -3   3          1.48          1.00         0.60 o                         
   7  -3   3        207.09        196.47         3.92 o                         
   8  -3   3         11.26          7.85         1.24 o                         
   9  -3   3         39.32         40.73         2.40 o                         
  10  -3   3          0.15         -0.88         1.00 o                         
 -10  -2   3          3.94          1.69         1.91 o                         
  -9  -2   3         57.22         52.79         2.83 o                         
  -8  -2   3         28.40         25.32         1.41 o                         
  -7  -2   3          4.16          2.70         0.70 o                         
  -6  -2   3         18.62         19.26         1.05 o                         
  -5  -2   3        838.48        861.19         7.37 o                         
  -4  -2   3         76.56         95.55         1.49 o                         
  -3  -2   3        498.31        449.68         4.69 o                         
  -2  -2   3        655.68        660.86         6.80 o                         
  -1  -2   3       1204.70       1172.07        10.32 o                         
   0  -2   3        210.64        207.76         1.85 o                         
   1  -2   3        103.51        108.58         1.18 o                         
   2  -2   3        500.83        459.24         3.80 o                         
   3  -2   3        440.65        378.43         3.55 o                         
   4  -2   3       1289.28       1422.21        10.44 o                         
   5  -2   3         51.17         64.08         1.54 o                         
   6  -2   3        111.60        100.05         2.03 o                         
   7  -2   3         83.82         71.51         2.18 o                         
   8  -2   3         34.21         34.01         2.19 o                         
   9  -2   3        104.28        110.36         3.18 o                         
  10  -2   3         12.30          8.55         1.65 o                         
 -10  -1   3          0.58          2.46         1.27 o                         
  -9  -1   3         30.08         29.66         1.58 o                         
  -8  -1   3          0.67         -0.72         0.72 o                         
  -7  -1   3        144.57        143.21         2.62 o                         
  -6  -1   3        111.15        119.82         2.08 o                         
  -5  -1   3        405.41        474.28         4.22 o                         
  -4  -1   3       1188.22       1241.02        10.55 o                         
  -3  -1   3        958.86        895.24        11.59 o                         
  -2  -1   3         67.93         69.39         2.40 o                         
  -1  -1   3       2169.01       2151.20        31.72 o                         
   0  -1   3          0.55          0.29         0.12 o                         
   1  -1   3        135.54        137.19         1.29 o                         
   2  -1   3       4116.20       4129.94        70.64 o                         
   3  -1   3          0.21          1.04         0.33 o                         
   4  -1   3          0.71          1.54         0.39 o                         
   5  -1   3         76.93         72.65         1.58 o                         
   6  -1   3        163.60        145.60         2.39 o                         
   7  -1   3         76.83         81.73         3.20 o                         
   8  -1   3          0.68         -0.70         0.70 o                         
   9  -1   3         13.70          9.30         1.29 o                         
  10  -1   3          0.90          1.84         1.48 o                         
 -10   0   3          1.90         -0.86         1.11 o                         
  -9   0   3         24.99         24.40         1.51 o                         
  -8   0   3         13.71         13.73         1.03 o                         
  -7   0   3        735.65        709.43         6.79 o                         
  -6   0   3         13.23         18.79         0.85 o                         
  -5   0   3        166.01        199.78         2.21 o                         
  -4   0   3          7.56         12.86         0.62 o                         
  -3   0   3       1781.12       1672.13        14.97 o                         
  -2   0   3       2230.50       2203.08        29.73 o                         
  -1   0   3        315.55        304.55         2.21 o                         
   0   0   3          3.24          3.72         0.19 o                         
   1   0   3       2766.99       2710.26        46.36 o                         
   2   0   3       2336.90       2345.22        15.11 o                         
   3   0   3         13.06         25.19         0.81 o                         
   4   0   3        553.75        569.56         4.79 o                         
   5   0   3        655.40        705.27         5.85 o                         
   6   0   3        667.10        672.98         6.44 o                         
   7   0   3         46.54         46.68         1.84 o                         
   8   0   3         36.59         39.21         1.83 o                         
   9   0   3          8.04          8.18         1.13 o                         
  10   0   3         14.21         15.60         1.59 o                         
 -10   1   3          0.01         -0.22         0.98 o                         
  -9   1   3          0.26          2.79         0.98 o                         
  -8   1   3        120.37        107.56         2.70 o                         
  -7   1   3        303.25        304.68         4.59 o                         
  -6   1   3          2.83          5.24         0.54 o                         
  -5   1   3        124.48        125.33         1.65 o                         
  -4   1   3        826.78        977.68         6.64 o                         
  -3   1   3          7.86         13.64         0.48 o                         
  -2   1   3       2876.96       2931.42        42.62 o                         
  -1   1   3       2048.12       2025.71        32.78 o                         
   0   1   3         52.70         50.90         0.67 o                         
   1   1   3         21.40         17.18         0.55 o                         
   2   1   3       1482.80       1461.06         9.20 o                         
   3   1   3         92.50         89.20         1.57 o                         
   4   1   3         76.77        100.85         2.07 o                         
   5   1   3        343.65        342.39         4.09 o                         
   6   1   3          1.15          1.04         0.78 o                         
   7   1   3         27.59         26.60         1.54 o                         
   8   1   3        116.13        114.82         3.24 o                         
   9   1   3         76.63         87.27         2.86 o                         
  10   1   3          3.68         -1.49         2.07 o                         
 -11   2   3          0.32         -0.52         1.55 o                         
 -10   2   3          2.56          4.30         0.95 o                         
  -9   2   3          7.71          5.52         0.95 o                         
  -8   2   3          5.11          4.66         0.86 o                         
  -7   2   3        444.80        431.65         4.62 o                         
  -6   2   3        184.55        181.93         2.37 o                         
  -5   2   3        469.74        496.24         4.04 o                         
  -4   2   3        352.69        374.64         3.08 o                         
  -3   2   3         19.55          6.16         0.37 o                         
  -2   2   3       1815.59       1806.13        11.37 o                         
  -1   2   3        465.93        469.26         3.49 o                         
   0   2   3          0.85          2.36         0.30 o                         
   1   2   3        265.69        269.28         2.49 o                         
   2   2   3       2789.89       2849.23        18.39 o                         
   3   2   3          0.32          3.40         0.46 o                         
   4   2   3         23.55         26.45         1.02 o                         
   5   2   3          5.71          1.51         0.51 o                         
   6   2   3         55.35         48.32         1.95 o                         
   7   2   3        322.98        321.26         5.91 o                         
   8   2   3          0.51          2.77         1.17 o                         
   9   2   3         87.31         90.59         4.13 o                         
 -11   3   3          5.16          7.90         1.37 o                         
 -10   3   3         12.75         16.21         1.38 o                         
  -9   3   3         49.88         47.30         1.87 o                         
  -8   3   3         16.03         15.55         1.09 o                         
  -7   3   3         51.62         46.15         1.45 o                         
  -6   3   3        134.83        128.72         1.97 o                         
  -5   3   3        963.08       1062.08         7.89 o                         
  -4   3   3        258.34        241.42         2.45 o                         
  -3   3   3        108.15         93.93         1.04 o                         
  -2   3   3       2136.72       2135.36        12.30 o                         
  -1   3   3          8.03         12.58         0.45 o                         
   0   3   3         83.27         80.98         1.21 o                         
   1   3   3        282.01        303.24         2.86 o                         
   2   3   3       1930.47       1881.81        12.40 o                         
   3   3   3        303.18        308.97         3.42 o                         
   4   3   3        743.50        718.70         6.55 o                         
   5   3   3        110.16        122.43         2.42 o                         
   6   3   3        342.55        354.76         5.55 o                         
   7   3   3         23.29         22.97         2.38 o                         
   8   3   3        303.80        290.17         5.52 o                         
   9   3   3          0.45         -1.33         1.33 o                         
 -11   4   3         11.18         11.21         2.43 o                         
 -10   4   3          1.17          0.16         1.10 o                         
  -9   4   3         45.05         44.41         2.18 o                         
  -8   4   3         18.24         20.12         1.46 o                         
  -7   4   3          4.00          1.63         0.69 o                         
  -6   4   3        531.15        539.36         5.09 o                         
  -5   4   3          3.21          3.67         0.46 o                         
  -4   4   3         41.44         61.15         0.95 o                         
  -3   4   3          2.43          1.02         0.25 o                         
  -2   4   3       3343.20       3387.86        22.29 o                         
  -1   4   3        247.23        249.37         2.44 o                         
   0   4   3          1.71          3.27         0.36 o                         
   1   4   3          5.44          8.80         0.62 o                         
   2   4   3          1.12          0.55         0.32 o                         
   3   4   3          4.78          5.13         0.67 o                         
   4   4   3         21.78         19.09         1.07 o                         
   5   4   3        681.04        672.27         7.91 o                         
   6   4   3        144.13        144.50         3.38 o                         
   7   4   3        237.41        234.49         4.50 o                         
   8   4   3         41.77         38.31         2.38 o                         
   9   4   3         14.02         13.09         3.21 o                         
 -10   5   3         23.70         25.00         1.72 o                         
  -9   5   3         12.62         12.73         1.29 o                         
  -8   5   3          0.03          2.11         0.67 o                         
  -7   5   3        335.46        338.69         4.87 o                         
  -6   5   3         56.67         52.97         1.43 o                         
  -5   5   3         96.07        104.22         1.53 o                         
  -4   5   3        375.74        374.21         3.39 o                         
  -3   5   3         60.67         64.68         1.17 o                         
  -2   5   3        142.25        120.54         1.68 o                         
  -1   5   3        147.82        143.90         1.95 o                         
   0   5   3         20.17         26.55         1.01 o                         
   1   5   3        215.23        185.78         2.50 o                         
   2   5   3        284.71        285.29         3.28 o                         
   3   5   3        241.58        235.20         3.22 o                         
   4   5   3        296.55        298.27         4.31 o                         
   5   5   3         43.87         40.85         1.90 o                         
   6   5   3        285.77        306.27         7.43 o                         
   7   5   3         24.97         25.39         2.05 o                         
   8   5   3          0.69         -1.37         1.37 o                         
 -10   6   3          1.88          1.36         1.03 o                         
  -9   6   3          4.86          6.43         1.19 o                         
  -8   6   3         90.66         90.36         2.86 o                         
  -7   6   3        160.38        152.26         2.98 o                         
  -6   6   3         24.15         21.99         0.87 o                         
  -5   6   3        574.44        588.58         5.85 o                         
  -4   6   3        393.32        376.70         3.33 o                         
  -3   6   3         90.15         92.27         1.54 o                         
  -2   6   3        121.56        111.97         1.70 o                         
  -1   6   3        174.42        154.47         2.13 o                         
   0   6   3          5.98          7.61         0.61 o                         
   1   6   3         50.55         51.26         1.60 o                         
   2   6   3         69.25         64.63         1.55 o                         
   3   6   3        346.81        351.88         4.63 o                         
   4   6   3        478.26        475.88         6.69 o                         
   5   6   3          5.66          6.52         1.22 o                         
   6   6   3         29.12         28.44         2.31 o                         
   7   6   3          0.06          0.60         1.15 o                         
   8   6   3        189.63        168.19         8.48 o                         
 -10   7   3          3.05          4.46         1.18 o                         
  -9   7   3         81.09         78.81         2.74 o                         
  -8   7   3          2.60          5.91         1.02 o                         
  -7   7   3         62.46         60.78         2.53 o                         
  -6   7   3        124.75        136.52         2.64 o                         
  -5   7   3        195.17        202.92         2.85 o                         
  -4   7   3          4.44          5.17         0.57 o                         
  -3   7   3        210.19        194.49         2.45 o                         
  -2   7   3        147.60        145.84         2.19 o                         
  -1   7   3         53.35         62.83         1.50 o                         
   0   7   3        130.81        128.89         2.17 o                         
   1   7   3        962.53        964.08         7.55 o                         
   2   7   3         68.36         67.32         2.44 o                         
   3   7   3         49.53         52.29         2.16 o                         
   4   7   3        197.28        200.97         4.56 o                         
   5   7   3        204.54        207.87         4.86 o                         
   6   7   3        457.62        452.16         7.76 o                         
   7   7   3         97.95         94.90         4.09 o                         
 -10   8   3         16.48         16.15         1.85 o                         
  -9   8   3         46.56         51.17         2.51 o                         
  -8   8   3         45.62         46.74         2.51 o                         
  -7   8   3          6.05          5.15         1.24 o                         
  -6   8   3         36.48         35.12         1.46 o                         
  -5   8   3         37.56         40.02         1.52 o                         
  -4   8   3        649.48        658.31         6.58 o                         
  -3   8   3        711.45        696.67         6.52 o                         
  -2   8   3        182.62        187.51         2.70 o                         
  -1   8   3        695.25        695.03         7.40 o                         
   0   8   3         30.70         33.48         1.67 o                         
   1   8   3        646.59        616.11         7.15 o                         
   2   8   3        187.44        186.84         4.27 o                         
   3   8   3        275.33        280.42         5.17 o                         
   4   8   3          0.01          1.11         0.99 o                         
   5   8   3         42.18         44.86         2.69 o                         
   6   8   3         72.06         68.98         3.80 o                         
  -9   9   3          1.98         -0.15         1.14 o                         
  -8   9   3        155.85        154.01         4.08 o                         
  -7   9   3        508.76        511.32         6.41 o                         
  -6   9   3         31.60         30.34         1.54 o                         
  -5   9   3          4.76          3.72         0.82 o                         
  -4   9   3        100.87         95.35         2.31 o                         
  -3   9   3        286.14        283.64         4.71 o                         
  -2   9   3        292.51        284.50         4.78 o                         
  -1   9   3        193.07        183.67         3.30 o                         
   0   9   3        111.33        107.48         2.99 o                         
   1   9   3          1.79          1.49         0.92 o                         
   2   9   3          7.20          9.66         1.65 o                         
   3   9   3        361.48        362.08         8.73 o                         
   4   9   3         11.71         14.36         1.56 o                         
   5   9   3          8.93         10.11         1.75 o                         
  -9  10   3         66.20         66.80         4.50 o                         
  -8  10   3          4.19          4.42         1.12 o                         
  -7  10   3         42.99         38.70         2.10 o                         
  -6  10   3         30.42         32.69         1.65 o                         
  -5  10   3        364.44        358.45         5.30 o                         
  -4  10   3        102.89         95.80         2.92 o                         
  -3  10   3         60.29         61.61         2.47 o                         
  -2  10   3         71.81         70.10         2.50 o                         
  -1  10   3         10.46         12.38         1.52 o                         
   0  10   3          2.55          1.41         1.11 o                         
   1  10   3         27.56         34.72         2.22 o                         
   2  10   3         97.21         94.22         3.71 o                         
   3  10   3          0.08         -0.46         1.06 o                         
   4  10   3         37.69         33.12         2.30 o                         
   5  10   3          1.49         -0.53         3.85 o                         
  -8  11   3          9.61          4.05         1.86 o                         
  -7  11   3          1.63          5.51         1.19 o                         
  -6  11   3         29.46         25.75         1.86 o                         
  -5  11   3         45.29         47.40         2.24 o                         
  -4  11   3        117.33        124.49         3.20 o                         
  -3  11   3        206.17        213.23         4.66 o                         
  -2  11   3        245.72        239.75         4.53 o                         
  -1  11   3         88.73         91.60         3.26 o                         
   0  11   3          9.79          9.52         1.60 o                         
   1  11   3          4.55          8.74         2.08 o                         
   2  11   3         17.47         12.87         1.67 o                         
   3  11   3        135.06        139.88         5.02 o                         
  -7  12   3        240.23        246.68        13.41 o                         
  -6  12   3          2.73          4.42         1.58 o                         
  -5  12   3          1.97         -1.37         1.37 o                         
  -4  12   3         10.64          9.39         1.44 o                         
  -3  12   3          4.68          5.41         1.35 o                         
  -2  12   3          0.03         -0.14         1.00 o                         
  -1  12   3         16.86         16.15         2.15 o                         
   0  12   3          4.36          1.78         1.19 o                         
   1  12   3          2.39          1.56         2.18 o                         
   2  12   3         58.88         60.26         3.65 o                         
  -5  13   3          4.90          4.36         1.74 o                         
  -4  13   3         31.37         23.63         2.20 o                         
  -3  13   3          4.37          3.63         1.30 o                         
  -2  13   3         57.44         75.00         3.89 o                         
  -1  13   3          0.19         -0.21         1.70 o                         
   0  13   3          0.05         -0.91         1.40 o                         
   0 -14   4        146.68        145.49         5.96 o                         
   1 -14   4         40.89         40.58         3.00 o                         
   2 -14   4         23.14         24.41         2.46 o                         
   3 -14   4        113.89        119.14         4.63 o                         
   4 -14   4         43.07         46.45         3.17 o                         
  -2 -13   4         13.99          8.78         2.83 o                         
  -1 -13   4          3.53          4.80         1.43 o                         
   0 -13   4          0.46         -1.30         1.30 o                         
   1 -13   4         56.99         64.75         2.44 o                         
   2 -13   4         28.61         24.79         1.92 o                         
   3 -13   4         67.38         63.19         2.76 o                         
   4 -13   4        151.16        135.80         4.41 o                         
   5 -13   4         91.97         99.86         4.20 o                         
   6 -13   4         24.07         24.99         2.08 o                         
  -3 -12   4          1.13          4.76         1.88 o                         
  -2 -12   4         46.41         46.18         2.27 o                         
  -1 -12   4         30.21         27.26         1.89 o                         
   0 -12   4        106.39         99.75         2.87 o                         
   1 -12   4          3.74          2.28         0.86 o                         
   2 -12   4         56.77         59.64         2.53 o                         
   3 -12   4          4.74          3.44         1.17 o                         
   4 -12   4         36.19         38.98         2.21 o                         
   5 -12   4        214.33        219.19         5.43 o                         
   6 -12   4          7.76         11.28         1.95 o                         
   7 -12   4          1.20          1.04         1.13 o                         
  -5 -11   4          7.80          5.72         2.14 o                         
  -4 -11   4        279.36        297.11         7.26 o                         
  -3 -11   4          0.08         -1.04         1.04 o                         
  -2 -11   4         10.50          6.30         1.25 o                         
  -1 -11   4         13.44         16.75         1.24 o                         
   0 -11   4        154.73        156.71         3.28 o                         
   1 -11   4         21.81         18.80         1.38 o                         
   2 -11   4         20.99         21.01         1.71 o                         
   3 -11   4         13.93         16.37         1.57 o                         
   4 -11   4        133.61        142.85         3.52 o                         
   5 -11   4         21.39         15.92         1.71 o                         
   6 -11   4        167.16        183.27         4.99 o                         
   7 -11   4          7.07          6.28         1.25 o                         
   8 -11   4          3.31          3.02         1.10 o                         
  -6 -10   4         28.07         31.27         5.15 o                         
  -5 -10   4         43.19         38.00         2.53 o                         
  -4 -10   4         32.91         30.86         3.27 o                         
  -3 -10   4          7.83          5.20         1.23 o                         
  -2 -10   4          7.40          7.77         0.93 o                         
  -1 -10   4         58.81         57.35         2.01 o                         
   0 -10   4         23.96         27.98         1.47 o                         
   1 -10   4         43.28         40.25         1.50 o                         
   2 -10   4         95.74         92.04         3.13 o                         
   3 -10   4        527.47        505.63         6.70 o                         
   4 -10   4        141.56        137.37         3.62 o                         
   5 -10   4        300.67        304.92         6.03 o                         
   6 -10   4         24.57         20.86         1.79 o                         
   7 -10   4         22.86         22.41         1.93 o                         
   8 -10   4          0.02          0.05         1.03 o                         
   9 -10   4         77.11         92.34         3.39 o                         
  -6  -9   4        174.54        187.02         6.37 o                         
  -5  -9   4        116.79        105.24         3.87 o                         
  -4  -9   4        126.60        125.88         3.34 o                         
  -3  -9   4          0.06          3.66         1.09 o                         
  -2  -9   4         70.19         70.96         1.87 o                         
  -1  -9   4          1.18          1.07         0.71 o                         
   0  -9   4        216.97        232.04         3.23 o                         
   1  -9   4         90.42         86.72         1.89 o                         
   2  -9   4         13.49         12.86         0.95 o                         
   3  -9   4        106.77        109.37         2.91 o                         
   4  -9   4          5.72          5.15         1.13 o                         
   5  -9   4         80.14         85.49         2.35 o                         
   6  -9   4         17.68         16.80         1.62 o                         
   7  -9   4         36.57         34.77         1.94 o                         
   8  -9   4          0.50          2.45         1.04 o                         
   9  -9   4         30.76         22.03         1.84 o                         
  -7  -8   4         24.96         24.20         2.70 o                         
  -6  -8   4          0.99          0.59         2.04 o                         
  -5  -8   4          0.08          1.39         0.83 o                         
  -4  -8   4        629.72        624.70         9.39 o                         
  -3  -8   4         24.21         23.43         1.39 o                         
  -2  -8   4         78.87         78.35         1.67 o                         
  -1  -8   4        143.46        143.07         2.35 o                         
   0  -8   4        130.68        133.77         2.01 o                         
   1  -8   4          2.11          1.62         0.43 o                         
   2  -8   4         84.16         90.59         2.01 o                         
   3  -8   4          0.81          1.33         0.53 o                         
   4  -8   4          2.62          1.49         0.62 o                         
   5  -8   4          0.08         -0.57         0.57 o                         
   6  -8   4        168.25        170.24         3.53 o                         
   7  -8   4         30.28         32.41         1.88 o                         
   8  -8   4          2.35          4.78         1.17 o                         
   9  -8   4          0.06         -0.75         0.94 o                         
  10  -8   4        114.64        124.70         6.23 o                         
  -8  -7   4         15.35         12.36         2.61 o                         
  -7  -7   4          1.25          1.23         1.05 o                         
  -6  -7   4        171.31        173.78         4.62 o                         
  -5  -7   4        150.77        164.98         3.22 o                         
  -4  -7   4          4.85          4.98         0.85 o                         
  -3  -7   4        106.65        101.07         2.60 o                         
  -2  -7   4         56.43         64.43         1.41 o                         
  -1  -7   4        664.21        645.56         5.20 o                         
   0  -7   4        111.05        114.82         1.68 o                         
   1  -7   4        134.98        127.20         2.00 o                         
   2  -7   4        329.13        338.37         3.79 o                         
   3  -7   4       1892.58       1897.47        12.45 o                         
   4  -7   4        221.99        220.92         3.12 o                         
   5  -7   4        369.31        360.18         4.56 o                         
   6  -7   4       1198.68       1188.78        11.49 o                         
   7  -7   4        101.62        101.92         2.86 o                         
   8  -7   4        101.14        107.89         3.04 o                         
   9  -7   4        124.00        152.17         4.09 o                         
  10  -7   4        156.53        146.41         5.23 o                         
  -8  -6   4          3.06          0.71         1.32 o                         
  -7  -6   4        142.15        138.96         3.59 o                         
  -6  -6   4         75.05         79.10         2.87 o                         
  -5  -6   4        214.82        215.42         3.51 o                         
  -4  -6   4         21.84         22.43         1.12 o                         
  -3  -6   4          9.60         11.46         0.89 o                         
  -2  -6   4        264.06        273.55         3.54 o                         
  -1  -6   4        119.38        104.13         1.91 o                         
   0  -6   4          0.01          2.70         0.33 o                         
   1  -6   4        958.60        938.28         6.89 o                         
   2  -6   4         27.58         22.00         0.83 o                         
   3  -6   4        783.32        785.11         6.13 o                         
   4  -6   4        132.05        137.32         2.13 o                         
   5  -6   4        355.71        344.14         3.95 o                         
   6  -6   4        131.03        137.55         3.28 o                         
   7  -6   4         39.86         36.58         2.26 o                         
   8  -6   4         72.39         52.03         3.01 o                         
   9  -6   4         11.29         20.63         1.87 o                         
  10  -6   4          0.75          1.34         1.20 o                         
  -9  -5   4          2.27          0.66         1.16 o                         
  -8  -5   4         86.99         90.29         3.28 o                         
  -7  -5   4         46.38         50.36         1.92 o                         
  -6  -5   4         36.77         35.08         1.46 o                         
  -5  -5   4        112.43        103.07         2.42 o                         
  -4  -5   4        367.51        376.82         4.08 o                         
  -3  -5   4        703.70        704.39         6.65 o                         
  -2  -5   4          1.16          0.41         0.39 o                         
  -1  -5   4        247.67        243.63         2.50 o                         
   0  -5   4        348.87        360.07         3.15 o                         
   1  -5   4        298.68        277.83         2.65 o                         
   2  -5   4         43.51         43.28         0.99 o                         
   3  -5   4        271.30        279.93         3.04 o                         
   4  -5   4        137.43        106.08         1.91 o                         
   5  -5   4        353.60        347.66         3.90 o                         
   6  -5   4         43.06         39.15         1.67 o                         
   7  -5   4        554.31        567.78         7.52 o                         
   8  -5   4          0.59          0.57         0.77 o                         
   9  -5   4         26.94         26.53         1.92 o                         
  10  -5   4        161.42        161.55         4.43 o                         
  -9  -4   4          3.79          6.08         1.35 o                         
  -8  -4   4          0.14         -0.22         0.71 o                         
  -7  -4   4          3.51          3.79         0.93 o                         
  -6  -4   4         66.09         65.45         1.74 o                         
  -5  -4   4         75.71         80.15         1.71 o                         
  -4  -4   4        843.95        873.79         7.17 o                         
  -3  -4   4       1100.60       1124.75         9.11 o                         
  -2  -4   4        228.80        225.96         2.65 o                         
  -1  -4   4        703.96        667.17         5.49 o                         
   0  -4   4         16.28         20.07         0.66 o                         
   1  -4   4         80.29         83.48         1.22 o                         
   2  -4   4         36.82         31.42         0.86 o                         
   3  -4   4       2227.34       2362.17        15.18 o                         
   4  -4   4        562.86        557.54         4.91 o                         
   5  -4   4        209.93        207.74         2.86 o                         
   6  -4   4       1772.91       1725.93        14.08 o                         
   7  -4   4         63.95         65.34         2.25 o                         
   8  -4   4          0.51         -0.22         0.91 o                         
   9  -4   4          0.50          3.42         1.13 o                         
  10  -4   4        346.76        367.10         7.03 o                         
  -9  -3   4          4.42          6.58         1.12 o                         
  -8  -3   4          2.88          4.05         1.21 o                         
  -7  -3   4        477.91        471.96         5.98 o                         
  -6  -3   4        355.91        340.95         3.83 o                         
  -5  -3   4        236.13        212.71         2.58 o                         
  -4  -3   4        337.24        340.23         3.37 o                         
  -3  -3   4        201.22        189.24         2.15 o                         
  -2  -3   4          5.88          5.51         0.43 o                         
  -1  -3   4          0.30          0.33         0.17 o                         
   0  -3   4        623.45        653.97         5.02 o                         
   1  -3   4         21.55         23.65         0.63 o                         
   2  -3   4        753.52        749.57         5.41 o                         
   3  -3   4         99.06         93.39         1.58 o                         
   4  -3   4        913.77        909.56         6.87 o                         
   5  -3   4        262.65        267.81         3.45 o                         
   6  -3   4        495.53        494.06         5.76 o                         
   7  -3   4         38.18         43.83         1.82 o                         
   8  -3   4        105.36        100.85         3.59 o                         
   9  -3   4        186.35        222.92         4.70 o                         
  10  -3   4         77.51         72.33         3.09 o                         
 -10  -2   4         53.64         53.22         2.37 o                         
  -9  -2   4         25.56         24.94         1.77 o                         
  -8  -2   4          5.86          5.70         1.00 o                         
  -7  -2   4        575.54        579.12         6.02 o                         
  -6  -2   4        483.61        488.94         4.52 o                         
  -5  -2   4       1073.03       1036.88         8.79 o                         
  -4  -2   4          9.92         17.57         0.99 o                         
  -3  -2   4       1430.88       1483.76        27.65 o                         
  -2  -2   4         10.81          8.29         0.45 o                         
  -1  -2   4         13.23         18.72         0.50 o                         
   0  -2   4          2.11          6.35         0.27 o                         
   1  -2   4        942.59        975.48         6.18 o                         
   2  -2   4         73.19         78.01         1.23 o                         
   3  -2   4       1303.19       1340.56         9.22 o                         
   4  -2   4        953.38        887.45         6.74 o                         
   5  -2   4        131.62        130.20         2.40 o                         
   6  -2   4          1.70          2.47         0.64 o                         
   7  -2   4        681.43        674.20         7.76 o                         
   8  -2   4        217.30        218.51         4.66 o                         
   9  -2   4          0.02          0.47         0.96 o                         
  10  -2   4         16.37         14.33         1.71 o                         
 -10  -1   4         54.70         60.70         2.81 o                         
  -9  -1   4         10.32         18.40         1.96 o                         
  -8  -1   4         31.20         34.34         1.60 o                         
  -7  -1   4         17.73         19.12         0.85 o                         
  -6  -1   4         32.68         29.62         0.93 o                         
  -5  -1   4        293.70        289.84         4.29 o                         
  -4  -1   4       2463.79       2582.77        52.60 o                         
  -3  -1   4         47.94         52.25         2.32 o                         
  -2  -1   4         15.78         18.99         0.61 o                         
  -1  -1   4        135.32        133.23         1.41 o                         
   0  -1   4       7316.50       7150.03       145.51 o                         
   1  -1   4        459.78        445.28         3.21 o                         
   2  -1   4         78.69         89.65         1.48 o                         
   3  -1   4       4528.08       4778.25        42.62 o                         
   4  -1   4       1258.66       1268.95         8.84 o                         
   5  -1   4        131.74        130.66         2.35 o                         
   6  -1   4       1657.28       1609.86        13.23 o                         
   7  -1   4        608.83        597.61         7.87 o                         
   8  -1   4          0.54          0.86         0.85 o                         
   9  -1   4          7.35          7.67         1.30 o                         
  10  -1   4        364.17        367.26        10.09 o                         
 -10   0   4        252.84        259.21         5.35 o                         
  -9   0   4         79.34         78.55         3.07 o                         
  -8   0   4         31.67         33.18         2.31 o                         
  -7   0   4        583.58        573.91         6.13 o                         
  -6   0   4       1078.92       1027.13         8.45 o                         
  -5   0   4        931.40        895.87         9.48 o                         
  -4   0   4        683.61        681.25         6.96 o                         
  -3   0   4        961.90       1022.28        17.55 o                         
  -2   0   4        450.25        513.50         4.01 o                         
  -1   0   4        360.15        346.79         2.67 o                         
   0   0   4       3729.24       3762.20        59.02 o                         
   1   0   4         42.71         50.16         0.91 o                         
   2   0   4          2.19          2.86         0.37 o                         
   3   0   4       1561.38       1560.78        10.63 o                         
   4   0   4        837.20        815.60         6.40 o                         
   5   0   4          0.55          0.14         0.44 o                         
   6   0   4        527.53        526.26         6.19 o                         
   7   0   4         91.32         97.63         2.67 o                         
   8   0   4         23.96         25.93         1.80 o                         
   9   0   4         53.99         73.95         2.91 o                         
  10   0   4        133.34        133.24         5.09 o                         
 -10   1   4        143.58        154.81         3.79 o                         
  -9   1   4         96.38         95.54         3.27 o                         
  -8   1   4          0.78          0.14         0.49 o                         
  -7   1   4        871.37        875.32         7.32 o                         
  -6   1   4        102.80         98.13         1.44 o                         
  -5   1   4         29.06         31.46         0.65 o                         
  -4   1   4        332.94        307.35         3.09 o                         
  -3   1   4       5282.31       5553.27        76.62 o                         
  -2   1   4        112.37        101.49         1.09 o                         
  -1   1   4        204.03        218.44         1.65 o                         
   0   1   4         19.65         39.41         0.68 o                         
   1   1   4        422.45        423.79         3.60 o                         
   2   1   4         69.85         53.06         1.20 o                         
   3   1   4        846.62        870.96         6.56 o                         
   4   1   4         93.34         86.31         1.78 o                         
   5   1   4        676.21        650.52         6.75 o                         
   6   1   4        444.27        433.74         5.74 o                         
   7   1   4         54.44         50.46         2.42 o                         
   8   1   4          3.80          5.36         1.20 o                         
   9   1   4          1.29          1.86         1.40 o                         
 -10   2   4          1.44          3.87         0.84 o                         
  -9   2   4          3.83         -0.25         0.69 o                         
  -8   2   4         26.85         29.17         1.27 o                         
  -7   2   4        713.09        717.53         6.71 o                         
  -6   2   4         27.13         24.81         0.91 o                         
  -5   2   4        421.23        426.48         3.52 o                         
  -4   2   4       2987.66       3065.65        19.99 o                         
  -3   2   4       1265.51       1270.58         7.71 o                         
  -2   2   4        616.60        593.11         4.76 o                         
  -1   2   4        148.87        140.20         1.57 o                         
   0   2   4       6761.26       6988.33       104.60 o                         
   1   2   4          0.94          0.71         0.24 o                         
   2   2   4         50.58         59.53         1.26 o                         
   3   2   4        749.69        845.22         6.78 o                         
   4   2   4        335.90        348.74         3.97 o                         
   5   2   4        370.73        359.82         4.48 o                         
   6   2   4        635.65        621.46         7.79 o                         
   7   2   4        618.25        625.54         9.73 o                         
   8   2   4         11.36         16.63         1.69 o                         
   9   2   4         11.10          9.02         1.76 o                         
 -10   3   4        296.33        329.40         8.35 o                         
  -9   3   4          3.71          8.83         0.93 o                         
  -8   3   4         62.33         64.33         1.92 o                         
  -7   3   4         46.68         46.67         1.51 o                         
  -6   3   4       1296.20       1282.14         9.95 o                         
  -5   3   4         83.30         83.95         1.39 o                         
  -4   3   4        374.32        347.57         3.07 o                         
  -3   3   4        426.61        456.27         3.75 o                         
  -2   3   4         22.97         36.40         0.67 o                         
  -1   3   4          0.55          4.91         0.28 o                         
   0   3   4        395.69        423.51         3.35 o                         
   1   3   4          8.71         17.44         0.71 o                         
   2   3   4          2.05          1.52         0.36 o                         
   3   3   4       2228.13       2232.81        14.74 o                         
   4   3   4         10.73         11.43         0.83 o                         
   5   3   4        663.46        631.35         7.22 o                         
   6   3   4         44.90         45.40         2.37 o                         
   7   3   4        191.19        193.96         4.73 o                         
   8   3   4          0.42         -0.45         0.99 o                         
   9   3   4         16.04         14.36         1.88 o                         
 -10   4   4        347.64        354.67         7.35 o                         
  -9   4   4          7.62          8.59         1.22 o                         
  -8   4   4         97.00        104.42         2.55 o                         
  -7   4   4       1155.45       1135.29         9.43 o                         
  -6   4   4        432.30        423.67         4.32 o                         
  -5   4   4        411.92        385.42         3.63 o                         
  -4   4   4         35.13         27.39         0.80 o                         
  -3   4   4       1120.70       1200.67         7.30 o                         
  -2   4   4          8.36         12.42         0.54 o                         
  -1   4   4         14.17          8.75         0.49 o                         
   0   4   4        624.66        715.71         5.19 o                         
   1   4   4         23.61         26.81         0.88 o                         
   2   4   4        158.43        160.40         2.28 o                         
   3   4   4        144.38        149.13         2.37 o                         
   4   4   4         18.81         19.08         1.21 o                         
   5   4   4        238.16        238.26         4.92 o                         
   6   4   4        745.51        764.25        11.25 o                         
   7   4   4         60.75         64.46         2.97 o                         
   8   4   4         66.74         65.54         2.94 o                         
 -10   5   4        169.15        173.56         4.11 o                         
  -9   5   4         16.90         15.11         1.32 o                         
  -8   5   4         29.47         25.69         1.39 o                         
  -7   5   4        493.00        495.91         5.37 o                         
  -6   5   4        576.25        572.26         5.62 o                         
  -5   5   4        640.98        618.85         6.26 o                         
  -4   5   4        385.85        384.20         3.24 o                         
  -3   5   4       2399.46       2419.62        14.55 o                         
  -2   5   4        157.05        161.02         1.93 o                         
  -1   5   4          3.58          2.78         0.41 o                         
   0   5   4          5.16          9.14         0.64 o                         
   1   5   4        113.47        109.32         1.86 o                         
   2   5   4         69.83         67.96         1.58 o                         
   3   5   4        203.60        186.43         3.08 o                         
   4   5   4        107.17        114.15         2.88 o                         
   5   5   4         50.20         50.63         2.60 o                         
   6   5   4          9.44          8.63         1.38 o                         
   7   5   4        204.01        190.92         4.94 o                         
   8   5   4         14.39         15.01         2.10 o                         
 -10   6   4        149.37        155.13         4.34 o                         
  -9   6   4         13.16         20.23         1.76 o                         
  -8   6   4         18.37         21.06         1.37 o                         
  -7   6   4        160.85        162.83         3.20 o                         
  -6   6   4        442.94        438.30         5.30 o                         
  -5   6   4        458.80        450.90         4.08 o                         
  -4   6   4         12.28         15.15         0.94 o                         
  -3   6   4         37.63         40.79         1.04 o                         
  -2   6   4          0.12          0.13         0.31 o                         
  -1   6   4        500.76        504.27         4.50 o                         
   0   6   4        557.57        546.30         4.71 o                         
   1   6   4        167.02        162.50         2.45 o                         
   2   6   4         43.17         40.98         1.45 o                         
   3   6   4       1342.76       1350.48        12.52 o                         
   4   6   4         59.59         57.55         2.37 o                         
   5   6   4        206.36        214.44         5.49 o                         
   6   6   4        171.25        177.87         7.47 o                         
   7   6   4         89.29         82.90         3.91 o                         
 -10   7   4        169.04        175.72         5.30 o                         
  -9   7   4         21.91         28.76         1.77 o                         
  -8   7   4          1.79          0.72         1.02 o                         
  -7   7   4        343.07        341.14         5.05 o                         
  -6   7   4        116.20        115.75         2.00 o                         
  -5   7   4        646.47        635.48         5.47 o                         
  -4   7   4        139.82        136.26         2.67 o                         
  -3   7   4        155.24        147.94         2.30 o                         
  -2   7   4        117.72        109.89         1.94 o                         
  -1   7   4        672.97        650.14         5.87 o                         
   0   7   4        149.01        155.73         2.46 o                         
   1   7   4          5.73          9.44         0.94 o                         
   2   7   4         31.76         27.46         1.60 o                         
   3   7   4          4.33          5.15         1.03 o                         
   4   7   4         80.47         90.50         2.96 o                         
   5   7   4          5.53          7.41         1.29 o                         
   6   7   4         50.15         43.35         3.04 o                         
   7   7   4        100.54        100.21         4.51 o                         
  -9   8   4         42.66         51.59         2.52 o                         
  -8   8   4          1.90          1.68         0.88 o                         
  -7   8   4        279.92        274.03         5.32 o                         
  -6   8   4       1075.34       1107.63         9.66 o                         
  -5   8   4        269.96        267.53         4.06 o                         
  -4   8   4         62.41         71.34         2.01 o                         
  -3   8   4       1597.71       1599.53        13.74 o                         
  -2   8   4        114.34        126.14         2.56 o                         
  -1   8   4         69.11         63.15         2.00 o                         
   0   8   4         59.60         64.79         2.06 o                         
   1   8   4        148.56        154.11         3.59 o                         
   2   8   4        128.40        130.06         3.68 o                         
   3   8   4          0.04         -0.27         0.90 o                         
   4   8   4          0.28          1.00         1.09 o                         
   5   8   4        233.83        240.38         5.25 o                         
   6   8   4        104.45        113.78         5.92 o                         
  -9   9   4          0.13          2.07         1.30 o                         
  -8   9   4         12.57          9.16         1.77 o                         
  -7   9   4        118.96        124.56         2.52 o                         
  -6   9   4          9.55         11.81         1.17 o                         
  -5   9   4        351.13        363.06         6.45 o                         
  -4   9   4          7.29          7.22         1.08 o                         
  -3   9   4         10.55         14.57         1.24 o                         
  -2   9   4          8.67          8.52         1.03 o                         
  -1   9   4         76.59         78.33         2.51 o                         
   0   9   4         76.98         77.94         3.04 o                         
   1   9   4         77.71         75.79         2.69 o                         
   2   9   4         14.42         14.83         1.46 o                         
   3   9   4          0.41          0.47         0.98 o                         
   4   9   4        139.51        145.03         4.41 o                         
   5   9   4         27.43         24.44         2.39 o                         
  -8  10   4         21.99         21.29         2.15 o                         
  -7  10   4         18.41         16.49         1.31 o                         
  -6  10   4        192.97        194.75         4.12 o                         
  -5  10   4          9.48         10.40         1.27 o                         
  -4  10   4         46.55         47.95         2.13 o                         
  -3  10   4          0.01         -0.80         0.80 o                         
  -2  10   4         45.06         42.02         2.12 o                         
  -1  10   4         39.57         35.10         2.06 o                         
   0  10   4        193.87        196.11         4.60 o                         
   1  10   4         14.32         13.97         1.68 o                         
   2  10   4         67.74         73.88         3.11 o                         
   3  10   4         77.53         80.02         3.33 o                         
   4  10   4         74.58         74.46         3.91 o                         
  -8  11   4          5.46          6.34         2.91 o                         
  -7  11   4         32.90         36.39         2.40 o                         
  -6  11   4        153.29        146.81         3.77 o                         
  -5  11   4         74.70         81.48         2.96 o                         
  -4  11   4         12.55         11.37         1.62 o                         
  -3  11   4         25.21         23.21         1.94 o                         
  -2  11   4        139.69        142.77         3.74 o                         
  -1  11   4          0.02          0.70         1.14 o                         
   0  11   4          0.27          1.38         1.36 o                         
   1  11   4         27.49         24.79         2.33 o                         
   2  11   4         22.82         22.04         2.05 o                         
   3  11   4          0.91          1.86         1.26 o                         
  -6  12   4        157.12        163.68         4.83 o                         
  -5  12   4         34.16         34.62         2.68 o                         
  -4  12   4        291.73        299.09         6.37 o                         
  -3  12   4         42.87         42.32         3.88 o                         
  -2  12   4         17.79         16.23         2.04 o                         
  -1  12   4         15.25         11.59         1.88 o                         
   0  12   4         48.55         46.43         3.55 o                         
   1  12   4          1.25          2.81         1.37 o                         
  -4  13   4         70.65         71.25         4.64 o                         
  -3  13   4          1.11         -1.12         1.83 o                         
  -2  13   4          0.09         -0.07         2.50 o                         
  -1  13   4         87.63         81.45         5.14 o                         
   1 -14   5         43.01         40.56         2.98 o                         
   2 -14   5          5.38          1.77         1.52 o                         
   3 -14   5          1.66          0.70         1.12 o                         
   4 -14   5          2.46          0.49         1.29 o                         
  -2 -13   5         29.48         26.96         3.75 o                         
  -1 -13   5         22.18         22.30         2.27 o                         
   0 -13   5          5.62          5.54         1.22 o                         
   1 -13   5          0.32         -0.86         1.05 o                         
   2 -13   5          3.67          2.91         1.10 o                         
   3 -13   5         69.99         72.93         2.85 o                         
   4 -13   5         17.47         20.37         1.89 o                         
   5 -13   5          2.93          1.41         1.36 o                         
   6 -13   5          0.94         -0.56         1.11 o                         
  -3 -12   5         17.05         17.80         3.12 o                         
  -2 -12   5         14.05         16.49         1.41 o                         
  -1 -12   5          0.85          2.26         1.27 o                         
   0 -12   5         52.22         53.53         2.35 o                         
   1 -12   5         44.37         44.42         2.67 o                         
   2 -12   5         79.87         88.21         2.81 o                         
   3 -12   5         68.84         74.79         2.82 o                         
   4 -12   5         65.92         66.05         2.70 o                         
   5 -12   5          2.57          2.74         1.04 o                         
   6 -12   5         25.29         17.93         1.73 o                         
   7 -12   5          6.90          8.83         1.52 o                         
  -4 -11   5         90.42         94.30         4.06 o                         
  -3 -11   5          0.44          5.56         1.64 o                         
  -2 -11   5         53.30         52.56         1.79 o                         
  -1 -11   5         71.08         69.99         2.40 o                         
   0 -11   5          1.26          2.25         0.73 o                         
   1 -11   5        175.76        170.86         4.05 o                         
   2 -11   5          4.48          2.72         0.96 o                         
   3 -11   5         30.04         35.28         1.99 o                         
   4 -11   5         43.73         49.33         2.16 o                         
   5 -11   5        418.08        424.86         8.54 o                         
   6 -11   5          7.05          6.41         1.39 o                         
   7 -11   5         20.58         13.20         1.51 o                         
   8 -11   5          3.10          0.36         1.25 o                         
  -5 -10   5         33.55         40.54         2.85 o                         
  -4 -10   5          0.50          1.27         2.24 o                         
  -3 -10   5        176.65        169.96         6.71 o                         
  -2 -10   5          1.14          2.35         0.84 o                         
  -1 -10   5          1.17          2.27         0.78 o                         
   0 -10   5          1.73          2.14         0.69 o                         
   1 -10   5          5.84          4.88         0.82 o                         
   2 -10   5          0.00         -0.37         0.72 o                         
   3 -10   5        133.14        130.08         3.91 o                         
   4 -10   5          3.49          2.26         0.83 o                         
   5 -10   5         65.28         67.50         2.62 o                         
   6 -10   5         15.15         20.17         1.70 o                         
   7 -10   5        128.59        130.12         3.69 o                         
   8 -10   5          2.28          7.39         1.32 o                         
  -6  -9   5          5.33          3.53         1.42 o                         
  -5  -9   5          1.83          5.17         1.38 o                         
  -4  -9   5         15.69         15.13         1.46 o                         
  -3  -9   5         73.94         85.41         2.66 o                         
  -2  -9   5          0.17          1.06         1.12 o                         
  -1  -9   5         92.03         91.21         2.09 o                         
   0  -9   5         13.16         13.48         0.86 o                         
   1  -9   5        627.33        646.20         8.72 o                         
   2  -9   5          9.89         11.96         0.99 o                         
   3  -9   5          0.49          3.22         0.85 o                         
   4  -9   5        117.62        124.44         3.15 o                         
   5  -9   5        110.02        113.26         3.19 o                         
   6  -9   5         12.51         17.74         1.43 o                         
   7  -9   5         68.51         67.80         2.67 o                         
   8  -9   5        165.85        165.47         4.07 o                         
   9  -9   5          0.22         -0.27         1.51 o                         
  -7  -8   5         31.71         34.89         3.40 o                         
  -6  -8   5        292.99        295.55         5.67 o                         
  -5  -8   5         27.90         24.40         1.84 o                         
  -4  -8   5         50.90         49.93         1.91 o                         
  -3  -8   5         58.16         54.09         2.01 o                         
  -2  -8   5          4.93          6.72         0.86 o                         
  -1  -8   5        146.99        146.88         2.46 o                         
   0  -8   5          1.07          1.37         0.55 o                         
   1  -8   5        181.84        178.08         2.43 o                         
   2  -8   5        829.65        819.40         7.17 o                         
   3  -8   5        101.87        101.53         2.30 o                         
   4  -8   5         41.68         44.71         1.59 o                         
   5  -8   5        621.24        588.60         6.69 o                         
   6  -8   5        304.65        309.38         4.96 o                         
   7  -8   5         17.74         19.28         1.55 o                         
   8  -8   5         23.44         30.00         1.90 o                         
   9  -8   5         40.15         31.01         2.24 o                         
  -8  -7   5         35.45         33.67         2.42 o                         
  -7  -7   5         47.44         49.22         2.34 o                         
  -6  -7   5         48.51         43.38         1.84 o                         
  -5  -7   5         43.06         45.93         1.90 o                         
  -4  -7   5        122.44        122.56         2.66 o                         
  -3  -7   5        786.19        774.40         7.74 o                         
  -2  -7   5        248.30        252.64         3.73 o                         
  -1  -7   5          0.16          0.44         0.42 o                         
   0  -7   5         75.61         83.05         1.80 o                         
   1  -7   5         61.18         58.87         1.37 o                         
   2  -7   5          2.27          0.21         0.39 o                         
   3  -7   5        251.85        248.00         2.93 o                         
   4  -7   5        529.09        540.52         5.52 o                         
   5  -7   5        320.64        330.17         4.35 o                         
   6  -7   5         24.31         28.38         1.77 o                         
   7  -7   5        245.87        238.01         5.19 o                         
   8  -7   5         24.70         24.92         1.85 o                         
   9  -7   5         58.34         60.45         2.66 o                         
  10  -7   5          0.15         -1.71         1.71 o                         
  -8  -6   5         83.43         84.91         3.65 o                         
  -7  -6   5          0.14         -0.28         1.00 o                         
  -6  -6   5          6.16          5.21         0.82 o                         
  -5  -6   5         78.82         82.76         2.02 o                         
  -4  -6   5         11.06          8.94         1.09 o                         
  -3  -6   5          0.54          0.93         0.52 o                         
  -2  -6   5         34.43         34.26         1.06 o                         
  -1  -6   5        953.41        992.46         7.54 o                         
   0  -6   5         90.62         90.59         1.66 o                         
   1  -6   5        776.94        821.25         5.97 o                         
   2  -6   5         74.83         75.04         1.38 o                         
   3  -6   5          4.27          2.40         0.55 o                         
   4  -6   5         19.66         19.96         0.96 o                         
   5  -6   5        259.52        283.61         4.40 o                         
   6  -6   5         47.30         54.55         2.11 o                         
   7  -6   5          0.50         -0.68         0.76 o                         
   8  -6   5        112.86        112.49         3.71 o                         
   9  -6   5         23.81         19.71         2.53 o                         
  10  -6   5          0.11          0.38         1.99 o                         
  -9  -5   5         22.49         19.05         1.70 o                         
  -8  -5   5         16.20         15.97         2.11 o                         
  -7  -5   5         49.87         49.69         2.38 o                         
  -6  -5   5        136.99        122.90         2.42 o                         
  -5  -5   5         19.99         23.43         1.06 o                         
  -4  -5   5         27.59         25.52         0.99 o                         
  -3  -5   5         27.72         28.02         1.06 o                         
  -2  -5   5        102.09        103.74         1.68 o                         
  -1  -5   5         30.38         31.95         1.15 o                         
   0  -5   5        187.82        190.79         2.19 o                         
   1  -5   5        196.40        213.21         2.25 o                         
   2  -5   5       1370.72       1342.92         8.58 o                         
   3  -5   5         12.52         10.37         0.69 o                         
   4  -5   5          6.36          8.60         0.79 o                         
   5  -5   5         95.25        108.14         2.12 o                         
   6  -5   5        177.33        170.67         3.33 o                         
   7  -5   5         71.61         80.42         3.92 o                         
   8  -5   5         42.07         34.58         2.49 o                         
   9  -5   5         63.72         70.86         3.87 o                         
  10  -5   5         56.77         46.93         5.33 o                         
  -9  -4   5         31.92         35.52         1.82 o                         
  -8  -4   5        186.99        179.72         4.37 o                         
  -7  -4   5          0.75          0.58         0.87 o                         
  -6  -4   5       1126.43       1146.76         9.99 o                         
  -5  -4   5         16.05         18.40         0.74 o                         
  -4  -4   5        899.36        901.04         7.14 o                         
  -3  -4   5        735.11        710.97         6.09 o                         
  -2  -4   5       1281.41       1282.15        10.13 o                         
  -1  -4   5        301.76        316.80         3.55 o                         
   0  -4   5         14.21         13.63         0.59 o                         
   1  -4   5         84.98         83.96         1.24 o                         
   2  -4   5          3.69          1.29         0.33 o                         
   3  -4   5         17.40         16.67         0.83 o                         
   4  -4   5         25.53         25.31         1.09 o                         
   5  -4   5        417.16        385.42         4.20 o                         
   6  -4   5         67.74         69.56         2.32 o                         
   7  -4   5        146.10        175.07         4.41 o                         
   8  -4   5          1.24          2.42         0.99 o                         
   9  -4   5         61.31         63.88         2.75 o                         
  10  -4   5          8.42          3.88         2.91 o                         
  -9  -3   5          2.46          1.67         1.07 o                         
  -8  -3   5         14.20         13.72         1.07 o                         
  -7  -3   5         29.93         34.69         2.31 o                         
  -6  -3   5         12.07         11.51         0.89 o                         
  -5  -3   5        224.55        227.44         2.95 o                         
  -4  -3   5         27.99         25.94         0.67 o                         
  -3  -3   5         90.89        105.51         1.83 o                         
  -2  -3   5         53.38         42.03         0.86 o                         
  -1  -3   5          9.57          6.22         0.45 o                         
   0  -3   5         58.56         70.70         1.16 o                         
   1  -3   5          0.08          2.10         0.29 o                         
   2  -3   5       4608.67       4681.09        34.70 o                         
   3  -3   5        449.41        501.73         4.30 o                         
   4  -3   5         91.88        119.87         1.92 o                         
   5  -3   5        472.15        495.99         4.85 o                         
   6  -3   5        443.41        467.37         5.47 o                         
   7  -3   5         70.19         75.59         2.60 o                         
   8  -3   5         60.46         57.78         2.60 o                         
   9  -3   5        133.58        139.88         4.17 o                         
  10  -3   5          4.85          0.45         2.09 o                         
 -10  -2   5          9.91          9.18         1.22 o                         
  -9  -2   5         80.80         77.53         2.83 o                         
  -8  -2   5        249.57        267.97         4.44 o                         
  -7  -2   5        230.59        226.48         4.03 o                         
  -6  -2   5        116.87        139.05         2.27 o                         
  -5  -2   5          0.26          0.45         0.99 o                         
  -4  -2   5        348.70        335.67        12.98 o                         
  -3  -2   5        209.88        228.33         3.21 o                         
  -2  -2   5       1827.21       1844.33        15.94 o                         
  -1  -2   5        233.28        238.62         2.36 o                         
   0  -2   5         10.17         10.64         0.61 o                         
   1  -2   5        603.38        600.49         4.15 o                         
   2  -2   5        933.41        912.75         6.39 o                         
   3  -2   5        492.28        489.47         4.49 o                         
   4  -2   5        340.84        326.84         3.55 o                         
   5  -2   5        628.96        610.62         5.85 o                         
   6  -2   5          5.22          4.95         0.79 o                         
   7  -2   5         95.59         83.49         2.83 o                         
   8  -2   5          1.49          2.07         1.03 o                         
   9  -2   5        132.51        130.88         3.83 o                         
  10  -2   5          2.85          2.38         2.32 o                         
 -10  -1   5         20.27         19.96         1.34 o                         
  -9  -1   5         36.79         37.38         2.26 o                         
  -8  -1   5        147.22        138.69         2.57 o                         
  -7  -1   5        114.34        111.17         1.93 o                         
  -6  -1   5        572.83        551.31         6.77 o                         
  -5  -1   5        109.35        112.69         3.75 o                         
  -4  -1   5          0.11          0.13         0.65 o                         
  -3  -1   5        511.73        559.97         8.34 o                         
  -2  -1   5       3409.71       3374.70        63.39 o                         
  -1  -1   5        144.48        138.30         1.45 o                         
   0  -1   5         35.31         38.95         0.74 o                         
   1  -1   5        435.54        430.64         3.25 o                         
   2  -1   5         98.06         90.76         1.38 o                         
   3  -1   5         86.64         64.07         1.37 o                         
   4  -1   5          2.79          4.00         0.56 o                         
   5  -1   5          1.82          3.33         0.65 o                         
   6  -1   5         39.68         49.47         1.87 o                         
   7  -1   5        246.94        276.35         5.62 o                         
   8  -1   5         17.09         15.05         1.55 o                         
   9  -1   5         70.92         75.18         3.41 o                         
  10  -1   5          0.91          2.53         3.61 o                         
 -10   0   5         20.64         19.60         1.25 o                         
  -9   0   5         68.29         67.45         1.88 o                         
  -8   0   5          9.69         12.76         1.05 o                         
  -7   0   5         29.21         29.93         1.00 o                         
  -6   0   5        352.15        369.06         4.93 o                         
  -5   0   5        146.01        149.29         4.23 o                         
  -4   0   5          9.98          2.68         0.77 o                         
  -3   0   5       1657.44       1696.77        15.12 o                         
  -2   0   5         40.60         27.92         0.58 o                         
  -1   0   5        412.90        445.60         3.42 o                         
   0   0   5          0.34          2.60         0.24 o                         
   1   0   5        149.31        149.16         1.86 o                         
   2   0   5       3816.03       3925.61        24.77 o                         
   3   0   5        829.13        823.19         6.29 o                         
   4   0   5        115.50        104.40         2.12 o                         
   5   0   5         22.61         29.06         1.24 o                         
   6   0   5        328.09        338.94         6.00 o                         
   7   0   5         16.18         12.22         1.42 o                         
   8   0   5         73.19         62.02         2.75 o                         
   9   0   5         56.11         63.24         4.35 o                         
 -10   1   5          0.01          0.65         0.68 o                         
  -9   1   5         33.90         35.31         1.55 o                         
  -8   1   5         26.08         32.14         1.26 o                         
  -7   1   5         78.65         91.12         2.06 o                         
  -6   1   5        947.92        978.58         8.36 o                         
  -5   1   5          3.19          4.33         0.70 o                         
  -4   1   5        495.89        495.35         7.18 o                         
  -3   1   5         12.17          6.49         0.30 o                         
  -2   1   5       3273.85       3320.03        65.49 o                         
  -1   1   5         45.69         51.59         0.69 o                         
   0   1   5         13.70         16.01         0.48 o                         
   1   1   5        577.82        598.38         4.32 o                         
   2   1   5        352.04        369.77         3.47 o                         
   3   1   5        201.79        182.85         2.47 o                         
   4   1   5         56.42         61.47         1.62 o                         
   5   1   5        429.02        433.23         5.51 o                         
   6   1   5        428.15        422.79         6.42 o                         
   7   1   5        569.68        559.47         8.05 o                         
   8   1   5          2.46          2.19         1.11 o                         
   9   1   5         54.40         51.83         2.81 o                         
 -10   2   5          8.84          7.13         1.06 o                         
  -9   2   5        120.57        108.65         3.28 o                         
  -8   2   5          1.49          1.38         0.71 o                         
  -7   2   5         26.46         25.39         0.87 o                         
  -6   2   5         38.81         36.21         0.92 o                         
  -5   2   5          4.41          2.86         0.33 o                         
  -4   2   5          0.01          0.65         0.23 o                         
  -3   2   5       1893.13       1931.44        11.84 o                         
  -2   2   5        211.47        213.29         2.26 o                         
  -1   2   5        464.86        466.12         3.84 o                         
   0   2   5          2.75          2.07         0.26 o                         
   1   2   5        220.30        187.24         2.08 o                         
   2   2   5          0.00          1.20         0.37 o                         
   3   2   5        105.72        104.01         1.99 o                         
   4   2   5          1.01          0.46         0.49 o                         
   5   2   5        139.60        135.11         3.11 o                         
   6   2   5         11.49         11.37         1.41 o                         
   7   2   5         15.16         19.25         1.73 o                         
   8   2   5         22.69         26.58         2.51 o                         
   9   2   5        275.34        271.04         7.13 o                         
 -10   3   5          8.85          8.85         1.15 o                         
  -9   3   5        208.88        212.79         5.45 o                         
  -8   3   5         35.63         45.40         1.81 o                         
  -7   3   5        201.78        196.65         2.73 o                         
  -6   3   5         82.83         94.30         1.57 o                         
  -5   3   5        229.99        234.29         2.82 o                         
  -4   3   5        311.74        307.88         2.72 o                         
  -3   3   5        341.48        322.04         3.05 o                         
  -2   3   5        239.89        248.03         2.60 o                         
  -1   3   5         39.39         26.21         0.79 o                         
   0   3   5         15.86         17.81         0.77 o                         
   1   3   5         70.59         93.55         1.57 o                         
   2   3   5          4.67          2.38         0.46 o                         
   3   3   5        777.75        775.03         6.40 o                         
   4   3   5        381.72        408.31         4.96 o                         
   5   3   5        136.35        133.57         3.98 o                         
   6   3   5         20.71         23.80         2.12 o                         
   7   3   5          0.05          0.20         0.96 o                         
   8   3   5         38.13         33.90         2.59 o                         
 -10   4   5         19.16         23.00         1.58 o                         
  -9   4   5         96.32         95.47         2.35 o                         
  -8   4   5          1.59          0.49         0.64 o                         
  -7   4   5        120.73        125.69         2.83 o                         
  -6   4   5        324.04        334.86         3.82 o                         
  -5   4   5        140.19        141.98         2.04 o                         
  -4   4   5          0.48          2.14         0.33 o                         
  -3   4   5        227.95        216.41         2.07 o                         
  -2   4   5         97.23        111.25         1.59 o                         
  -1   4   5          0.40         -0.11         0.20 o                         
   0   4   5         33.51         33.63         0.99 o                         
   1   4   5       1028.40       1086.91         7.79 o                         
   2   4   5       1942.39       1961.72        12.85 o                         
   3   4   5          0.26          0.29         0.48 o                         
   4   4   5         25.05         31.18         1.56 o                         
   5   4   5        139.10        147.61         4.35 o                         
   6   4   5        474.61        474.94         8.50 o                         
   7   4   5         94.37         98.84         3.75 o                         
   8   4   5         83.77         85.02         3.54 o                         
 -10   5   5          8.73          8.21         1.51 o                         
  -9   5   5         30.72         33.45         1.74 o                         
  -8   5   5         51.47         43.90         1.76 o                         
  -7   5   5        108.23        100.93         2.29 o                         
  -6   5   5        529.46        531.51         5.31 o                         
  -5   5   5         25.09         24.70         0.96 o                         
  -4   5   5         75.65         76.17         1.47 o                         
  -3   5   5       1187.12       1164.43         7.85 o                         
  -2   5   5       1809.63       1828.65        10.59 o                         
  -1   5   5       1222.43       1283.37         8.61 o                         
   0   5   5         38.69         39.01         1.26 o                         
   1   5   5        452.17        447.14         4.37 o                         
   2   5   5         10.84          5.74         0.66 o                         
   3   5   5         13.70         20.15         1.36 o                         
   4   5   5         42.93         45.36         2.17 o                         
   5   5   5        109.75        106.02         3.54 o                         
   6   5   5          7.14          3.92         1.50 o                         
   7   5   5         48.33         44.60         3.02 o                         
 -10   6   5          7.36          9.37         1.28 o                         
  -9   6   5         47.95         48.67         2.28 o                         
  -8   6   5          8.42         10.80         1.04 o                         
  -7   6   5        584.12        592.51         6.50 o                         
  -6   6   5          2.67          5.54         0.69 o                         
  -5   6   5          2.01          3.01         0.75 o                         
  -4   6   5        134.38        137.81         2.42 o                         
  -3   6   5        105.39         94.05         1.62 o                         
  -2   6   5        256.48        241.31         2.68 o                         
  -1   6   5         74.04         63.82         1.28 o                         
   0   6   5          5.04          7.49         0.73 o                         
   1   6   5         36.44         31.46         1.37 o                         
   2   6   5         44.89         50.60         1.80 o                         
   3   6   5        121.17        129.08         3.11 o                         
   4   6   5        142.22        131.99         3.63 o                         
   5   6   5         37.43         32.43         2.40 o                         
   6   6   5         83.16         86.55         3.48 o                         
   7   6   5         44.70         39.53         3.35 o                         
 -10   7   5          5.43          6.89         1.38 o                         
  -9   7   5         88.55         94.50         3.06 o                         
  -8   7   5          2.98          3.51         0.86 o                         
  -7   7   5          9.63          6.73         1.00 o                         
  -6   7   5          3.50          3.00         0.75 o                         
  -5   7   5        474.57        477.12         5.13 o                         
  -4   7   5         65.31         71.14         1.58 o                         
  -3   7   5        199.06        201.81         3.27 o                         
  -2   7   5          5.81          8.01         0.72 o                         
  -1   7   5        119.11        115.85         2.00 o                         
   0   7   5         19.76         22.82         1.27 o                         
   1   7   5        152.30        160.54         3.27 o                         
   2   7   5        403.29        417.45         5.86 o                         
   3   7   5          0.23         -0.84         0.84 o                         
   4   7   5        115.29        125.39         3.60 o                         
   5   7   5         49.11         50.86         2.66 o                         
   6   7   5         70.11         72.98         3.78 o                         
  -9   8   5        214.31        206.70         4.49 o                         
  -8   8   5         29.25         19.95         1.79 o                         
  -7   8   5         58.62         62.30         2.23 o                         
  -6   8   5        346.16        332.30         6.07 o                         
  -5   8   5         57.78         59.19         1.73 o                         
  -4   8   5         10.04          8.27         0.83 o                         
  -3   8   5        234.18        232.76         3.58 o                         
  -2   8   5        301.97        316.11         4.52 o                         
  -1   8   5         27.32         30.23         1.41 o                         
   0   8   5         31.49         34.62         1.76 o                         
   1   8   5        329.58        339.55         6.54 o                         
   2   8   5          2.22          1.51         0.92 o                         
   3   8   5         15.64         15.47         1.70 o                         
   4   8   5          0.37          0.04         1.14 o                         
   5   8   5        167.95        179.80         7.96 o                         
  -9   9   5          0.39          1.47         1.08 o                         
  -8   9   5         59.00         63.37         2.42 o                         
  -7   9   5         79.67         93.62         3.75 o                         
  -6   9   5          2.32          1.83         0.76 o                         
  -5   9   5         22.07         19.88         1.23 o                         
  -4   9   5        114.51        116.10         2.59 o                         
  -3   9   5         19.99         17.45         1.30 o                         
  -2   9   5         25.85         25.10         1.47 o                         
  -1   9   5         82.53         89.09         2.60 o                         
   0   9   5          0.01         -0.41         0.81 o                         
   1   9   5         33.96         35.90         2.15 o                         
   2   9   5         52.06         55.64         2.72 o                         
   3   9   5          1.21          2.19         1.29 o                         
   4   9   5         56.29         64.86         3.19 o                         
   5   9   5         11.37          8.48         2.64 o                         
  -8  10   5         26.56         29.91         6.04 o                         
  -7  10   5         65.78         61.58         2.85 o                         
  -6  10   5         37.26         38.25         1.89 o                         
  -5  10   5         19.56         20.90         1.41 o                         
  -4  10   5          0.35          1.97         0.88 o                         
  -3  10   5         12.41         10.99         1.12 o                         
  -2  10   5        151.31        158.53         3.67 o                         
  -1  10   5         19.79         18.13         1.38 o                         
   0  10   5          0.76          2.01         0.94 o                         
   1  10   5          1.55          2.45         1.65 o                         
   2  10   5        144.78        146.08         4.38 o                         
   3  10   5         40.15         33.54         2.60 o                         
  -7  11   5         95.95         99.16         3.78 o                         
  -6  11   5         72.08         65.40         2.89 o                         
  -5  11   5        256.95        251.56         4.88 o                         
  -4  11   5         37.03         39.50         2.38 o                         
  -3  11   5          5.26          3.72         1.24 o                         
  -2  11   5        222.15        208.49         4.27 o                         
  -1  11   5         39.77         42.42         2.95 o                         
   0  11   5          7.85         10.35         1.54 o                         
   1  11   5        190.89        204.74         5.59 o                         
   2  11   5          0.03         -1.58         1.69 o                         
  -6  12   5          9.24         15.65         6.44 o                         
  -5  12   5         42.13         36.95         3.38 o                         
  -4  12   5         60.79         70.74         3.22 o                         
  -3  12   5         58.28         55.81         3.09 o                         
  -2  12   5         17.79         19.42         1.77 o                         
  -1  12   5         20.52         20.87         2.00 o                         
   0  12   5          0.24          1.72         2.07 o                         
   2 -14   6          3.59          4.44         3.52 o                         
  -1 -13   6        104.99         95.40        10.76 o                         
   0 -13   6         47.67         46.59         3.02 o                         
   1 -13   6         80.82         90.40         3.90 o                         
   2 -13   6         36.21         36.57         2.48 o                         
   3 -13   6         41.11         42.13         2.25 o                         
   4 -13   6         11.41         13.51         1.61 o                         
   5 -13   6        237.66        247.80         5.95 o                         
  -3 -12   6          4.24          5.37         2.52 o                         
  -2 -12   6          4.98          1.28         2.13 o                         
  -1 -12   6          7.92          8.27         1.11 o                         
   0 -12   6         88.74         87.32         3.14 o                         
   1 -12   6          0.03         -0.31         0.80 o                         
   2 -12   6         49.11         49.77         2.19 o                         
   3 -12   6        142.90        133.20         3.57 o                         
   4 -12   6         76.77         76.58         2.82 o                         
   5 -12   6         18.11         13.94         1.66 o                         
   6 -12   6         25.01         22.42         1.97 o                         
   7 -12   6         44.85         31.72         2.70 o                         
  -4 -11   6         28.74         30.66         3.04 o                         
  -3 -11   6          3.79          2.81         1.12 o                         
  -2 -11   6         34.97         39.94         2.95 o                         
  -1 -11   6         11.81         13.02         1.44 o                         
   0 -11   6          0.58         -0.92         0.92 o                         
   1 -11   6         88.43         88.87         2.35 o                         
   2 -11   6         17.53         16.43         1.31 o                         
   3 -11   6          0.49          1.62         0.85 o                         
   4 -11   6         24.73         28.18         1.79 o                         
   5 -11   6          3.19          2.22         1.86 o                         
   6 -11   6        244.66        239.62         6.29 o                         
   7 -11   6         56.03         58.50         2.57 o                         
  -5 -10   6        167.37        175.36         6.08 o                         
  -4 -10   6          6.68          8.70         1.23 o                         
  -3 -10   6        127.41        123.67         3.71 o                         
  -2 -10   6          0.02          0.61         1.10 o                         
  -1 -10   6        311.02        309.12         4.49 o                         
   0 -10   6        228.36        242.56         6.53 o                         
   1 -10   6          6.31          6.31         0.83 o                         
   2 -10   6         52.41         57.89         2.42 o                         
   3 -10   6         57.23         58.78         2.29 o                         
   4 -10   6        222.98        228.16         4.34 o                         
   5 -10   6         59.12         60.05         2.79 o                         
   6 -10   6        509.15        513.54         7.94 o                         
   7 -10   6         89.90         84.36         3.04 o                         
   8 -10   6        128.76        138.84         3.72 o                         
  -6  -9   6         75.19         73.57         3.43 o                         
  -5  -9   6          2.46          2.19         1.03 o                         
  -4  -9   6         52.76         49.74         2.21 o                         
  -3  -9   6         13.52         13.61         1.23 o                         
  -2  -9   6        151.03        149.20         3.57 o                         
  -1  -9   6         65.38         63.45         1.62 o                         
   0  -9   6        389.68        390.52         5.21 o                         
   1  -9   6         15.11         18.03         1.05 o                         
   2  -9   6         11.21         13.89         0.95 o                         
   3  -9   6        345.33        345.15         4.81 o                         
   4  -9   6        267.68        280.39         5.22 o                         
   5  -9   6        174.24        181.65         4.13 o                         
   6  -9   6         63.55         68.98         2.57 o                         
   7  -9   6         13.48         10.73         1.34 o                         
   8  -9   6          0.22         -1.06         1.06 o                         
   9  -9   6          9.12          9.26         1.27 o                         
  -7  -8   6         53.16         53.68         3.07 o                         
  -6  -8   6          0.19          0.17         0.86 o                         
  -5  -8   6         58.11         64.40         2.88 o                         
  -4  -8   6          7.91          9.85         1.01 o                         
  -3  -8   6         26.39         28.37         1.84 o                         
  -2  -8   6         14.18         12.37         0.90 o                         
  -1  -8   6          2.59          1.75         0.55 o                         
   0  -8   6         10.71          7.49         0.74 o                         
   1  -8   6        221.81        213.82         2.75 o                         
   2  -8   6          5.48          5.34         0.71 o                         
   3  -8   6         50.72         56.19         1.65 o                         
   4  -8   6         67.14         64.06         1.87 o                         
   5  -8   6        140.96        137.11         3.94 o                         
   6  -8   6         40.72         39.93         2.09 o                         
   7  -8   6        211.90        216.23         4.57 o                         
   8  -8   6          0.49          1.09         1.11 o                         
   9  -8   6          0.16          0.64         1.26 o                         
  -7  -7   6         74.65         69.97         2.84 o                         
  -6  -7   6         20.84         17.79         1.44 o                         
  -5  -7   6        108.67        110.94         2.67 o                         
  -4  -7   6         44.14         45.83         1.90 o                         
  -3  -7   6        204.15        207.98         3.17 o                         
  -2  -7   6         31.22         35.35         1.16 o                         
  -1  -7   6         83.23         89.55         2.34 o                         
   0  -7   6        401.79        396.06         4.08 o                         
   1  -7   6         96.93         99.37         1.93 o                         
   2  -7   6         56.69         58.33         1.32 o                         
   3  -7   6         30.52         40.29         1.32 o                         
   4  -7   6        289.06        276.04         3.98 o                         
   5  -7   6         76.79         71.42         2.03 o                         
   6  -7   6       1541.67       1535.70        20.56 o                         
   7  -7   6          5.16          3.56         1.14 o                         
   8  -7   6          2.57          1.62         1.13 o                         
   9  -7   6          4.66          3.74         1.45 o                         
  -8  -6   6          0.23         -0.07         0.76 o                         
  -7  -6   6        409.21        411.66         6.51 o                         
  -6  -6   6        523.02        526.02         7.33 o                         
  -5  -6   6        109.08        108.25         2.21 o                         
  -4  -6   6        629.16        631.68         6.95 o                         
  -3  -6   6         28.17         32.63         1.13 o                         
  -2  -6   6        360.44        338.60         4.52 o                         
  -1  -6   6        161.08        168.77         2.88 o                         
   0  -6   6        581.59        560.04         5.00 o                         
   1  -6   6        122.46        119.95         2.03 o                         
   2  -6   6        141.13        163.39         2.30 o                         
   3  -6   6          9.14          5.86         0.63 o                         
   4  -6   6        109.30        103.49         2.38 o                         
   5  -6   6         99.41        101.78         2.62 o                         
   6  -6   6        524.11        506.08         6.79 o                         
   7  -6   6         88.73         89.92         3.04 o                         
   8  -6   6        138.43        146.71         3.96 o                         
   9  -6   6        172.03        189.43         4.86 o                         
  -8  -5   6          1.48          0.41         0.77 o                         
  -7  -5   6        282.33        275.47         4.39 o                         
  -6  -5   6         12.14         11.92         1.27 o                         
  -5  -5   6         76.46         75.61         2.20 o                         
  -4  -5   6        114.87        102.99         1.88 o                         
  -3  -5   6        182.18        197.76         2.82 o                         
  -2  -5   6         14.51         15.74         0.56 o                         
  -1  -5   6        438.20        429.13         4.45 o                         
   0  -5   6         16.41         28.06         0.92 o                         
   1  -5   6        294.96        310.98         3.37 o                         
   2  -5   6         35.48         35.63         1.05 o                         
   3  -5   6        797.71        790.58         6.29 o                         
   4  -5   6        375.25        361.13         3.76 o                         
   5  -5   6         20.94         21.62         1.21 o                         
   6  -5   6         29.39         34.01         1.61 o                         
   7  -5   6        333.25        330.08         6.21 o                         
   8  -5   6         10.36          7.53         1.36 o                         
   9  -5   6         35.53         33.95         2.33 o                         
  -9  -4   6          6.18          5.70         1.73 o                         
  -8  -4   6        225.98        224.58         3.46 o                         
  -7  -4   6          1.24          0.76         0.53 o                         
  -6  -4   6         87.39         93.34         2.04 o                         
  -5  -4   6         20.12         17.28         0.95 o                         
  -4  -4   6        737.57        727.27         8.23 o                         
  -3  -4   6          0.61          2.03         0.34 o                         
  -2  -4   6        201.43        196.95         2.05 o                         
  -1  -4   6         23.65         23.83         0.91 o                         
   0  -4   6       2074.24       2093.46        14.30 o                         
   1  -4   6       1084.65       1063.58         7.08 o                         
   2  -4   6          0.93          1.05         0.36 o                         
   3  -4   6        267.86        287.08         3.03 o                         
   4  -4   6         99.90         94.76         1.77 o                         
   5  -4   6        165.43        164.59         3.17 o                         
   6  -4   6       1126.30       1065.98        10.87 o                         
   7  -4   6        111.60        109.60         3.33 o                         
   8  -4   6          7.44          7.30         1.43 o                         
   9  -4   6         85.29         86.68         3.17 o                         
  -9  -3   6          2.96          3.10         1.78 o                         
  -8  -3   6          2.28          5.41         1.39 o                         
  -7  -3   6        321.82        324.96         6.81 o                         
  -6  -3   6       1306.43       1300.79        14.78 o                         
  -5  -3   6         28.91         26.74         5.02 o                         
  -4  -3   6        395.84        395.57         4.95 o                         
  -3  -3   6        452.17        464.07         6.33 o                         
  -2  -3   6         44.57         46.95         0.88 o                         
  -1  -3   6       1703.06       1708.84        11.63 o                         
   0  -3   6        894.36        911.95         6.40 o                         
   1  -3   6        270.76        277.69         2.48 o                         
   2  -3   6        113.93        131.25         1.73 o                         
   3  -3   6        180.09        160.26         2.17 o                         
   4  -3   6         40.88         47.49         1.40 o                         
   5  -3   6        562.56        549.82         6.23 o                         
   6  -3   6        952.96        915.93         9.80 o                         
   7  -3   6        117.03        111.37         3.32 o                         
   8  -3   6          1.74          1.25         1.02 o                         
   9  -3   6         64.81         74.86         3.00 o                         
  -9  -2   6         32.69         37.42         3.70 o                         
  -8  -2   6          2.14          2.88         1.23 o                         
  -7  -2   6        987.54        974.98        10.95 o                         
  -6  -2   6        101.08         96.42         4.07 o                         
  -5  -2   6         36.21         35.37         2.62 o                         
  -4  -2   6          5.93          7.16         1.12 o                         
  -3  -2   6        462.88        491.19         5.64 o                         
  -2  -2   6          4.10          4.11         0.30 o                         
  -1  -2   6       1366.15       1355.91         9.32 o                         
   0  -2   6        305.27        337.60         3.14 o                         
   1  -2   6        740.94        727.33         5.14 o                         
   2  -2   6         61.02         57.35         1.22 o                         
   3  -2   6        176.75        157.39         2.24 o                         
   4  -2   6         29.80         30.27         1.17 o                         
   5  -2   6         23.86         22.45         1.21 o                         
   6  -2   6        504.31        482.57         6.52 o                         
   7  -2   6         17.03         12.71         1.44 o                         
   8  -2   6          1.97          3.78         1.64 o                         
   9  -2   6          0.92         -1.10         1.59 o                         
 -10  -1   6          1.84          0.85         1.24 o                         
  -9  -1   6         37.08         34.77         2.16 o                         
  -8  -1   6          6.14         10.25         1.29 o                         
  -7  -1   6        696.82        672.98         9.60 o                         
  -6  -1   6         12.10         12.19         1.75 o                         
  -5  -1   6        471.18        457.00         8.48 o                         
  -4  -1   6        510.06        506.65         8.41 o                         
  -3  -1   6        132.15        128.73         3.97 o                         
  -2  -1   6         83.51         65.28         0.93 o                         
  -1  -1   6        317.09        285.31         2.78 o                         
   0  -1   6       1616.35       1692.24        11.02 o                         
   1  -1   6        430.41        383.09         3.27 o                         
   2  -1   6         17.73         18.82         0.74 o                         
   3  -1   6          0.04         -0.40         0.40 o                         
   4  -1   6         39.41         40.29         1.27 o                         
   5  -1   6        113.94         90.08         2.86 o                         
   6  -1   6        149.20        138.67         3.56 o                         
   7  -1   6        335.10        323.32         5.89 o                         
   8  -1   6         91.14         92.99         3.35 o                         
   9  -1   6         30.58         27.11         2.11 o                         
 -10   0   6        130.12        124.62         4.18 o                         
  -9   0   6          6.77          8.75         1.26 o                         
  -8   0   6         36.19         37.65         2.29 o                         
  -7   0   6        125.10        129.34         2.54 o                         
  -6   0   6        663.04        654.33        11.43 o                         
  -5   0   6        226.91        233.82         5.61 o                         
  -4   0   6         49.75         55.54         2.26 o                         
  -3   0   6         51.79         46.39         1.16 o                         
  -2   0   6          0.03          0.43         0.21 o                         
  -1   0   6       1538.67       1519.87        10.66 o                         
   0   0   6         55.48         58.00         0.98 o                         
   1   0   6        394.74        394.69         3.06 o                         
   2   0   6         57.07         70.39         1.40 o                         
   3   0   6        622.97        642.05         5.27 o                         
   4   0   6          5.39          4.47         0.67 o                         
   5   0   6        943.84        923.92         9.47 o                         
   6   0   6        547.12        525.27         7.47 o                         
   7   0   6        101.92        105.33         3.29 o                         
   8   0   6          6.55          7.88         1.69 o                         
   9   0   6          0.14          0.05         1.22 o                         
 -10   1   6        112.61        111.33         4.31 o                         
  -9   1   6         56.03         58.75         3.23 o                         
  -8   1   6          4.84          5.66         0.97 o                         
  -7   1   6        704.53        650.92         7.94 o                         
  -6   1   6        718.24        661.42         7.40 o                         
  -5   1   6        481.91        474.33         5.43 o                         
  -4   1   6          3.69          5.50         0.50 o                         
  -3   1   6        138.47        144.87         1.51 o                         
  -2   1   6         12.21         17.22         0.46 o                         
  -1   1   6        278.91        282.34         2.25 o                         
   0   1   6        534.39        542.50         3.89 o                         
   1   1   6          7.78         14.87         0.62 o                         
   2   1   6          4.39          2.95         0.45 o                         
   3   1   6        190.09        186.19         2.66 o                         
   4   1   6        138.96        133.82         2.43 o                         
   5   1   6          8.33          6.85         0.94 o                         
   6   1   6       1050.99       1051.55        12.74 o                         
   7   1   6        175.24        183.45         5.48 o                         
   8   1   6        120.30        118.45         4.62 o                         
   9   1   6          5.54          6.56         1.53 o                         
 -10   2   6         20.81         20.20         1.13 o                         
  -9   2   6        163.00        166.77         3.58 o                         
  -8   2   6          0.00         -0.16         0.44 o                         
  -7   2   6        712.75        675.48         7.37 o                         
  -6   2   6        297.42        297.90         3.49 o                         
  -5   2   6        167.57        133.45         1.63 o                         
  -4   2   6         19.71         21.93         0.69 o                         
  -3   2   6        599.41        637.33         4.63 o                         
  -2   2   6        120.91        123.01         1.80 o                         
  -1   2   6         59.81         74.30         1.18 o                         
   0   2   6         86.48         67.58         1.14 o                         
   1   2   6          7.68          9.62         0.57 o                         
   2   2   6         46.75         46.60         1.16 o                         
   3   2   6        291.44        293.04         3.45 o                         
   4   2   6        152.22        139.39         3.82 o                         
   5   2   6         12.84          9.54         1.23 o                         
   6   2   6          5.82          8.78         1.30 o                         
   7   2   6        144.00        129.84         3.95 o                         
   8   2   6         54.86         55.42         2.75 o                         
 -10   3   6          2.93          4.63         0.81 o                         
  -9   3   6         36.71         51.64         2.05 o                         
  -8   3   6          3.47          3.49         0.72 o                         
  -7   3   6        339.51        326.06         3.82 o                         
  -6   3   6        166.22        160.02         2.15 o                         
  -5   3   6        657.14        634.48         5.91 o                         
  -4   3   6        119.76        116.36         1.70 o                         
  -3   3   6        175.86        185.50         2.31 o                         
  -2   3   6         28.95         34.55         0.82 o                         
  -1   3   6        149.16        152.35         2.24 o                         
   0   3   6       3998.40       3998.50        26.85 o                         
   1   3   6        244.92        253.67         3.01 o                         
   2   3   6         36.98         30.66         1.16 o                         
   3   3   6        347.86        349.62         3.78 o                         
   4   3   6         85.59         82.53         2.32 o                         
   5   3   6        188.73        205.00         6.21 o                         
   6   3   6        202.64        203.34         7.43 o                         
   7   3   6        125.87        127.90         4.27 o                         
   8   3   6         26.21         22.91         2.25 o                         
 -10   4   6         27.73         26.43         1.69 o                         
  -9   4   6         10.63         11.58         1.14 o                         
  -8   4   6         95.52         96.60         2.08 o                         
  -7   4   6        155.74        141.78         2.40 o                         
  -6   4   6        685.13        665.97         6.53 o                         
  -5   4   6        627.34        617.08         5.62 o                         
  -4   4   6        185.25        182.81         2.47 o                         
  -3   4   6        246.69        237.29         3.21 o                         
  -2   4   6        187.32        178.63         2.34 o                         
  -1   4   6         92.75         93.70         1.59 o                         
   0   4   6       1267.99       1296.67         9.22 o                         
   1   4   6        123.17        120.44         2.00 o                         
   2   4   6         69.46         63.74         1.58 o                         
   3   4   6         22.24         23.60         1.51 o                         
   4   4   6         61.11         61.85         2.09 o                         
   5   4   6        223.22        217.10         5.18 o                         
   6   4   6         84.48         82.43         3.35 o                         
   7   4   6        187.37        187.26         5.07 o                         
   8   4   6        143.22        142.87         5.76 o                         
 -10   5   6         49.88         46.31         6.50 o                         
  -9   5   6         28.15         31.57         1.97 o                         
  -8   5   6          0.30         -0.56         0.60 o                         
  -7   5   6        221.47        207.64         3.98 o                         
  -6   5   6       1027.96       1022.25         8.50 o                         
  -5   5   6          0.08          0.85         0.41 o                         
  -4   5   6        366.00        347.44         4.35 o                         
  -3   5   6        781.91        794.09         6.01 o                         
  -2   5   6        126.83        109.79         1.82 o                         
  -1   5   6          9.73          7.16         0.48 o                         
   0   5   6        145.24        128.21         2.12 o                         
   1   5   6         25.29         37.35         1.35 o                         
   2   5   6        179.89        184.45         3.52 o                         
   3   5   6        244.71        246.70         4.52 o                         
   4   5   6         34.28         36.04         2.14 o                         
   5   5   6         31.80         36.17         2.36 o                         
   6   5   6        326.30        329.00         6.79 o                         
   7   5   6          0.29          0.63         1.64 o                         
 -10   6   6        127.40        129.19        11.39 o                         
  -9   6   6          0.47          1.70         0.90 o                         
  -8   6   6         42.66         37.74         1.65 o                         
  -7   6   6        466.32        465.67         5.68 o                         
  -6   6   6          8.48          7.96         0.84 o                         
  -5   6   6        416.79        421.47         4.71 o                         
  -4   6   6         23.71         23.62         0.79 o                         
  -3   6   6          9.15         14.07         0.86 o                         
  -2   6   6         37.05         46.84         1.00 o                         
  -1   6   6         88.86         91.84         1.57 o                         
   0   6   6        427.99        420.77         4.73 o                         
   1   6   6          7.01          7.98         0.94 o                         
   2   6   6        293.97        271.56         4.24 o                         
   3   6   6        246.59        256.28         5.35 o                         
   4   6   6         51.69         55.73         2.49 o                         
   5   6   6         44.77         45.83         2.80 o                         
   6   6   6         96.25         96.03         4.13 o                         
  -9   7   6         41.39         41.21         2.19 o                         
  -8   7   6        170.54        168.94         3.77 o                         
  -7   7   6          8.78          9.39         1.08 o                         
  -6   7   6        449.96        454.95         6.10 o                         
  -5   7   6          7.44          5.68         1.67 o                         
  -4   7   6         43.13         44.38         1.30 o                         
  -3   7   6        235.65        223.23         2.67 o                         
  -2   7   6        240.62        233.50         3.56 o                         
  -1   7   6        111.69        111.34         2.08 o                         
   0   7   6         71.22         75.49         2.20 o                         
   1   7   6        276.04        264.84         4.75 o                         
   2   7   6         17.43         15.99         1.60 o                         
   3   7   6        180.84        190.67         4.71 o                         
   4   7   6          0.66          2.99         1.27 o                         
   5   7   6        214.75        209.28         6.63 o                         
   6   7   6          4.12         -0.40         1.79 o                         
  -9   8   6          0.34         -0.85         0.92 o                         
  -8   8   6          6.45          5.42         0.96 o                         
  -7   8   6         23.19         17.88         1.40 o                         
  -6   8   6        177.81        175.29         4.26 o                         
  -5   8   6         11.99         10.34         0.95 o                         
  -4   8   6         25.91         25.89         1.32 o                         
  -3   8   6        108.71        108.31         2.55 o                         
  -2   8   6          8.55         10.29         0.87 o                         
  -1   8   6        404.93        390.38         5.37 o                         
   0   8   6         13.59         12.69         1.46 o                         
   1   8   6          0.84          0.82         0.82 o                         
   2   8   6          0.61         -0.96         0.96 o                         
   3   8   6         15.14         13.08         1.64 o                         
   4   8   6         40.05         39.73         2.96 o                         
   5   8   6          0.74          0.51         1.98 o                         
  -8   9   6        135.24        134.46         5.11 o                         
  -7   9   6        231.41        221.01         5.76 o                         
  -6   9   6        357.59        360.72         5.98 o                         
  -5   9   6         81.64         83.21         2.62 o                         
  -4   9   6         13.80         15.16         1.57 o                         
  -3   9   6        167.50        167.93         3.91 o                         
  -2   9   6          4.46          6.88         0.84 o                         
  -1   9   6         17.60         18.56         1.42 o                         
   0   9   6        142.65        134.04         3.53 o                         
   1   9   6         79.65         88.65         3.27 o                         
   2   9   6          2.30          0.66         1.16 o                         
   3   9   6        186.08        199.41         6.03 o                         
   4   9   6         71.19         78.40         4.38 o                         
  -7  10   6          5.70          7.36         1.52 o                         
  -6  10   6         69.95         69.90         2.28 o                         
  -5  10   6        247.19        256.87         5.27 o                         
  -4  10   6        111.05        113.39         3.29 o                         
  -3  10   6         46.42         49.16         1.82 o                         
  -2  10   6          1.10         -0.71         1.01 o                         
  -1  10   6        164.47        169.58         3.56 o                         
   0  10   6          0.60          0.58         0.98 o                         
   1  10   6        233.46        244.64         6.46 o                         
   2  10   6          0.00          2.02         1.32 o                         
   3  10   6          0.01          0.50         1.77 o                         
  -6  11   6         31.97         21.88         2.48 o                         
  -5  11   6         14.63         13.82         1.63 o                         
  -4  11   6         49.67         51.33         3.09 o                         
  -3  11   6         88.88         88.46         2.69 o                         
  -2  11   6          8.78          6.34         1.09 o                         
  -1  11   6        162.56        172.79         4.58 o                         
   0  11   6         47.57         45.19         2.75 o                         
   1  11   6          0.04          2.21         1.45 o                         
  -4  12   6         23.40         21.85         2.22 o                         
  -3  12   6         20.14         13.17         1.77 o                         
  -2  12   6          1.09          0.39         1.38 o                         
  -1  12   6         13.13         15.30         1.98 o                         
  -1 -13   7          0.05         -2.51         2.51 o                         
   0 -13   7          2.59          1.54         1.31 o                         
   1 -13   7          1.63          0.36         1.42 o                         
   2 -13   7          2.99          5.24         1.56 o                         
   3 -13   7         31.97         29.37         2.00 o                         
   4 -13   7         34.08         27.55         2.48 o                         
   5 -13   7         25.04         24.01         2.01 o                         
  -3 -12   7          0.95         -2.39         2.39 o                         
  -2 -12   7         12.20         20.64         3.11 o                         
  -1 -12   7         17.49         15.93         1.94 o                         
   0 -12   7          1.86          1.35         1.71 o                         
   1 -12   7        177.09        173.36         4.64 o                         
   2 -12   7        147.85        148.68         3.28 o                         
   3 -12   7         23.91         25.90         1.72 o                         
   4 -12   7         11.37         10.37         1.37 o                         
   5 -12   7         17.94         16.37         1.77 o                         
   6 -12   7         84.42         84.22         3.94 o                         
  -3 -11   7         43.32         44.61         2.33 o                         
  -2 -11   7         58.64         60.78         3.54 o                         
  -1 -11   7         37.59         42.03         2.56 o                         
   0 -11   7         41.56         44.64         2.29 o                         
   1 -11   7          0.15          0.88         0.83 o                         
   2 -11   7         91.33        102.89         2.55 o                         
   3 -11   7          0.01          0.25         0.79 o                         
   4 -11   7         12.11         16.79         1.94 o                         
   5 -11   7         70.76         64.89         2.77 o                         
   6 -11   7          8.68          9.85         1.49 o                         
   7 -11   7         14.60         11.23         1.67 o                         
  -5 -10   7          0.56         -0.52         1.48 o                         
  -4 -10   7         80.86         75.33         2.71 o                         
  -3 -10   7         87.64         86.00         2.74 o                         
  -2 -10   7        279.78        287.64         8.79 o                         
  -1 -10   7          6.84          2.92         1.30 o                         
   0 -10   7          7.07         10.19         1.16 o                         
   1 -10   7         10.04         11.90         1.49 o                         
   2 -10   7          6.04          6.73         0.83 o                         
   3 -10   7          5.07          5.03         1.17 o                         
   4 -10   7          0.43          1.12         1.07 o                         
   5 -10   7        117.87        126.84         3.90 o                         
   6 -10   7          8.38         11.77         1.51 o                         
   7 -10   7          0.86          1.63         1.04 o                         
   8 -10   7         26.15         25.33         1.92 o                         
  -6  -9   7          0.65         -0.57         1.26 o                         
  -5  -9   7          0.40          0.47         1.33 o                         
  -4  -9   7         52.61         56.38         2.16 o                         
  -3  -9   7         47.38         48.44         1.92 o                         
  -2  -9   7          0.81         -0.14         0.98 o                         
  -1  -9   7         10.87         13.63         1.76 o                         
   0  -9   7          7.88          6.58         0.86 o                         
   1  -9   7        106.13        106.47         2.50 o                         
   2  -9   7        573.74        567.18         5.84 o                         
   3  -9   7        111.01        118.90         3.48 o                         
   4  -9   7         55.85         60.92         2.17 o                         
   5  -9   7         95.18         92.39         2.72 o                         
   6  -9   7        124.43        127.86         3.75 o                         
   7  -9   7         22.73         19.57         1.83 o                         
   8  -9   7        108.37        103.10         3.30 o                         
  -6  -8   7         29.56         28.11         2.58 o                         
  -5  -8   7         11.77         11.32         1.21 o                         
  -4  -8   7         33.93         32.38         1.73 o                         
  -3  -8   7         32.67         31.21         1.37 o                         
  -2  -8   7        238.79        245.00         4.20 o                         
  -1  -8   7          1.05          2.27         0.71 o                         
   0  -8   7         22.77         28.84         1.36 o                         
   1  -8   7        328.82        338.10         4.83 o                         
   2  -8   7         14.25         14.96         0.78 o                         
   3  -8   7         21.44         16.93         1.18 o                         
   4  -8   7        152.86        157.95         3.01 o                         
   5  -8   7        145.94        149.66         3.36 o                         
   6  -8   7         17.43         22.11         1.62 o                         
   7  -8   7        101.21         93.18         3.07 o                         
   8  -8   7         84.67         73.54         3.04 o                         
   9  -8   7         89.48         86.27         4.10 o                         
  -7  -7   7         14.82         16.49         1.42 o                         
  -6  -7   7        240.16        245.52         4.52 o                         
  -5  -7   7          0.32          0.57         0.66 o                         
  -4  -7   7         75.83         71.58         2.70 o                         
  -3  -7   7         98.67         98.71         1.72 o                         
  -2  -7   7        450.40        454.99         5.80 o                         
  -1  -7   7         21.74         29.56         1.41 o                         
   0  -7   7         39.57         32.15         1.46 o                         
   1  -7   7        264.93        256.04         3.47 o                         
   2  -7   7         89.34         90.99         1.59 o                         
   3  -7   7        187.35        188.08         2.88 o                         
   4  -7   7        143.15        143.77         2.85 o                         
   5  -7   7        412.86        402.35         6.39 o                         
   6  -7   7         37.00         39.93         2.13 o                         
   7  -7   7        101.95        130.09         4.19 o                         
   8  -7   7          0.85         -0.77         1.35 o                         
   9  -7   7         12.67          8.19         2.23 o                         
  -8  -6   7          5.00         -1.15         2.83 o                         
  -7  -6   7         31.64         31.64         2.01 o                         
  -6  -6   7          0.04          0.28         0.75 o                         
  -5  -6   7         17.65         16.77         1.31 o                         
  -4  -6   7        119.57        119.92         2.17 o                         
  -3  -6   7        548.67        547.62         5.37 o                         
  -2  -6   7         18.12         21.88         1.27 o                         
  -1  -6   7        173.79        161.17         2.62 o                         
   0  -6   7         88.25         85.25         1.61 o                         
   1  -6   7         34.70         26.41         1.00 o                         
   2  -6   7       1763.67       1772.18        10.97 o                         
   3  -6   7        292.83        303.19         3.73 o                         
   4  -6   7         48.33         49.49         1.60 o                         
   5  -6   7        146.27        157.55         2.96 o                         
   6  -6   7         71.26         63.74         2.36 o                         
   7  -6   7         63.77         61.93         2.76 o                         
   8  -6   7          0.10         -0.73         1.24 o                         
   9  -6   7         84.62         81.44         3.82 o                         
  -8  -5   7        102.30        107.56         6.34 o                         
  -7  -5   7          0.49          1.95         1.41 o                         
  -6  -5   7        307.65        319.64         4.02 o                         
  -5  -5   7         40.33         41.59         1.31 o                         
  -4  -5   7        316.82        308.53         3.34 o                         
  -3  -5   7        268.85        271.22         2.91 o                         
  -2  -5   7        533.27        541.75         5.43 o                         
  -1  -5   7        258.73        250.02         3.20 o                         
   0  -5   7         23.16         20.76         0.91 o                         
   1  -5   7        919.73        943.34         7.06 o                         
   2  -5   7         82.44         87.49         1.56 o                         
   3  -5   7         22.14         24.16         0.99 o                         
   4  -5   7        221.52        214.32         3.08 o                         
   5  -5   7        287.92        290.70         4.16 o                         
   6  -5   7        125.10        125.01         3.79 o                         
   7  -5   7         10.48         11.36         1.36 o                         
   8  -5   7         76.35         73.10         3.09 o                         
   9  -5   7        109.37        110.03         3.98 o                         
  -9  -4   7          7.15          6.58         2.71 o                         
  -8  -4   7         11.66          9.46         1.23 o                         
  -7  -4   7          6.87          7.63         1.03 o                         
  -6  -4   7        243.75        241.43         3.75 o                         
  -5  -4   7         22.78         22.32         1.38 o                         
  -4  -4   7         73.46         71.53         1.81 o                         
  -3  -4   7        922.29        930.34         7.13 o                         
  -2  -4   7        196.20        199.86         2.08 o                         
  -1  -4   7         40.91         47.57         1.19 o                         
   0  -4   7         15.62         13.36         0.65 o                         
   1  -4   7        127.78        118.59         1.60 o                         
   2  -4   7        141.39        140.54         1.95 o                         
   3  -4   7        428.28        420.03         4.09 o                         
   4  -4   7        236.03        248.89         3.72 o                         
   5  -4   7          0.83          3.23         0.78 o                         
   6  -4   7        112.15        114.97         3.31 o                         
   7  -4   7        361.58        387.04         6.43 o                         
   8  -4   7         22.66         20.86         1.96 o                         
   9  -4   7         17.97         17.79         2.32 o                         
  -9  -3   7        234.47        231.30         5.83 o                         
  -8  -3   7         22.25         33.30         2.60 o                         
  -7  -3   7         10.89          9.68         0.92 o                         
  -6  -3   7        436.43        443.95         6.66 o                         
  -5  -3   7         78.76         86.46         3.48 o                         
  -4  -3   7          5.10          5.21         1.25 o                         
  -3  -3   7       1077.33       1076.11         9.83 o                         
  -2  -3   7        323.07        348.55         3.26 o                         
  -1  -3   7        233.59        218.75         2.52 o                         
   0  -3   7          2.17          1.80         0.25 o                         
   1  -3   7         39.86         34.72         0.78 o                         
   2  -3   7       1095.50       1181.14         8.21 o                         
   3  -3   7        188.56        181.72         2.49 o                         
   4  -3   7         87.50         90.45         1.88 o                         
   5  -3   7         19.30         27.49         1.57 o                         
   6  -3   7         40.40         38.69         2.03 o                         
   7  -3   7          0.82          3.77         1.15 o                         
   8  -3   7          2.61          5.93         1.58 o                         
   9  -3   7         81.14         82.86         3.31 o                         
  -9  -2   7         27.89         24.81         2.25 o                         
  -8  -2   7         65.02         65.95         4.21 o                         
  -7  -2   7         14.86         18.24         1.43 o                         
  -6  -2   7        202.27        214.30         5.94 o                         
  -5  -2   7         22.41         18.61         1.95 o                         
  -4  -2   7         59.33         56.62         2.46 o                         
  -3  -2   7          7.56         15.52         1.07 o                         
  -2  -2   7        714.16        749.54         5.59 o                         
  -1  -2   7         55.29         64.76         1.19 o                         
   0  -2   7         36.67         31.87         0.78 o                         
   1  -2   7        731.17        781.42         6.19 o                         
   2  -2   7       2002.69       2058.65        13.51 o                         
   3  -2   7         58.87         52.18         1.33 o                         
   4  -2   7        365.71        376.46         4.14 o                         
   5  -2   7        269.28        282.41         4.36 o                         
   6  -2   7        267.35        260.51         5.10 o                         
   7  -2   7         52.11         53.20         2.68 o                         
   8  -2   7         35.75         36.25         3.58 o                         
   9  -2   7         61.48         56.22         3.13 o                         
  -9  -1   7         48.69         50.77         2.66 o                         
  -8  -1   7        107.14        113.95         3.00 o                         
  -7  -1   7        136.15        132.04         5.01 o                         
  -6  -1   7         81.77         86.13         3.69 o                         
  -5  -1   7         23.45         27.02         2.76 o                         
  -4  -1   7        321.95        327.35         6.27 o                         
  -3  -1   7       2420.97       2420.41        23.71 o                         
  -2  -1   7        172.91        183.54         2.03 o                         
  -1  -1   7         86.95         98.49         1.54 o                         
   0  -1   7          4.41          3.87         0.40 o                         
   1  -1   7          0.08          0.27         0.30 o                         
   2  -1   7         78.06         74.25         1.38 o                         
   3  -1   7         49.26         47.59         1.30 o                         
   4  -1   7        559.48        553.14         5.88 o                         
   5  -1   7        200.62        195.77         4.12 o                         
   6  -1   7         63.77         67.67         2.79 o                         
   7  -1   7         84.16         86.99         3.07 o                         
   8  -1   7          3.83         -0.39         1.01 o                         
   9  -1   7         64.37         64.15         3.39 o                         
 -10   0   7          9.40          7.92         2.15 o                         
  -9   0   7        108.68        109.69         3.17 o                         
  -8   0   7          0.06          5.99         1.14 o                         
  -7   0   7        149.51        155.47         2.49 o                         
  -6   0   7        268.27        272.91         6.61 o                         
  -5   0   7         24.90         24.13         1.96 o                         
  -4   0   7        310.50        328.48         7.83 o                         
  -3   0   7        109.75        108.53         1.26 o                         
  -2   0   7        959.68       1014.13         6.99 o                         
  -1   0   7         37.31         35.19         0.97 o                         
   0   0   7         70.38         68.11         1.16 o                         
   1   0   7          8.34          8.16         0.58 o                         
   2   0   7         81.65        109.09         1.71 o                         
   3   0   7         18.43         21.28         0.98 o                         
   4   0   7         59.13         60.88         1.81 o                         
   5   0   7          0.08          0.87         0.81 o                         
   6   0   7         31.27         30.25         2.28 o                         
   7   0   7         37.81         47.48         2.71 o                         
   8   0   7          4.63          6.71         1.36 o                         
   9   0   7         82.82         85.34         4.05 o                         
 -10   1   7          8.86          9.43         1.39 o                         
  -9   1   7        159.84        152.86         4.44 o                         
  -8   1   7         23.70         28.48         2.32 o                         
  -7   1   7        141.69        145.65         2.77 o                         
  -6   1   7        155.27        168.91         3.53 o                         
  -5   1   7         10.86         11.10         0.82 o                         
  -4   1   7         12.91          7.93         0.51 o                         
  -3   1   7         17.88         26.04         0.73 o                         
  -2   1   7        237.00        286.86         2.53 o                         
  -1   1   7         12.11         11.45         0.55 o                         
   0   1   7         14.96         14.40         0.61 o                         
   1   1   7          3.64          9.63         0.58 o                         
   2   1   7       3768.71       3814.34        21.74 o                         
   3   1   7          0.10         -0.04         0.46 o                         
   4   1   7        205.57        204.74         3.72 o                         
   5   1   7          0.07          1.27         0.72 o                         
   6   1   7        206.33        200.14         4.62 o                         
   7   1   7          7.85          7.87         1.27 o                         
   8   1   7         13.17         17.46         1.83 o                         
 -10   2   7          3.02          4.52         1.13 o                         
  -9   2   7         29.27         34.68         3.13 o                         
  -8   2   7         54.04         57.01         2.14 o                         
  -7   2   7         45.17         35.32         1.09 o                         
  -6   2   7        744.71        757.41         6.90 o                         
  -5   2   7         62.91         59.56         1.20 o                         
  -4   2   7        489.24        495.75         4.18 o                         
  -3   2   7        801.69        810.08         6.60 o                         
  -2   2   7       2201.58       2210.89        15.23 o                         
  -1   2   7         22.95         24.43         0.77 o                         
   0   2   7         37.66         37.53         0.87 o                         
   1   2   7        165.80        176.61         2.17 o                         
   2   2   7        489.67        458.38         4.25 o                         
   3   2   7        117.54        109.30         2.17 o                         
   4   2   7        506.24        497.41         6.09 o                         
   5   2   7         25.78         26.03         2.35 o                         
   6   2   7         71.59         82.86         3.26 o                         
   7   2   7         59.11         57.65         2.79 o                         
   8   2   7          4.88          5.80         1.64 o                         
 -10   3   7          5.82          6.42         1.41 o                         
  -9   3   7        115.85        111.17         2.74 o                         
  -8   3   7          0.74          3.33         0.67 o                         
  -7   3   7        176.57        195.90         2.98 o                         
  -6   3   7        105.36        117.65         1.89 o                         
  -5   3   7         22.11         19.61         0.84 o                         
  -4   3   7        294.25        305.39         3.27 o                         
  -3   3   7         42.80         43.20         1.24 o                         
  -2   3   7       1772.78       1768.67        13.72 o                         
  -1   3   7         21.57         20.42         0.87 o                         
   0   3   7          5.64          6.07         0.52 o                         
   1   3   7        243.73        258.80         2.86 o                         
   2   3   7         23.56         24.30         1.08 o                         
   3   3   7          1.19          0.88         0.74 o                         
   4   3   7        112.93        114.16         2.62 o                         
   5   3   7         68.46         67.76         2.91 o                         
   6   3   7          0.40         -0.43         1.14 o                         
   7   3   7          5.83          5.95         1.36 o                         
   8   3   7         44.50         36.91         3.78 o                         
 -10   4   7          0.71          4.46         2.15 o                         
  -9   4   7        137.46        136.75         2.84 o                         
  -8   4   7         33.41         38.33         1.55 o                         
  -7   4   7         11.39         12.37         0.86 o                         
  -6   4   7          3.15          4.20         0.60 o                         
  -5   4   7          8.80          9.37         0.65 o                         
  -4   4   7          3.70          5.14         0.63 o                         
  -3   4   7        131.58        138.45         2.21 o                         
  -2   4   7          1.48          4.75         0.45 o                         
  -1   4   7        398.42        414.83         3.94 o                         
   0   4   7          0.23          0.93         0.42 o                         
   1   4   7          0.59          1.42         0.49 o                         
   2   4   7        733.42        797.78         8.53 o                         
   3   4   7         22.03         18.65         1.33 o                         
   4   4   7         21.75         19.77         1.64 o                         
   5   4   7        148.61        158.84         4.83 o                         
   6   4   7         36.77         33.05         2.67 o                         
   7   4   7          9.48          8.33         1.56 o                         
  -9   5   7         93.80         92.90         2.66 o                         
  -8   5   7          9.80         10.90         1.09 o                         
  -7   5   7         20.21         21.67         1.20 o                         
  -6   5   7        347.54        341.77         5.14 o                         
  -5   5   7         10.57         10.92         0.93 o                         
  -4   5   7        620.55        610.37         6.93 o                         
  -3   5   7         28.21         31.31         1.00 o                         
  -2   5   7        614.22        653.21         5.88 o                         
  -1   5   7        206.93        213.02         3.02 o                         
   0   5   7          0.19          0.48         0.47 o                         
   1   5   7        493.41        518.50         6.78 o                         
   2   5   7          1.46          1.89         0.75 o                         
   3   5   7        160.44        153.83         3.95 o                         
   4   5   7        457.79        469.55         7.88 o                         
   5   5   7          6.41          9.15         2.20 o                         
   6   5   7          0.00         -1.22         1.22 o                         
   7   5   7         52.08         47.53         7.87 o                         
  -9   6   7         59.01         56.21         3.00 o                         
  -8   6   7         25.82         21.78         1.50 o                         
  -7   6   7          6.75          3.09         0.81 o                         
  -6   6   7         45.93         48.56         1.85 o                         
  -5   6   7        205.78        191.30         5.06 o                         
  -4   6   7         13.37         14.58         1.18 o                         
  -3   6   7         65.78         61.98         1.68 o                         
  -2   6   7         20.21         19.81         1.16 o                         
  -1   6   7         51.54         50.95         1.30 o                         
   0   6   7         39.88         35.44         1.53 o                         
   1   6   7          8.10          6.07         1.25 o                         
   2   6   7         24.46         23.81         1.89 o                         
   3   6   7          0.18          0.52         0.99 o                         
   4   6   7          0.67          2.34         1.56 o                         
   5   6   7          0.08          0.35         1.19 o                         
   6   6   7         18.98         15.72         2.39 o                         
  -9   7   7         25.08         22.89         2.04 o                         
  -8   7   7         35.06         42.47         3.07 o                         
  -7   7   7         36.31         38.67         2.10 o                         
  -6   7   7          1.06          0.84         0.82 o                         
  -5   7   7         38.00         37.82         2.42 o                         
  -4   7   7         31.42         36.45         1.61 o                         
  -3   7   7        268.33        262.48         4.39 o                         
  -2   7   7        119.57        116.92         2.81 o                         
  -1   7   7          4.06          5.56         0.63 o                         
   0   7   7          2.47          4.02         0.90 o                         
   1   7   7        431.05        444.40         6.58 o                         
   2   7   7        141.88        156.02         3.88 o                         
   3   7   7        167.20        167.64         5.03 o                         
   4   7   7         51.43         44.29         2.82 o                         
   5   7   7        164.48        165.49         5.02 o                         
  -8   8   7         56.97         53.41         2.66 o                         
  -7   8   7          1.30          0.43         1.10 o                         
  -6   8   7          2.94          3.59         1.15 o                         
  -5   8   7        216.16        216.74         5.39 o                         
  -4   8   7        321.68        331.63         4.93 o                         
  -3   8   7         49.38         45.96         1.93 o                         
  -2   8   7        276.74        285.12         3.54 o                         
  -1   8   7        520.01        518.17         8.10 o                         
   0   8   7          9.90          7.68         1.14 o                         
   1   8   7        184.37        186.98         4.24 o                         
   2   8   7         19.04         19.23         1.83 o                         
   3   8   7        225.21        223.34         5.75 o                         
   4   8   7         97.02         99.85         4.11 o                         
  -8   9   7         45.66         45.56         3.20 o                         
  -7   9   7         18.32         18.84         1.78 o                         
  -6   9   7          3.85          4.54         1.30 o                         
  -5   9   7         42.05         39.37         2.01 o                         
  -4   9   7         92.16         80.39         2.43 o                         
  -3   9   7        138.30        138.15         2.33 o                         
  -2   9   7          1.93          0.73         0.67 o                         
  -1   9   7          4.10          4.90         0.90 o                         
   0   9   7         25.50         24.51         1.81 o                         
   1   9   7          0.12          1.42         1.29 o                         
   2   9   7         36.80         36.56         2.47 o                         
   3   9   7          0.56         -0.34         1.25 o                         
  -7  10   7         60.12         61.72         3.37 o                         
  -6  10   7          4.56          4.37         1.31 o                         
  -5  10   7         92.11         82.33         4.01 o                         
  -4  10   7          0.69         -0.52         0.82 o                         
  -3  10   7        137.67        146.90         2.74 o                         
  -2  10   7        111.45        104.53         2.66 o                         
  -1  10   7          0.69          0.52         1.07 o                         
   0  10   7          0.41         -0.22         1.06 o                         
   1  10   7        188.43        197.89         5.59 o                         
   2  10   7         15.82         10.56         2.37 o                         
  -5  11   7         22.59         16.23         2.11 o                         
  -4  11   7        223.52        221.58         6.35 o                         
  -3  11   7          7.83          9.32         1.33 o                         
  -2  11   7         76.22         78.75         3.51 o                         
  -1  11   7        202.38        199.47         5.97 o                         
   0  11   7         33.40         26.82         3.36 o                         
   0 -13   8        189.70        199.66        13.97 o                         
   1 -13   8         17.04         17.84         2.49 o                         
   2 -13   8         10.55          9.55         2.06 o                         
   3 -13   8         42.85         36.90         2.78 o                         
   4 -13   8         82.11         76.65         8.01 o                         
  -2 -12   8         76.95         83.24         5.12 o                         
  -1 -12   8          0.14         -0.78         2.36 o                         
   0 -12   8         92.36         95.23         3.21 o                         
   1 -12   8          1.38          0.16         1.24 o                         
   2 -12   8         84.07         91.22         3.22 o                         
   3 -12   8         96.36         93.37         3.52 o                         
   4 -12   8          5.32          4.50         1.17 o                         
   5 -12   8        188.30        198.00         4.94 o                         
  -3 -11   8          1.00         -0.55         2.36 o                         
  -2 -11   8          2.70          3.65         1.82 o                         
  -1 -11   8          0.03         -1.58         1.58 o                         
   0 -11   8         18.47         16.60         1.71 o                         
   1 -11   8         10.79         11.07         1.45 o                         
   2 -11   8         53.35         48.94         2.44 o                         
   3 -11   8         51.26         54.16         1.67 o                         
   4 -11   8          2.72          3.08         0.94 o                         
   5 -11   8          2.11          1.63         1.08 o                         
   6 -11   8         34.85         29.40         2.75 o                         
  -4 -10   8         57.89         58.14         3.32 o                         
  -3 -10   8         27.40         24.02         2.62 o                         
  -2 -10   8        121.74        119.09         4.07 o                         
  -1 -10   8         10.21         11.94         1.59 o                         
   0 -10   8        127.41        130.62         3.25 o                         
   1 -10   8        128.38        138.40         3.35 o                         
   2 -10   8          1.65          2.34         1.13 o                         
   3 -10   8        157.33        159.74         2.76 o                         
   4 -10   8         60.54         60.97         2.42 o                         
   5 -10   8          2.00          2.94         0.99 o                         
   6 -10   8        441.13        439.16         7.99 o                         
   7 -10   8          0.56          2.25         1.06 o                         
  -5  -9   8         51.24         61.63         2.76 o                         
  -4  -9   8        264.41        261.61         5.50 o                         
  -3  -9   8         18.20         18.99         1.99 o                         
  -2  -9   8         25.24         28.10         2.53 o                         
  -1  -9   8        120.78        129.64         3.49 o                         
   0  -9   8         17.09         12.27         1.12 o                         
   1  -9   8          3.40          2.56         0.83 o                         
   2  -9   8         68.82         62.11         2.39 o                         
   3  -9   8         30.76         26.43         1.27 o                         
   4  -9   8         37.93         43.14         2.37 o                         
   5  -9   8         85.45         89.59         2.48 o                         
   6  -9   8         69.98         67.23         2.87 o                         
   7  -9   8        101.61         91.46         3.69 o                         
   8  -9   8         74.09         79.47         3.02 o                         
  -6  -8   8         41.58         38.20         1.96 o                         
  -5  -8   8          0.54          0.55         0.70 o                         
  -4  -8   8         12.46         15.97         0.89 o                         
  -3  -8   8         15.09         15.02         1.26 o                         
  -2  -8   8          0.17          1.80         0.70 o                         
  -1  -8   8        259.13        244.04         4.81 o                         
   0  -8   8          0.11          0.42         0.46 o                         
   1  -8   8         85.23         87.10         2.16 o                         
   2  -8   8        157.02        162.63         3.19 o                         
   3  -8   8        383.33        373.05         4.43 o                         
   4  -8   8         15.96         14.65         1.03 o                         
   5  -8   8        121.79        113.32         2.98 o                         
   6  -8   8         87.37         91.79         2.97 o                         
   7  -8   8         60.59         49.70         2.54 o                         
   8  -8   8          0.77          2.63         1.01 o                         
  -7  -7   8          5.29          3.17         1.34 o                         
  -6  -7   8         91.61         92.42         2.19 o                         
  -5  -7   8        195.03        195.09         3.10 o                         
  -4  -7   8          1.04          0.18         0.49 o                         
  -3  -7   8         26.62         24.25         1.49 o                         
  -2  -7   8        182.76        184.99         3.37 o                         
  -1  -7   8        269.92        283.90         4.85 o                         
   0  -7   8         33.52         34.06         1.26 o                         
   1  -7   8        589.47        611.90         6.03 o                         
   2  -7   8          2.55          2.52         0.76 o                         
   3  -7   8        276.90        263.47         3.32 o                         
   4  -7   8          1.76          2.36         0.85 o                         
   5  -7   8         52.59         54.38         2.38 o                         
   6  -7   8         74.58         69.05         3.17 o                         
   7  -7   8          0.01         -0.30         1.09 o                         
   8  -7   8          5.71          7.08         1.37 o                         
  -7  -6   8        147.33        142.71         6.31 o                         
  -6  -6   8        173.40        184.28         3.74 o                         
  -5  -6   8          9.75         11.36         0.90 o                         
  -4  -6   8        552.32        535.14         5.30 o                         
  -3  -6   8         53.64         60.99         1.85 o                         
  -2  -6   8          8.21         11.91         0.94 o                         
  -1  -6   8        300.38        305.47         4.16 o                         
   0  -6   8          9.82          6.18         0.83 o                         
   1  -6   8         93.55         86.03         1.73 o                         
   2  -6   8         24.56         18.85         0.83 o                         
   3  -6   8        371.30        376.05         4.51 o                         
   4  -6   8         89.51         94.11         2.28 o                         
   5  -6   8        210.87        212.77         4.51 o                         
   6  -6   8        333.23        338.42         6.21 o                         
   7  -6   8         22.81         17.85         1.90 o                         
   8  -6   8          6.54          5.32         1.40 o                         
  -8  -5   8         20.52         20.62         1.95 o                         
  -7  -5   8        361.61        344.89         6.29 o                         
  -6  -5   8        124.38        123.68         2.75 o                         
  -5  -5   8         31.49         31.01         1.58 o                         
  -4  -5   8         41.14         42.78         1.42 o                         
  -3  -5   8         12.81         12.04         0.74 o                         
  -2  -5   8        111.42        119.69         2.04 o                         
  -1  -5   8        559.94        527.67        10.65 o                         
   0  -5   8         15.35         16.86         1.01 o                         
   1  -5   8         68.41         66.78         1.50 o                         
   2  -5   8         56.67         48.41         1.24 o                         
   3  -5   8         57.05         52.19         1.40 o                         
   4  -5   8         36.80         38.90         1.56 o                         
   5  -5   8        131.45        128.68         3.13 o                         
   6  -5   8         24.70         20.24         1.77 o                         
   7  -5   8          0.04          2.02         1.05 o                         
   8  -5   8          1.99          2.63         1.67 o                         
   9  -5   8        104.37         96.64         4.09 o                         
  -8  -4   8          2.53          3.56         1.11 o                         
  -7  -4   8         60.81         58.09         4.73 o                         
  -6  -4   8         62.60         60.60         1.79 o                         
  -5  -4   8        132.20        132.71         2.58 o                         
  -4  -4   8        381.08        372.45         4.12 o                         
  -3  -4   8        111.02        100.39         1.46 o                         
  -2  -4   8          1.09          0.66         0.37 o                         
  -1  -4   8        342.11        325.12         3.69 o                         
   0  -4   8        209.56        197.90         2.99 o                         
   1  -4   8        238.54        238.95         2.45 o                         
   2  -4   8         82.95         81.92         1.46 o                         
   3  -4   8        195.02        167.76         2.69 o                         
   4  -4   8        476.08        493.97         6.28 o                         
   5  -4   8        142.07        121.59         2.99 o                         
   6  -4   8          8.94         10.24         1.35 o                         
   7  -4   8          5.81          6.07         1.76 o                         
   8  -4   8          6.64          5.35         1.49 o                         
   9  -4   8         13.53         14.46         1.96 o                         
  -9  -3   8          0.48          2.56         1.52 o                         
  -8  -3   8         76.07         71.70         4.62 o                         
  -7  -3   8         92.45         97.43         2.10 o                         
  -6  -3   8          2.82          2.14         1.32 o                         
  -5  -3   8         79.04         78.65         3.34 o                         
  -4  -3   8        159.98        144.39         4.82 o                         
  -3  -3   8          6.33          6.71         0.49 o                         
  -2  -3   8          0.11          0.80         0.27 o                         
  -1  -3   8        111.43        117.58         1.55 o                         
   0  -3   8        106.99        111.42         1.88 o                         
   1  -3   8        118.68        105.26         1.74 o                         
   2  -3   8         33.86         29.31         0.97 o                         
   3  -3   8        631.20        581.98         5.76 o                         
   4  -3   8         46.18         49.43         1.66 o                         
   5  -3   8        101.05         88.72         2.45 o                         
   6  -3   8        226.09        226.42         5.51 o                         
   7  -3   8          3.05          2.52         1.18 o                         
   8  -3   8          0.07          2.43         1.18 o                         
   9  -3   8         19.14         19.49         1.98 o                         
  -9  -2   8         18.90         18.23         1.78 o                         
  -8  -2   8         22.64         23.76         1.71 o                         
  -7  -2   8         60.82         60.92         3.49 o                         
  -6  -2   8        670.92        669.64        11.88 o                         
  -5  -2   8         81.60         83.66         3.36 o                         
  -4  -2   8        248.04        247.33         5.40 o                         
  -3  -2   8         17.55         11.58         0.59 o                         
  -2  -2   8        156.26        153.05         1.84 o                         
  -1  -2   8        166.99        153.54         2.23 o                         
   0  -2   8        324.61        328.40         3.23 o                         
   1  -2   8         12.80         12.13         0.67 o                         
   2  -2   8         11.27          6.06         0.54 o                         
   3  -2   8         85.70         82.30         1.73 o                         
   4  -2   8         67.18         67.08         2.18 o                         
   5  -2   8        231.39        219.76         4.43 o                         
   6  -2   8         92.10         92.51         3.59 o                         
   7  -2   8         36.29         36.83         2.63 o                         
   8  -2   8         11.78         10.79         1.60 o                         
  -9  -1   8        132.44        131.90         3.91 o                         
  -8  -1   8          5.98          6.53         0.80 o                         
  -7  -1   8        179.07        171.58         5.79 o                         
  -6  -1   8         42.44         39.41         2.69 o                         
  -5  -1   8         58.21         53.15         3.02 o                         
  -4  -1   8        968.23        950.42        16.31 o                         
  -3  -1   8        196.46        170.45         1.99 o                         
  -2  -1   8         54.05         47.81         0.94 o                         
  -1  -1   8          9.42         10.82         0.70 o                         
   0  -1   8        884.79        818.62         6.65 o                         
   1  -1   8          4.55          3.48         0.46 o                         
   2  -1   8         12.98         10.13         0.67 o                         
   3  -1   8         26.85         24.44         1.13 o                         
   4  -1   8        363.38        358.13         4.56 o                         
   5  -1   8         83.65         78.92         2.60 o                         
   6  -1   8          7.01          7.42         1.47 o                         
   7  -1   8         44.17         44.59         2.89 o                         
   8  -1   8          5.74          7.18         1.39 o                         
  -9   0   8         35.15         36.38         2.32 o                         
  -8   0   8         24.54         24.76         1.34 o                         
  -7   0   8         29.31         32.55         2.63 o                         
  -6   0   8          4.08          3.60         1.42 o                         
  -5   0   8         54.50         41.54         2.28 o                         
  -4   0   8         97.88         84.44         1.93 o                         
  -3   0   8         28.33         22.09         0.63 o                         
  -2   0   8          3.33          3.65         0.43 o                         
  -1   0   8        106.00         97.26         1.75 o                         
   0   0   8        170.32        188.24         2.14 o                         
   1   0   8         45.75         48.44         0.90 o                         
   2   0   8          2.72          3.44         0.47 o                         
   3   0   8       1229.29       1153.36         9.08 o                         
   4   0   8          1.17         -0.25         0.58 o                         
   5   0   8         58.65         62.09         2.48 o                         
   6   0   8         18.08         23.34         2.17 o                         
   7   0   8          0.24          0.09         1.24 o                         
   8   0   8         34.27         23.64         2.23 o                         
  -9   1   8         65.14         72.65         3.63 o                         
  -8   1   8         13.47         15.58         1.20 o                         
  -7   1   8         16.34         15.60         1.02 o                         
  -6   1   8        567.41        543.84         8.82 o                         
  -5   1   8          1.16          0.74         0.47 o                         
  -4   1   8        597.13        583.60         4.96 o                         
  -3   1   8         10.87          9.24         0.47 o                         
  -2   1   8        265.84        271.59         2.49 o                         
  -1   1   8         61.79         73.55         1.50 o                         
   0   1   8       1999.14       1991.46        11.74 o                         
   1   1   8        369.92        369.57         3.58 o                         
   2   1   8         76.89         68.33         1.55 o                         
   3   1   8        393.14        365.01         3.88 o                         
   4   1   8        136.84        138.22         2.97 o                         
   5   1   8        520.84        515.36         7.82 o                         
   6   1   8         17.38         12.83         1.61 o                         
   7   1   8          2.14          3.87         1.50 o                         
   8   1   8         76.17         75.90         3.78 o                         
  -9   2   8          0.03         -1.01         1.01 o                         
  -8   2   8         15.55         17.19         1.45 o                         
  -7   2   8         33.09         32.96         1.93 o                         
  -6   2   8        162.80        152.02         2.21 o                         
  -5   2   8          0.21          1.00         0.43 o                         
  -4   2   8        646.77        630.05         4.49 o                         
  -3   2   8        387.21        373.19         3.86 o                         
  -2   2   8          0.04         -0.08         0.35 o                         
  -1   2   8        377.93        365.75         3.57 o                         
   0   2   8       1011.05       1015.06         6.80 o                         
   1   2   8          9.09          5.30         0.56 o                         
   2   2   8        124.46        131.75         2.18 o                         
   3   2   8         33.60         37.84         1.56 o                         
   4   2   8         51.17         55.99         2.10 o                         
   5   2   8          1.81          3.74         1.08 o                         
   6   2   8        174.55        174.58         4.77 o                         
   7   2   8          6.40          3.82         1.64 o                         
  -9   3   8          0.25          0.53         1.31 o                         
  -8   3   8         37.34         38.38         2.60 o                         
  -7   3   8         65.84         62.16         1.75 o                         
  -6   3   8          0.54          0.36         0.52 o                         
  -5   3   8          0.74          0.89         0.35 o                         
  -4   3   8        253.80        238.12         3.32 o                         
  -3   3   8        516.69        473.56         5.17 o                         
  -2   3   8         90.43         89.16         1.83 o                         
  -1   3   8         87.68         77.65         2.07 o                         
   0   3   8          1.70          1.76         0.59 o                         
   1   3   8          9.07          7.44         0.73 o                         
   2   3   8        112.66        110.31         2.27 o                         
   3   3   8        790.51        799.33         8.11 o                         
   4   3   8        175.45        168.75         3.51 o                         
   5   3   8         69.40         68.77         3.28 o                         
   6   3   8         26.18         28.54         2.24 o                         
   7   3   8         34.93         32.25         2.64 o                         
  -9   4   8          1.44         -0.23         0.78 o                         
  -8   4   8          2.29          1.19         0.81 o                         
  -7   4   8          0.13          1.11         0.53 o                         
  -6   4   8        126.68        124.70         2.21 o                         
  -5   4   8        459.66        447.58         5.26 o                         
  -4   4   8        395.99        391.57         4.70 o                         
  -3   4   8         76.06         83.42         2.73 o                         
  -2   4   8        387.26        408.44         4.25 o                         
  -1   4   8         79.94         84.64         1.92 o                         
   0   4   8        412.67        407.39         4.57 o                         
   1   4   8        336.95        334.11         4.35 o                         
   2   4   8        398.15        379.56         5.74 o                         
   3   4   8         78.11         65.92         3.03 o                         
   4   4   8          7.53          8.71         1.34 o                         
   5   4   8        108.67        111.21         4.92 o                         
   6   4   8          3.37          3.81         1.54 o                         
  -9   5   8        121.20        121.80         2.79 o                         
  -8   5   8         36.22         32.73         1.95 o                         
  -7   5   8          0.95          1.01         0.57 o                         
  -6   5   8         56.19         46.95         1.89 o                         
  -5   5   8         65.57         73.20         2.00 o                         
  -4   5   8          0.01         -0.32         0.57 o                         
  -3   5   8        430.73        435.23         5.63 o                         
  -2   5   8         42.05         38.37         1.29 o                         
  -1   5   8        462.22        459.96         5.62 o                         
   0   5   8        107.63         96.53         2.44 o                         
   1   5   8         63.17         58.53         1.98 o                         
   2   5   8          0.12         -0.76         0.76 o                         
   3   5   8        151.46        153.83         3.91 o                         
   4   5   8         17.09         13.98         1.69 o                         
   5   5   8         18.28         23.48         2.90 o                         
   6   5   8         33.62         38.16         4.06 o                         
  -9   6   8         15.50         11.88         1.36 o                         
  -8   6   8        127.49        127.97         3.83 o                         
  -7   6   8          1.80          1.24         0.86 o                         
  -6   6   8        134.74        129.42         3.41 o                         
  -5   6   8         12.69         12.46         1.24 o                         
  -4   6   8        564.87        564.19         7.61 o                         
  -3   6   8         69.74         70.97         1.83 o                         
  -2   6   8         11.79         11.58         1.10 o                         
  -1   6   8        175.67        173.86         6.80 o                         
   0   6   8         16.36         19.95         1.42 o                         
   1   6   8         29.54         31.65         1.71 o                         
   2   6   8         12.89          9.12         1.27 o                         
   3   6   8        299.77        310.54         6.26 o                         
   4   6   8         92.54         93.08         4.17 o                         
   5   6   8         74.55         75.66         3.73 o                         
  -8   7   8          1.20          4.62         1.07 o                         
  -7   7   8          9.98         13.80         1.52 o                         
  -6   7   8         49.49         53.19         2.45 o                         
  -5   7   8        202.04        203.07         4.44 o                         
  -4   7   8         68.47         67.16         2.78 o                         
  -3   7   8        160.61        148.34         3.34 o                         
  -2   7   8         14.15         12.08         1.16 o                         
  -1   7   8        154.55        164.27         3.87 o                         
   0   7   8         61.62         50.37         2.11 o                         
   1   7   8        340.67        359.09         8.76 o                         
   2   7   8         59.34         66.71         3.56 o                         
   3   7   8        146.40        145.76         4.39 o                         
   4   7   8         35.66         35.92         2.96 o                         
  -8   8   8          1.89          0.12         1.20 o                         
  -7   8   8          0.51          1.19         1.00 o                         
  -6   8   8         64.28         53.68         2.90 o                         
  -5   8   8         44.24         52.58         3.09 o                         
  -4   8   8         33.97         33.08         1.98 o                         
  -3   8   8        135.83        138.09         3.10 o                         
  -2   8   8         12.20         13.18         1.30 o                         
  -1   8   8        253.72        270.28         4.06 o                         
   0   8   8        493.45        502.41         7.78 o                         
   1   8   8         29.53         33.11         2.10 o                         
   2   8   8        160.70        163.02         4.78 o                         
   3   8   8         28.74         21.10         2.13 o                         
  -7   9   8          9.30          5.30         2.37 o                         
  -6   9   8         16.05         18.08         1.87 o                         
  -5   9   8         72.44         74.03         4.30 o                         
  -4   9   8         76.61         72.45         2.76 o                         
  -3   9   8        164.36        168.36         3.70 o                         
  -2   9   8         20.98         28.68         1.94 o                         
  -1   9   8         19.93         25.07         2.20 o                         
   0   9   8          0.25          0.10         1.06 o                         
   1   9   8          8.12          9.40         1.77 o                         
   2   9   8         16.43          9.29         1.99 o                         
  -6  10   8          4.18          4.42         3.47 o                         
  -5  10   8         21.26         22.55         2.56 o                         
  -4  10   8         40.47         39.12         2.39 o                         
  -3  10   8         50.55         39.48         2.52 o                         
  -2  10   8         32.05         29.46         2.82 o                         
  -1  10   8         44.15         46.89         2.47 o                         
   0  10   8          5.58          3.09         2.55 o                         
   1  10   8        160.33        161.61         5.12 o                         
  -1 -12   9          0.12         -0.75         1.67 o                         
   0 -12   9          0.58          1.96         1.79 o                         
   1 -12   9          0.03         -1.96         1.96 o                         
   2 -12   9         86.36         83.12         3.41 o                         
   3 -12   9         11.69         19.76         2.67 o                         
   4 -12   9         37.35         46.00         3.22 o                         
  -3 -11   9         13.98         11.63         2.42 o                         
  -2 -11   9         28.11         23.27         2.49 o                         
  -1 -11   9          2.79          3.80         1.42 o                         
   0 -11   9         29.57         31.73         3.10 o                         
   1 -11   9        185.87        196.41         5.74 o                         
   2 -11   9        137.04        135.64         3.61 o                         
   3 -11   9          8.04          9.34         1.79 o                         
   4 -11   9         61.27         62.55         2.27 o                         
   5 -11   9         10.86         11.27         1.46 o                         
   6 -11   9         50.89         46.70         2.45 o                         
  -4 -10   9          2.73          0.95         1.84 o                         
  -3 -10   9        186.74        198.88         7.17 o                         
  -2 -10   9         37.26         26.78         3.15 o                         
  -1 -10   9         10.78         13.89         1.69 o                         
   0 -10   9          3.75         -0.18         1.08 o                         
   1 -10   9         45.07         43.44         1.98 o                         
   2 -10   9          4.20          4.50         1.02 o                         
   3 -10   9         39.39         42.28         2.37 o                         
   4 -10   9        108.25        114.75         3.02 o                         
   5 -10   9         87.44         81.30         2.71 o                         
   6 -10   9          5.88          4.68         1.33 o                         
  -5  -9   9         93.35         94.92         4.22 o                         
  -4  -9   9         20.57         19.24         2.01 o                         
  -3  -9   9        102.53        104.78         3.40 o                         
  -2  -9   9        128.14        129.24         3.89 o                         
  -1  -9   9         42.81         43.12         2.41 o                         
   0  -9   9          0.67          0.60         1.08 o                         
   1  -9   9         52.71         50.74         2.18 o                         
   2  -9   9         23.47         27.79         1.66 o                         
   3  -9   9         15.81         12.66         1.37 o                         
   4  -9   9         33.77         26.49         1.47 o                         
   5  -9   9         39.89         35.82         1.84 o                         
   6  -9   9          5.91          9.65         1.54 o                         
   7  -9   9          1.56          3.88         1.23 o                         
  -6  -8   9          2.14          5.29         1.65 o                         
  -5  -8   9         57.45         56.92         2.01 o                         
  -4  -8   9         19.13         14.90         1.73 o                         
  -3  -8   9          0.31          1.19         0.82 o                         
  -2  -8   9         95.36         91.98         2.60 o                         
  -1  -8   9         18.50         18.68         1.54 o                         
   0  -8   9         26.15         27.83         2.03 o                         
   1  -8   9        418.33        412.90         5.34 o                         
   2  -8   9        233.42        253.62         4.03 o                         
   3  -8   9          8.57          7.71         0.75 o                         
   4  -8   9          5.10          4.38         0.85 o                         
   5  -8   9          0.09         -0.76         0.76 o                         
   6  -8   9         60.40         63.85         2.59 o                         
   7  -8   9          1.41          2.57         1.49 o                         
  -6  -7   9         77.91         75.80         4.14 o                         
  -5  -7   9         10.23          9.56         0.91 o                         
  -4  -7   9         33.03         32.60         1.79 o                         
  -3  -7   9        322.02        335.65         4.72 o                         
  -2  -7   9          5.42          3.90         0.85 o                         
  -1  -7   9        146.14        149.08         3.44 o                         
   0  -7   9        132.54        126.87         3.01 o                         
   1  -7   9          2.41          4.73         0.98 o                         
   2  -7   9          5.84          4.87         0.78 o                         
   3  -7   9         22.97         19.19         1.18 o                         
   4  -7   9        151.53        163.08         3.14 o                         
   5  -7   9          2.68          1.43         1.14 o                         
   6  -7   9         14.82         16.97         1.73 o                         
   7  -7   9         19.68         21.48         2.44 o                         
   8  -7   9          8.02          6.34         1.44 o                         
  -7  -6   9          0.05         -1.06         2.63 o                         
  -6  -6   9         16.14         17.20         1.47 o                         
  -5  -6   9         18.68         19.46         1.27 o                         
  -4  -6   9          0.03         -0.50         0.51 o                         
  -3  -6   9          3.10          2.35         0.67 o                         
  -2  -6   9        427.08        439.65         6.12 o                         
  -1  -6   9          6.86          6.00         0.95 o                         
   0  -6   9          5.41          7.65         0.93 o                         
   1  -6   9         12.44         13.05         0.98 o                         
   2  -6   9         77.63         69.87         1.40 o                         
   3  -6   9         19.51         22.17         1.16 o                         
   4  -6   9         87.34         87.34         2.27 o                         
   5  -6   9          0.48         -0.73         0.73 o                         
   6  -6   9         86.33         88.39         3.26 o                         
   7  -6   9          0.87         -0.13         1.47 o                         
   8  -6   9         14.50         14.50         1.63 o                         
  -7  -5   9          3.85          4.95         1.55 o                         
  -6  -5   9         40.05         44.44         2.11 o                         
  -5  -5   9        125.65        120.92         2.67 o                         
  -4  -5   9         88.23         97.41         1.70 o                         
  -3  -5   9         31.90         29.33         1.19 o                         
  -2  -5   9         76.16         83.15         2.24 o                         
  -1  -5   9          3.43          4.20         0.62 o                         
   0  -5   9          0.92          1.60         0.56 o                         
   1  -5   9        214.29        217.96         3.15 o                         
   2  -5   9        774.31        815.48         6.55 o                         
   3  -5   9          0.66          0.43         0.54 o                         
   4  -5   9          0.86          0.24         0.79 o                         
   5  -5   9         12.37         13.27         1.33 o                         
   6  -5   9         30.51         29.83         2.29 o                         
   7  -5   9          1.20         -1.01         1.09 o                         
   8  -5   9          3.31          1.93         1.18 o                         
  -8  -4   9         29.58         25.36         2.53 o                         
  -7  -4   9          0.41         -0.48         0.65 o                         
  -6  -4   9         91.02         88.18         2.13 o                         
  -5  -4   9         29.07         28.21         1.24 o                         
  -4  -4   9        163.76        162.93         2.90 o                         
  -3  -4   9        287.66        295.07         2.86 o                         
  -2  -4   9        543.12        558.19         5.70 o                         
  -1  -4   9         67.06         71.28         1.62 o                         
   0  -4   9        216.18        217.62         3.14 o                         
   1  -4   9        451.47        472.70         4.94 o                         
   2  -4   9         83.38         81.71         1.64 o                         
   3  -4   9          6.71          5.79         0.74 o                         
   4  -4   9         46.13         52.24         1.92 o                         
   5  -4   9          3.33          6.21         1.07 o                         
   6  -4   9         14.92         14.74         1.59 o                         
   7  -4   9          0.90          0.67         1.11 o                         
   8  -4   9         10.72         16.02         1.80 o                         
  -8  -3   9         26.90         22.97         2.63 o                         
  -7  -3   9         18.20         19.96         2.50 o                         
  -6  -3   9         72.88         73.17         3.52 o                         
  -5  -3   9          0.83          0.87         0.93 o                         
  -4  -3   9         13.96         15.50         0.93 o                         
  -3  -3   9         46.30         53.31         1.17 o                         
  -2  -3   9        583.37        590.59         4.91 o                         
  -1  -3   9        217.79        213.86         2.80 o                         
   0  -3   9          6.59          6.71         0.72 o                         
   1  -3   9         15.56         16.65         1.05 o                         
   2  -3   9        100.54         96.10         2.18 o                         
   3  -3   9        174.22        168.52         2.76 o                         
   4  -3   9          1.42          1.60         0.75 o                         
   5  -3   9         11.79         12.04         1.65 o                         
   6  -3   9          8.01          9.87         1.36 o                         
   7  -3   9          3.82          6.56         1.54 o                         
   8  -3   9          2.11         -0.74         1.51 o                         
  -8  -2   9         86.97         92.01         7.06 o                         
  -7  -2   9         28.61         27.65         2.68 o                         
  -6  -2   9         96.38        105.22         4.09 o                         
  -5  -2   9         68.15         70.11         3.00 o                         
  -4  -2   9         94.84         87.67         2.26 o                         
  -3  -2   9         15.20         17.70         0.76 o                         
  -2  -2   9         50.02         51.76         1.36 o                         
  -1  -2   9         99.52         95.73         1.91 o                         
   0  -2   9         80.33         74.41         1.66 o                         
   1  -2   9          3.05          3.54         0.52 o                         
   2  -2   9        271.60        284.56         3.19 o                         
   3  -2   9         23.11         25.17         1.22 o                         
   4  -2   9          5.18          3.11         0.90 o                         
   5  -2   9        113.22        117.30         3.30 o                         
   6  -2   9         28.51         33.49         2.22 o                         
   7  -2   9         77.88         83.02         3.64 o                         
   8  -2   9          5.14          4.57         1.33 o                         
  -9  -1   9          3.37          3.15         0.91 o                         
  -8  -1   9         63.70         68.60         5.13 o                         
  -7  -1   9          0.83          2.04         1.27 o                         
  -6  -1   9         71.50         67.70         3.35 o                         
  -5  -1   9          8.88          8.19         1.35 o                         
  -4  -1   9        114.97        113.89         2.14 o                         
  -3  -1   9         29.49         28.50         0.82 o                         
  -2  -1   9        933.49        946.57         7.48 o                         
  -1  -1   9        199.26        187.10         2.74 o                         
   0  -1   9         94.95         95.39         1.62 o                         
   1  -1   9       1767.68       1767.86        11.64 o                         
   2  -1   9        250.97        235.58         2.57 o                         
   3  -1   9        204.92        197.09         3.13 o                         
   4  -1   9         38.26         41.38         1.84 o                         
   5  -1   9          9.60         16.74         1.55 o                         
   6  -1   9         47.46         49.52         2.66 o                         
   7  -1   9        143.53        150.40         4.94 o                         
   8  -1   9          0.09         -0.52         1.29 o                         
  -9   0   9          2.92         -0.03         1.39 o                         
  -8   0   9         25.71         23.38         1.46 o                         
  -7   0   9          7.52          6.02         1.47 o                         
  -6   0   9         77.18         88.93         3.53 o                         
  -5   0   9          7.30         10.69         0.73 o                         
  -4   0   9          0.05         -0.15         0.42 o                         
  -3   0   9         85.55         90.23         1.37 o                         
  -2   0   9        217.44        212.27         2.67 o                         
  -1   0   9        539.10        529.67         5.12 o                         
   0   0   9        109.48        107.07         1.78 o                         
   1   0   9         66.24         64.60         1.51 o                         
   2   0   9         55.88         66.28         1.46 o                         
   3   0   9        366.85        363.68         4.21 o                         
   4   0   9         38.96         38.28         1.95 o                         
   5   0   9          0.05         -0.25         0.90 o                         
   6   0   9          2.15          0.66         1.17 o                         
   7   0   9         46.22         44.05         2.79 o                         
   8   0   9          0.06         -2.55         2.55 o                         
  -9   1   9          0.04         -0.24         0.80 o                         
  -8   1   9         15.58         15.76         2.11 o                         
  -7   1   9          3.35          3.35         0.67 o                         
  -6   1   9         74.59         81.08         1.96 o                         
  -5   1   9         11.68         15.17         0.62 o                         
  -4   1   9          0.34          0.50         0.28 o                         
  -3   1   9        381.19        385.47         3.41 o                         
  -2   1   9          2.94          2.71         0.49 o                         
  -1   1   9        577.20        569.85         5.79 o                         
   0   1   9         29.48         30.58         1.09 o                         
   1   1   9         29.43         32.42         1.00 o                         
   2   1   9         99.78        111.91         2.37 o                         
   3   1   9          7.83          8.93         0.87 o                         
   4   1   9         17.38         23.39         1.58 o                         
   5   1   9         31.09         31.50         2.23 o                         
   6   1   9         10.90         13.85         1.71 o                         
   7   1   9         29.05         26.32         2.37 o                         
  -9   2   9          2.62         -1.30         1.30 o                         
  -8   2   9         10.91          9.99         1.19 o                         
  -7   2   9         37.58         42.78         1.84 o                         
  -6   2   9         60.95         74.33         1.62 o                         
  -5   2   9          0.09          0.09         0.45 o                         
  -4   2   9         24.02         25.46         1.06 o                         
  -3   2   9        366.63        363.29         4.05 o                         
  -2   2   9        509.81        523.38         5.09 o                         
  -1   2   9        380.30        392.58         4.06 o                         
   0   2   9          0.03          0.13         0.33 o                         
   1   2   9        687.44        691.88         6.37 o                         
   2   2   9         16.12         16.02         1.25 o                         
   3   2   9        192.67        188.87         3.61 o                         
   4   2   9        352.75        365.99         5.79 o                         
   5   2   9         30.81         33.44         2.28 o                         
   6   2   9          2.83          2.97         1.31 o                         
   7   2   9         18.92         19.27         2.09 o                         
  -9   3   9          2.47          4.54         1.23 o                         
  -8   3   9         17.74         19.18         1.43 o                         
  -7   3   9         75.47         74.79         1.91 o                         
  -6   3   9         27.24         34.23         1.25 o                         
  -5   3   9        101.18        101.64         2.04 o                         
  -4   3   9          9.46          9.17         0.95 o                         
  -3   3   9         98.54        101.01         2.27 o                         
  -2   3   9         56.41         57.80         1.83 o                         
  -1   3   9         14.64         12.59         0.99 o                         
   0   3   9         60.76         62.43         1.53 o                         
   1   3   9         97.76         94.56         2.19 o                         
   2   3   9        223.46        217.02         3.85 o                         
   3   3   9         24.75         30.01         1.70 o                         
   4   3   9          9.68          8.44         1.31 o                         
   5   3   9         16.73         20.31         2.14 o                         
   6   3   9         91.37         84.13         3.83 o                         
  -9   4   9         14.73         11.79         1.88 o                         
  -8   4   9          1.66          2.24         0.79 o                         
  -7   4   9        197.35        193.08         3.49 o                         
  -6   4   9         11.26         13.29         1.00 o                         
  -5   4   9          1.47          3.29         0.75 o                         
  -4   4   9         77.66         82.68         2.39 o                         
  -3   4   9        346.48        353.97         4.63 o                         
  -2   4   9        402.00        394.73         5.27 o                         
  -1   4   9         51.89         50.20         1.67 o                         
   0   4   9          2.64          1.62         0.52 o                         
   1   4   9        492.32        534.14         6.03 o                         
   2   4   9          0.12          0.81         0.79 o                         
   3   4   9         22.75         25.30         1.66 o                         
   4   4   9         30.67         25.09         2.16 o                         
   5   4   9         37.76         36.27         3.23 o                         
   6   4   9         20.34         18.19         2.08 o                         
  -8   5   9          4.46          5.21         0.77 o                         
  -7   5   9         57.88         63.20         3.17 o                         
  -6   5   9         99.34        107.07         2.59 o                         
  -5   5   9          5.21          3.83         0.84 o                         
  -4   5   9        143.83        153.70         3.42 o                         
  -3   5   9         27.31         31.93         1.86 o                         
  -2   5   9         21.42         23.74         1.32 o                         
  -1   5   9        820.81        835.12         8.98 o                         
   0   5   9          0.70          0.55         0.53 o                         
   1   5   9        139.39        138.88         3.10 o                         
   2   5   9        158.03        161.75         3.74 o                         
   3   5   9        172.24        179.98         4.90 o                         
   4   5   9         30.55         32.36         2.44 o                         
   5   5   9         72.95         73.64         3.81 o                         
  -8   6   9         28.63         28.23         2.56 o                         
  -7   6   9          0.64         -0.34         0.81 o                         
  -6   6   9          0.19         -1.01         1.01 o                         
  -5   6   9          8.89          8.66         1.18 o                         
  -4   6   9        132.99        131.97         3.24 o                         
  -3   6   9         69.56         75.92         3.43 o                         
  -2   6   9        176.53        178.66         3.14 o                         
  -1   6   9         31.82         40.08         2.34 o                         
   0   6   9         16.53         19.09         1.18 o                         
   1   6   9         25.40         24.04         1.61 o                         
   2   6   9        104.77        104.09         3.28 o                         
   3   6   9          2.42          4.12         1.42 o                         
   4   6   9        184.73        190.47         5.53 o                         
  -7   7   9         26.46         25.76         1.96 o                         
  -6   7   9         91.54         89.51         3.31 o                         
  -5   7   9         78.22         72.41         3.04 o                         
  -4   7   9          0.54          1.64         0.97 o                         
  -3   7   9        170.46        180.43         3.61 o                         
  -2   7   9        222.91        226.65         4.03 o                         
  -1   7   9          0.36         -0.33         1.19 o                         
   0   7   9          6.18          5.22         0.95 o                         
   1   7   9        140.74        152.11         3.86 o                         
   2   7   9          1.29          1.76         1.36 o                         
   3   7   9         37.19         46.15         3.12 o                         
   4   7   9          9.96          9.88         2.48 o                         
  -7   8   9         21.83         20.41         2.31 o                         
  -6   8   9         66.84         66.81         3.02 o                         
  -5   8   9          2.49          6.06         1.60 o                         
  -4   8   9          5.00          2.85         1.16 o                         
  -3   8   9          0.34         -0.89         0.89 o                         
  -2   8   9         18.71         20.40         1.74 o                         
  -1   8   9        132.19        134.92         4.20 o                         
   0   8   9          9.19          5.17         1.11 o                         
   1   8   9          0.04          0.87         1.09 o                         
   2   8   9        110.67        113.96         4.06 o                         
  -6   9   9          1.11         -1.18         1.18 o                         
  -5   9   9         23.88         12.65         2.56 o                         
  -4   9   9        155.20        160.65         3.74 o                         
  -3   9   9          6.88          7.84         1.37 o                         
  -2   9   9        179.28        179.00         5.22 o                         
  -1   9   9         69.81         68.82         3.41 o                         
   0   9   9          0.43          1.08         1.16 o                         
   1   9   9          6.23          4.10         1.50 o                         
  -3  10   9          0.91          3.95         1.89 o                         
  -2  10   9         23.40         18.91         2.96 o                         
  -1  10   9          2.32         -4.31         4.31 o                         
   1 -12  10          9.08          1.56         5.11 o                         
  -2 -11  10         31.30         23.92         3.06 o                         
  -1 -11  10          6.14          4.87         2.00 o                         
   0 -11  10          5.75          0.40         1.97 o                         
   1 -11  10        114.20        121.93         4.67 o                         
   2 -11  10        107.30        111.88         4.37 o                         
   3 -11  10         17.64         19.53         2.00 o                         
   4 -11  10          0.06         -1.30         1.30 o                         
   5 -11  10         13.25         12.20         2.23 o                         
  -3 -10  10         65.14         58.48         3.52 o                         
  -2 -10  10          0.15         -1.45         1.45 o                         
  -1 -10  10        258.09        255.77         6.27 o                         
   0 -10  10        117.41        112.63         4.81 o                         
   1 -10  10         20.68         18.26         1.98 o                         
   2 -10  10         10.94         11.09         1.64 o                         
   3 -10  10        324.06        305.55         6.59 o                         
   4 -10  10        118.44        123.79         4.41 o                         
   5 -10  10          7.39          5.89         1.48 o                         
   6 -10  10         29.85         26.02         2.10 o                         
  -4  -9  10         72.07         80.00         4.10 o                         
  -3  -9  10         55.65         58.34         2.70 o                         
  -2  -9  10         34.90         40.41         2.36 o                         
  -1  -9  10          1.20          1.62         1.16 o                         
   0  -9  10         57.30         58.58         2.65 o                         
   1  -9  10         94.95         88.29         2.72 o                         
   2  -9  10        106.83         96.88         2.75 o                         
   3  -9  10        166.02        181.19         5.21 o                         
   4  -9  10          0.47          1.84         0.80 o                         
   5  -9  10          9.35          8.23         1.18 o                         
   6  -9  10        102.02        100.02         3.27 o                         
  -5  -8  10         26.34         27.85         1.73 o                         
  -4  -8  10          0.12         -1.06         1.06 o                         
  -3  -8  10         61.57         63.05         2.28 o                         
  -2  -8  10         10.37         12.41         1.62 o                         
  -1  -8  10          0.86          1.98         0.94 o                         
   0  -8  10         53.87         48.75         2.29 o                         
   1  -8  10         33.22         28.62         1.64 o                         
   2  -8  10        159.84        166.68         3.18 o                         
   3  -8  10         24.51         25.88         1.63 o                         
   4  -8  10         16.11         20.13         1.65 o                         
   5  -8  10         62.75         66.50         2.25 o                         
   6  -8  10          1.88          0.71         1.07 o                         
   7  -8  10          8.74          6.89         1.78 o                         
  -6  -7  10          8.47          8.17         1.33 o                         
  -5  -7  10          0.01          0.05         0.63 o                         
  -4  -7  10        458.24        466.18        10.79 o                         
  -3  -7  10        213.11        212.36         3.63 o                         
  -2  -7  10        284.73        280.94         4.45 o                         
  -1  -7  10        253.08        247.16         4.76 o                         
   0  -7  10        339.79        367.84         6.02 o                         
   1  -7  10        170.65        177.69         2.97 o                         
   2  -7  10        168.44        165.18         3.22 o                         
   3  -7  10         58.74         53.52         1.81 o                         
   4  -7  10        393.76        398.67         5.44 o                         
   5  -7  10         12.85         19.04         2.06 o                         
   6  -7  10         45.28         43.17         2.48 o                         
   7  -7  10          0.12         -1.16         1.16 o                         
  -6  -6  10         12.18          9.67         1.65 o                         
  -5  -6  10         96.29         93.68         2.15 o                         
  -4  -6  10         25.68         24.70         1.44 o                         
  -3  -6  10         14.35         14.12         0.99 o                         
  -2  -6  10          2.27          3.83         0.70 o                         
  -1  -6  10        184.03        199.73         4.59 o                         
   0  -6  10         32.67         30.15         1.61 o                         
   1  -6  10         51.08         43.61         1.51 o                         
   2  -6  10         68.97         58.77         1.79 o                         
   3  -6  10        912.22        918.61         8.14 o                         
   4  -6  10         36.44         33.49         2.02 o                         
   5  -6  10          0.63          0.13         0.94 o                         
   6  -6  10         32.46         38.71         2.41 o                         
   7  -6  10          2.48          3.87         1.43 o                         
  -7  -5  10         12.54         11.19         2.32 o                         
  -6  -5  10        166.08        162.79         3.18 o                         
  -5  -5  10         69.26         68.25         1.92 o                         
  -4  -5  10        124.91        130.75         1.84 o                         
  -3  -5  10          1.61          2.47         0.63 o                         
  -2  -5  10          6.98          6.85         1.00 o                         
  -1  -5  10          1.37          2.17         0.57 o                         
   0  -5  10         13.35         17.30         1.21 o                         
   1  -5  10         13.83         16.12         1.14 o                         
   2  -5  10        177.42        164.75         2.74 o                         
   3  -5  10         67.97         64.34         1.98 o                         
   4  -5  10         34.12         35.68         1.83 o                         
   5  -5  10         61.53         67.03         2.73 o                         
   6  -5  10          0.00         -0.01         0.99 o                         
   7  -5  10          2.13          2.18         1.18 o                         
  -7  -4  10         71.03         71.01         2.51 o                         
  -6  -4  10         44.16         49.57         2.33 o                         
  -5  -4  10         37.17         39.85         1.44 o                         
  -4  -4  10        794.74        783.88        10.97 o                         
  -3  -4  10        366.89        366.73         4.73 o                         
  -2  -4  10        130.11        115.94         1.91 o                         
  -1  -4  10         12.24         17.71         1.24 o                         
   0  -4  10        720.15        737.18         8.23 o                         
   1  -4  10         66.59         67.85         1.78 o                         
   2  -4  10        270.91        266.63         3.76 o                         
   3  -4  10          0.62          1.70         0.62 o                         
   4  -4  10        108.49        102.50         3.21 o                         
   5  -4  10          0.42          1.81         0.94 o                         
   6  -4  10          3.82          3.03         1.12 o                         
   7  -4  10          0.91         -0.33         1.08 o                         
  -8  -3  10          2.83          2.77         1.59 o                         
  -7  -3  10         10.12          6.57         2.26 o                         
  -6  -3  10         29.94         34.37         2.71 o                         
  -5  -3  10        103.47        108.90         2.52 o                         
  -4  -3  10        185.37        174.96         3.15 o                         
  -3  -3  10        147.07        137.80         2.06 o                         
  -2  -3  10          8.26          8.14         0.91 o                         
  -1  -3  10        718.99        744.71         6.85 o                         
   0  -3  10        150.44        162.96         4.10 o                         
   1  -3  10         15.41         19.88         1.39 o                         
   2  -3  10          3.71          4.50         0.77 o                         
   3  -3  10       1198.92       1176.61         9.85 o                         
   4  -3  10         79.14         80.35         2.50 o                         
   5  -3  10        144.17        141.04         4.05 o                         
   6  -3  10          1.91          5.33         1.35 o                         
   7  -3  10          0.38         -1.18         1.18 o                         
  -8  -2  10          1.80          1.08         1.44 o                         
  -7  -2  10         16.65         16.61         2.11 o                         
  -6  -2  10        108.75        105.48         4.14 o                         
  -5  -2  10          0.45          0.35         0.44 o                         
  -4  -2  10        535.11        535.09         6.41 o                         
  -3  -2  10          0.73          1.45         0.31 o                         
  -2  -2  10         37.87         39.43         1.35 o                         
  -1  -2  10          1.33          1.04         0.50 o                         
   0  -2  10        277.73        282.63         4.09 o                         
   1  -2  10        211.68        209.27         3.05 o                         
   2  -2  10        209.48        190.03         3.20 o                         
   3  -2  10        455.05        413.83         5.06 o                         
   4  -2  10          2.98          2.28         0.85 o                         
   5  -2  10        151.94        154.70         3.88 o                         
   6  -2  10         19.05         23.81         2.00 o                         
   7  -2  10          0.12          1.84         1.24 o                         
  -8  -1  10          1.20          0.39         1.26 o                         
  -7  -1  10         12.02         11.02         2.94 o                         
  -6  -1  10          0.30          0.86         1.74 o                         
  -5  -1  10         97.03        105.69         2.63 o                         
  -4  -1  10        118.65        119.15         1.68 o                         
  -3  -1  10        481.00        467.92         4.77 o                         
  -2  -1  10          2.16          1.16         0.56 o                         
  -1  -1  10        566.77        580.81         6.38 o                         
   0  -1  10        208.49        213.88         3.53 o                         
   1  -1  10        225.77        218.55         3.19 o                         
   2  -1  10         44.35         38.39         1.58 o                         
   3  -1  10        192.89        189.16         2.91 o                         
   4  -1  10         20.77         21.61         1.72 o                         
   5  -1  10        101.63        106.13         3.29 o                         
   6  -1  10          0.69          1.36         1.13 o                         
   7  -1  10          4.33          2.74         1.32 o                         
  -8   0  10          0.23          1.28         0.77 o                         
  -7   0  10          1.42         -0.45         0.72 o                         
  -6   0  10          4.77          5.48         0.69 o                         
  -5   0  10        112.07        117.77         2.66 o                         
  -4   0  10        728.09        722.94         6.67 o                         
  -3   0  10        395.96        358.96         3.38 o                         
  -2   0  10          0.77          0.92         0.46 o                         
  -1   0  10        362.87        376.18         4.50 o                         
   0   0  10        219.88        235.52         2.87 o                         
   1   0  10         11.45         13.04         0.98 o                         
   2   0  10         62.23         59.52         1.34 o                         
   3   0  10         95.73         98.54         2.21 o                         
   4   0  10        325.94        322.54         5.59 o                         
   5   0  10        210.44        211.40         5.39 o                         
   6   0  10         50.25         50.28         2.86 o                         
   7   0  10         60.48         65.12         3.05 o                         
  -8   1  10          9.14          9.14         1.36 o                         
  -7   1  10          2.21          1.77         1.04 o                         
  -6   1  10          4.26          3.31         0.77 o                         
  -5   1  10        120.33        117.06         1.78 o                         
  -4   1  10        394.05        376.13         3.49 o                         
  -3   1  10         29.80         28.41         1.11 o                         
  -2   1  10          4.01          3.16         0.77 o                         
  -1   1  10          0.71          1.44         0.74 o                         
   0   1  10        456.32        452.96         4.94 o                         
   1   1  10          1.22          2.55         0.34 o                         
   2   1  10        555.70        563.74         5.33 o                         
   3   1  10        370.71        347.33         5.06 o                         
   4   1  10          3.11          3.92         1.02 o                         
   5   1  10         26.97         23.09         1.80 o                         
   6   1  10         48.49         57.09         3.19 o                         
   7   1  10         16.56          9.75         6.19 o                         
  -8   2  10          0.58          1.40         1.63 o                         
  -7   2  10          8.52         12.09         1.16 o                         
  -6   2  10         53.98         48.41         1.70 o                         
  -5   2  10        280.85        289.12         4.42 o                         
  -4   2  10        248.38        241.80         3.52 o                         
  -3   2  10         53.54         49.71         1.55 o                         
  -2   2  10        132.29        124.64         3.11 o                         
  -1   2  10        409.43        404.68         5.07 o                         
   0   2  10        805.88        797.74         7.05 o                         
   1   2  10        197.69        200.44         2.96 o                         
   2   2  10         28.54         21.10         1.27 o                         
   3   2  10        862.03        875.53         9.90 o                         
   4   2  10         91.73         93.63         2.98 o                         
   5   2  10         68.93         79.32         3.74 o                         
   6   2  10          8.70          7.44         1.59 o                         
  -8   3  10          0.46          2.15         1.22 o                         
  -7   3  10          0.09          0.69         0.69 o                         
  -6   3  10          0.39          1.01         0.62 o                         
  -5   3  10        366.20        370.47         4.66 o                         
  -4   3  10        470.96        469.58         5.69 o                         
  -3   3  10        369.79        368.48         5.00 o                         
  -2   3  10         99.74        100.52         2.72 o                         
  -1   3  10          3.46          5.26         0.66 o                         
   0   3  10        101.82        111.85         3.41 o                         
   1   3  10         10.87          8.47         0.98 o                         
   2   3  10          3.91          2.14         0.89 o                         
   3   3  10         10.76          7.31         1.17 o                         
   4   3  10        312.97        316.30         5.81 o                         
   5   3  10         51.60         56.61         2.87 o                         
   6   3  10          1.64          2.01         1.59 o                         
  -8   4  10         17.58         19.45         2.13 o                         
  -7   4  10          4.01          6.09         1.10 o                         
  -6   4  10          0.17          0.38         0.90 o                         
  -5   4  10         10.99          9.75         1.01 o                         
  -4   4  10         28.72         26.64         1.45 o                         
  -3   4  10        681.99        671.26         7.73 o                         
  -2   4  10        197.10        195.63         4.43 o                         
  -1   4  10          0.02         -0.42         0.60 o                         
   0   4  10        134.28        141.63         3.25 o                         
   1   4  10          9.89         13.30         1.58 o                         
   2   4  10        118.20        125.65         3.10 o                         
   3   4  10        102.24         96.18         2.98 o                         
   4   4  10         13.99         10.39         1.58 o                         
   5   4  10         33.39         31.90         2.70 o                         
  -8   5  10         17.26         16.60         1.68 o                         
  -7   5  10        123.49        128.12         3.35 o                         
  -6   5  10         21.97         25.62         2.57 o                         
  -5   5  10         13.46         14.73         1.28 o                         
  -4   5  10        773.55        756.65         9.22 o                         
  -3   5  10          2.77          3.25         0.89 o                         
  -2   5  10         97.71         92.25         3.34 o                         
  -1   5  10        117.31        126.93         3.10 o                         
   0   5  10       1352.59       1380.32        12.84 o                         
   1   5  10         64.36         71.24         2.49 o                         
   2   5  10        299.75        285.95         5.26 o                         
   3   5  10        253.13        241.05         5.64 o                         
   4   5  10         87.48         94.50         3.73 o                         
  -7   6  10         13.05         12.60         1.63 o                         
  -6   6  10         41.61         40.46         2.33 o                         
  -5   6  10        154.66        160.44         7.96 o                         
  -4   6  10         54.88         52.41         2.49 o                         
  -3   6  10        155.80        151.79         3.89 o                         
  -2   6  10         28.06         35.01         1.77 o                         
  -1   6  10         34.54         34.47         2.04 o                         
   0   6  10         25.86         22.52         1.78 o                         
   1   6  10         54.51         49.66         2.53 o                         
   2   6  10          3.40          2.16         1.24 o                         
   3   6  10        166.77        182.31         4.84 o                         
   4   6  10         23.79         26.77         6.06 o                         
  -6   7  10         35.14         30.93         2.16 o                         
  -5   7  10         81.17         76.17         3.02 o                         
  -4   7  10         10.48         10.44         1.43 o                         
  -3   7  10        242.92        234.87         5.68 o                         
  -2   7  10        118.95        124.84         3.62 o                         
  -1   7  10          0.05          0.07         1.25 o                         
   0   7  10          8.17          6.18         1.73 o                         
   1   7  10         44.44         52.23         2.68 o                         
   2   7  10          2.09          1.55         1.33 o                         
  -5   8  10          8.64         13.70         2.56 o                         
  -4   8  10        237.77        226.74         6.74 o                         
  -3   8  10        141.59        140.62         3.31 o                         
  -2   8  10        115.33         89.78         3.46 o                         
  -1   8  10         36.02         36.00         2.79 o                         
   0   8  10        469.25        473.22         9.32 o                         
   1   8  10          3.54          1.16         1.45 o                         
  -4   9  10          7.41         11.49         2.51 o                         
  -3   9  10         70.42         62.13         8.37 o                         
  -2   9  10        119.39        125.65         5.92 o                         
  -1   9  10         96.74        100.64         4.98 o                         
   0 -11  11          5.14          7.92         2.31 o                         
   1 -11  11         35.53         24.46         4.52 o                         
   2 -11  11         50.27         63.89         6.96 o                         
   3 -11  11         10.79          9.12         2.80 o                         
  -2 -10  11         28.63         26.54         3.45 o                         
  -1 -10  11         14.75         11.94         3.23 o                         
   0 -10  11        107.51        105.52         3.67 o                         
   1 -10  11         31.16         35.12         2.38 o                         
   2 -10  11          0.05         -0.09         1.11 o                         
   3 -10  11         25.77         34.61         2.70 o                         
   4 -10  11         11.96         18.27         1.92 o                         
  -3  -9  11         23.54         28.91         2.94 o                         
  -2  -9  11        131.81        143.18         4.29 o                         
  -1  -9  11          8.32          8.60         1.59 o                         
   0  -9  11          0.08          2.25         1.83 o                         
   1  -9  11          4.68          4.39         1.39 o                         
   2  -9  11         38.80         36.00         2.15 o                         
   3  -9  11         16.35         19.54         1.83 o                         
   4  -9  11          3.09          1.64         1.13 o                         
   5  -9  11         13.75         18.66         2.18 o                         
  -4  -8  11         28.77         27.02         2.69 o                         
  -3  -8  11          1.02          1.08         1.22 o                         
  -2  -8  11         56.77         49.00         2.63 o                         
  -1  -8  11          1.83          0.48         0.88 o                         
   0  -8  11          1.50          0.60         0.97 o                         
   1  -8  11          5.81          8.53         1.39 o                         
   2  -8  11          1.56          1.95         1.22 o                         
   3  -8  11         26.53         29.09         1.76 o                         
   4  -8  11         23.57         21.22         1.36 o                         
   5  -8  11        141.07        142.53         3.65 o                         
   6  -8  11          0.01          0.18         0.92 o                         
  -5  -7  11         16.77         17.23         2.17 o                         
  -4  -7  11         86.17         93.44         5.50 o                         
  -3  -7  11         14.42         14.38         1.12 o                         
  -2  -7  11        179.36        177.68         3.73 o                         
  -1  -7  11         12.12         11.32         1.21 o                         
   0  -7  11        264.84        274.81         6.32 o                         
   1  -7  11        401.28        405.51        12.24 o                         
   2  -7  11        111.59        112.00         3.13 o                         
   3  -7  11         94.22         93.67         1.89 o                         
   4  -7  11         16.28         13.82         1.49 o                         
   5  -7  11         86.83        109.11         4.10 o                         
   6  -7  11         20.56         18.11         1.82 o                         
  -6  -6  11         92.38         92.59         2.96 o                         
  -5  -6  11         30.72         28.72         1.76 o                         
  -4  -6  11          7.56          4.39         0.76 o                         
  -3  -6  11         23.37         25.11         1.32 o                         
  -2  -6  11        114.39        115.76         2.95 o                         
  -1  -6  11        288.32        287.29         5.03 o                         
   0  -6  11        254.98        261.83         4.79 o                         
   1  -6  11         13.62         16.98         1.99 o                         
   2  -6  11        162.56        153.97         4.65 o                         
   3  -6  11          2.30          3.02         0.81 o                         
   4  -6  11         56.43         45.26         2.02 o                         
   5  -6  11         22.05         22.36         1.66 o                         
   6  -6  11          1.28          1.26         1.10 o                         
  -6  -5  11         83.15         83.67         3.29 o                         
  -5  -5  11          3.78          1.37         0.88 o                         
  -4  -5  11          1.32         -0.11         0.78 o                         
  -3  -5  11         13.45         17.65         0.98 o                         
  -2  -5  11        103.62        109.33         2.02 o                         
  -1  -5  11        224.51        213.74         4.38 o                         
   0  -5  11         52.17         51.97         2.96 o                         
   1  -5  11         23.99         22.92         2.56 o                         
   2  -5  11        181.14        185.56         5.06 o                         
   3  -5  11         28.99         33.03         1.49 o                         
   4  -5  11          0.20         -0.79         0.79 o                         
   5  -5  11        101.18         93.19         3.34 o                         
   6  -5  11        115.19        122.13         3.68 o                         
   7  -5  11        103.69        103.77         3.65 o                         
  -7  -4  11         48.29         48.17         1.97 o                         
  -6  -4  11         34.42         42.76         2.53 o                         
  -5  -4  11          0.34         -0.62         0.81 o                         
  -4  -4  11          0.43          0.76         0.62 o                         
  -3  -4  11        558.72        564.21         5.05 o                         
  -2  -4  11        373.61        363.66         5.17 o                         
  -1  -4  11         89.12         87.93         2.60 o                         
   0  -4  11        235.55        229.66         3.78 o                         
   1  -4  11        798.06        803.73         8.64 o                         
   2  -4  11        139.60        137.13         3.28 o                         
   3  -4  11        129.98        130.21         2.44 o                         
   4  -4  11         95.20         84.99         2.83 o                         
   5  -4  11        146.71        170.60         4.06 o                         
   6  -4  11          0.29          1.25         1.12 o                         
   7  -4  11         66.18         65.96         3.11 o                         
  -7  -3  11          1.73          1.18         1.30 o                         
  -6  -3  11         97.08        102.74         2.23 o                         
  -5  -3  11         27.55         24.40         1.31 o                         
  -4  -3  11         13.69         13.23         1.10 o                         
  -3  -3  11          2.15          2.06         0.67 o                         
  -2  -3  11         14.78         15.15         0.99 o                         
  -1  -3  11        449.66        444.43         6.34 o                         
   0  -3  11        530.06        521.93         6.14 o                         
   1  -3  11         56.11         51.75         1.85 o                         
   2  -3  11          2.19          2.79         0.75 o                         
   3  -3  11        102.03        105.94         3.08 o                         
   4  -3  11        150.47        137.69         3.44 o                         
   5  -3  11         48.53         58.41         2.46 o                         
   6  -3  11          1.35          1.96         1.10 o                         
   7  -3  11          0.07          0.75         1.41 o                         
  -7  -2  11         27.02         28.14         2.56 o                         
  -6  -2  11         63.37         65.88         1.70 o                         
  -5  -2  11        166.71        155.54         3.08 o                         
  -4  -2  11         17.71         18.58         0.97 o                         
  -3  -2  11         99.88        104.93         2.86 o                         
  -2  -2  11        188.83        186.07         2.83 o                         
  -1  -2  11        541.23        534.69         6.18 o                         
   0  -2  11        138.74        133.73         3.19 o                         
   1  -2  11         48.01         51.14         1.75 o                         
   2  -2  11        262.08        262.06         3.98 o                         
   3  -2  11         56.81         55.44         1.33 o                         
   4  -2  11         19.37         13.66         1.34 o                         
   5  -2  11          0.86          0.47         1.13 o                         
   6  -2  11         54.82         57.31         2.89 o                         
   7  -2  11        152.78        156.05        13.52 o                         
  -7  -1  11         44.66         52.93         2.94 o                         
  -6  -1  11        381.56        403.47         5.30 o                         
  -5  -1  11         19.10         14.03         1.30 o                         
  -4  -1  11         20.13         20.78         0.82 o                         
  -3  -1  11        623.96        623.73         6.89 o                         
  -2  -1  11        113.55        107.72         2.25 o                         
  -1  -1  11        514.52        507.25         5.66 o                         
   0  -1  11          7.31         11.79         1.22 o                         
   1  -1  11        364.21        353.57         4.87 o                         
   2  -1  11         73.71         74.22         2.21 o                         
   3  -1  11         59.98         59.84         1.60 o                         
   4  -1  11          7.57          8.71         1.16 o                         
   5  -1  11        134.15        141.96         4.02 o                         
   6  -1  11         19.15         22.03         2.04 o                         
  -8   0  11         23.78         21.73         3.02 o                         
  -7   0  11          1.38          3.66         1.39 o                         
  -6   0  11         11.34         15.92         1.17 o                         
  -5   0  11          0.00          0.23         0.62 o                         
  -4   0  11          0.03          0.02         0.38 o                         
  -3   0  11         24.37         24.31         0.99 o                         
  -2   0  11        243.03        239.51         3.71 o                         
  -1   0  11          0.24          0.10         0.82 o                         
   0   0  11        308.59        307.73         5.33 o                         
   1   0  11        424.84        414.85         4.75 o                         
   2   0  11        380.54        387.07         5.04 o                         
   3   0  11          1.20          2.04         1.03 o                         
   4   0  11        123.85        117.47         3.52 o                         
   5   0  11         44.66         55.84         2.77 o                         
   6   0  11         31.37         28.36         2.35 o                         
  -8   1  11        120.81        119.71         3.86 o                         
  -7   1  11         96.15         97.00         2.93 o                         
  -6   1  11         22.17         21.97         1.35 o                         
  -5   1  11        104.48         98.84         1.76 o                         
  -4   1  11         61.31         59.16         1.98 o                         
  -3   1  11        327.33        331.97         4.60 o                         
  -2   1  11        209.28        209.75         3.78 o                         
  -1   1  11        518.83        505.16         6.04 o                         
   0   1  11        142.95        129.27         2.36 o                         
   1   1  11        197.16        194.59         3.17 o                         
   2   1  11        264.19        276.31         3.41 o                         
   3   1  11         15.79         16.98         1.18 o                         
   4   1  11        146.35        133.81         3.59 o                         
   5   1  11          3.40          4.16         1.28 o                         
   6   1  11         99.46        100.69         3.93 o                         
  -7   2  11         90.65         91.54         2.39 o                         
  -6   2  11        283.49        292.57         6.02 o                         
  -5   2  11         17.31         14.73         1.42 o                         
  -4   2  11         57.82         56.10         1.74 o                         
  -3   2  11         18.75         20.56         1.14 o                         
  -2   2  11         19.41         27.64         2.37 o                         
  -1   2  11        811.58        816.12        12.40 o                         
   0   2  11         28.10         31.56         1.56 o                         
   1   2  11         53.37         51.79         1.35 o                         
   2   2  11          3.49          5.24         0.83 o                         
   3   2  11          7.35         10.34         1.60 o                         
   4   2  11         22.35         25.39         1.86 o                         
   5   2  11         42.07         35.96         2.56 o                         
  -7   3  11          4.55          5.21         1.66 o                         
  -6   3  11         69.33         76.21         2.24 o                         
  -5   3  11          9.36          9.24         1.17 o                         
  -4   3  11          3.03          2.41         0.85 o                         
  -3   3  11        161.99        161.94         3.48 o                         
  -2   3  11        296.78        301.27         5.34 o                         
  -1   3  11         50.38         50.55         1.97 o                         
   0   3  11         26.42         29.19         1.53 o                         
   1   3  11        300.58        296.35         4.11 o                         
   2   3  11        137.34        143.05         3.21 o                         
   3   3  11          6.65          5.82         1.04 o                         
   4   3  11         17.59         17.96         1.58 o                         
   5   3  11          2.50          1.23         1.60 o                         
  -7   4  11          4.17          2.27         0.85 o                         
  -6   4  11        117.02        109.65         3.12 o                         
  -5   4  11          0.25          0.26         0.80 o                         
  -4   4  11        138.23        143.56         3.11 o                         
  -3   4  11         34.11         36.48         1.72 o                         
  -2   4  11         61.16         61.54         2.49 o                         
  -1   4  11         95.55         92.94         2.48 o                         
   0   4  11         26.76         25.20         1.54 o                         
   1   4  11         55.61         51.35         1.94 o                         
   2   4  11         85.26         98.86         3.00 o                         
   3   4  11         15.10         12.96         1.47 o                         
   4   4  11         45.99         44.57         2.92 o                         
  -7   5  11          6.60          6.90         1.20 o                         
  -6   5  11        212.14        214.00         6.04 o                         
  -5   5  11         14.06         10.95         1.28 o                         
  -4   5  11          2.94          5.71         1.16 o                         
  -3   5  11         26.85         25.63         1.63 o                         
  -2   5  11          7.06          9.36         1.77 o                         
  -1   5  11        115.71        124.52         2.76 o                         
   0   5  11          0.03          0.51         0.87 o                         
   1   5  11         27.59         27.56         1.68 o                         
   2   5  11         16.50         16.38         1.53 o                         
   3   5  11          4.00          2.12         1.47 o                         
  -6   6  11         12.06         11.89         1.47 o                         
  -5   6  11          3.73          1.53         1.15 o                         
  -4   6  11         15.18         19.22         1.54 o                         
  -3   6  11         38.56         35.27         2.03 o                         
  -2   6  11         98.66        108.65         4.73 o                         
  -1   6  11        104.02         93.89         2.90 o                         
   0   6  11          0.00         -0.72         1.55 o                         
   1   6  11         47.43         43.28         2.44 o                         
   2   6  11          2.10          5.07         2.80 o                         
  -5   7  11          0.15          0.03         1.20 o                         
  -4   7  11         26.27         33.90         2.56 o                         
  -3   7  11         25.03         23.07         2.38 o                         
  -2   7  11          0.08         -1.05         1.05 o                         
  -1   7  11         14.53         10.28         2.43 o                         
   0   7  11          6.46          4.45         1.67 o                         
   1   7  11          0.05          1.67         1.51 o                         
  -3   8  11         34.78         31.57         4.10 o                         
  -2   8  11          7.38          3.42         3.93 o                         
  -1   8  11          4.54          7.13         4.00 o                         
   0 -10  12         74.73         76.48         4.99 o                         
   1 -10  12        138.69        154.54         7.58 o                         
   2 -10  12         22.83         12.01         3.65 o                         
  -2  -9  12          0.02         -0.69         1.41 o                         
  -1  -9  12        296.54        306.31         7.90 o                         
   0  -9  12         30.32         31.80         3.58 o                         
   1  -9  12         56.40         52.46         3.84 o                         
   2  -9  12         34.73         28.15         2.10 o                         
   3  -9  12        286.31        282.43         6.77 o                         
   4  -9  12          2.26          4.60         1.71 o                         
  -3  -8  12         40.51         47.99         2.76 o                         
  -2  -8  12          1.75          5.49         2.81 o                         
  -1  -8  12         13.46         15.53         1.49 o                         
   0  -8  12          6.62          1.15         1.39 o                         
   1  -8  12        170.39        176.31         6.30 o                         
   2  -8  12         39.19         35.68         1.90 o                         
   3  -8  12          3.93          5.37         1.19 o                         
   4  -8  12         68.52         61.67         2.81 o                         
   5  -8  12         11.75         11.49         1.29 o                         
  -4  -7  12        210.27        205.65         4.09 o                         
  -3  -7  12         85.10         84.82         3.30 o                         
  -2  -7  12         34.82         30.85         2.39 o                         
  -1  -7  12          0.96          1.39         0.91 o                         
   0  -7  12         97.76         95.26         3.73 o                         
   1  -7  12         34.12         39.10         4.33 o                         
   2  -7  12         42.50         41.64         3.24 o                         
   3  -7  12          4.43          3.56         0.98 o                         
   4  -7  12          3.71          1.82         2.41 o                         
   5  -7  12          1.10          0.99         1.72 o                         
  -5  -6  12         39.97         42.01         2.94 o                         
  -4  -6  12         60.45         55.41         2.91 o                         
  -3  -6  12         36.15         31.79         1.64 o                         
  -2  -6  12        168.59        179.33         3.80 o                         
  -1  -6  12        587.83        612.71        11.39 o                         
   0  -6  12        173.73        177.23         5.01 o                         
   1  -6  12         49.69         52.17         3.57 o                         
   2  -6  12          2.63          4.77         1.25 o                         
   3  -6  12        216.83        179.60         4.08 o                         
   4  -6  12         43.94         49.82         2.07 o                         
   5  -6  12          9.22         12.80         1.71 o                         
   6  -6  12         17.38         14.08         5.33 o                         
  -5  -5  12          6.41         12.72         1.86 o                         
  -4  -5  12         36.21         32.23         1.90 o                         
  -3  -5  12         22.66         25.92         1.16 o                         
  -2  -5  12          0.02          0.45         1.24 o                         
  -1  -5  12          5.85          6.50         1.57 o                         
   0  -5  12          0.13          0.42         1.04 o                         
   1  -5  12        137.46        149.85         5.94 o                         
   2  -5  12          9.79          6.86         1.20 o                         
   3  -5  12         48.37         43.87         2.01 o                         
   4  -5  12          3.12          3.38         1.25 o                         
   5  -5  12         11.78          9.78         1.61 o                         
   6  -5  12         32.50         36.07         2.08 o                         
  -6  -4  12          0.63          1.54         0.90 o                         
  -5  -4  12        114.23        112.50         2.75 o                         
  -4  -4  12         66.27         67.42         1.91 o                         
  -3  -4  12          4.15          3.75         0.75 o                         
  -2  -4  12          1.71          0.15         0.77 o                         
  -1  -4  12         67.00         74.32         2.72 o                         
   0  -4  12          0.40         -0.59         0.80 o                         
   1  -4  12         31.70         30.98         2.28 o                         
   2  -4  12         29.71         23.01         1.74 o                         
   3  -4  12          6.95          7.32         1.33 o                         
   4  -4  12         12.78         13.67         1.26 o                         
   5  -4  12         44.16         35.31         3.42 o                         
   6  -4  12          5.05          7.07         1.44 o                         
  -6  -3  12          7.14          5.52         1.20 o                         
  -5  -3  12          6.99          5.50         1.01 o                         
  -4  -3  12        214.61        205.74         2.84 o                         
  -3  -3  12         56.41         49.46         1.85 o                         
  -2  -3  12         95.65        104.70         2.30 o                         
  -1  -3  12         97.28        103.12         2.36 o                         
   0  -3  12        269.34        297.48         4.55 o                         
   1  -3  12          0.99          1.92         1.31 o                         
   2  -3  12         33.37         29.71         1.69 o                         
   3  -3  12          0.37          1.57         1.00 o                         
   4  -3  12        107.98         99.75         3.21 o                         
   5  -3  12         71.90         76.32         2.82 o                         
   6  -3  12          2.92          4.55         1.14 o                         
  -6  -2  12          2.31          2.00         0.97 o                         
  -5  -2  12          0.09          0.06         0.62 o                         
  -4  -2  12          0.11          0.52         0.53 o                         
  -3  -2  12         15.42         14.02         0.93 o                         
  -2  -2  12         20.57         24.93         1.57 o                         
  -1  -2  12         55.41         64.28         2.02 o                         
   0  -2  12         26.06         27.59         1.56 o                         
   1  -2  12          0.03         -0.56         0.56 o                         
   2  -2  12         59.64         59.24         1.96 o                         
   3  -2  12         76.67         66.00         2.84 o                         
   4  -2  12         20.93         22.31         1.51 o                         
   5  -2  12         13.75         13.76         1.85 o                         
   6  -2  12         17.83         16.69         1.70 o                         
  -7  -1  12          0.16          1.26         0.89 o                         
  -6  -1  12         40.99         40.72         1.96 o                         
  -5  -1  12         89.05         88.72         2.34 o                         
  -4  -1  12        188.30        182.76         2.71 o                         
  -3  -1  12          1.66          1.13         0.60 o                         
  -2  -1  12          0.37         -0.27         0.60 o                         
  -1  -1  12         80.67         85.56         2.30 o                         
   0  -1  12        269.34        285.24         4.98 o                         
   1  -1  12          1.01          1.97         0.72 o                         
   2  -1  12          1.40          3.27         0.89 o                         
   3  -1  12         99.01         91.13         3.30 o                         
   4  -1  12         43.37         38.49         2.04 o                         
   5  -1  12          0.05          2.91         1.35 o                         
  -7   0  12         12.64         13.50         1.24 o                         
  -6   0  12         18.38         13.10         1.14 o                         
  -5   0  12         73.53         78.21         2.12 o                         
  -4   0  12        123.39        121.88         2.11 o                         
  -3   0  12         45.08         37.29         1.68 o                         
  -2   0  12          6.41          4.37         0.74 o                         
  -1   0  12         66.08         73.95         2.22 o                         
   0   0  12        148.11        168.76         3.67 o                         
   1   0  12         59.64         64.05         1.97 o                         
   2   0  12          5.24          1.89         0.96 o                         
   3   0  12         10.45          7.20         1.30 o                         
   4   0  12        119.61        123.06         3.34 o                         
   5   0  12          1.62         -0.07         1.26 o                         
  -7   1  12         26.42         26.20         1.58 o                         
  -6   1  12         61.22         59.49         2.89 o                         
  -5   1  12          0.66          0.66         0.52 o                         
  -4   1  12          6.11         11.57         1.74 o                         
  -3   1  12         54.22         48.69         2.04 o                         
  -2   1  12          4.49          5.76         1.14 o                         
  -1   1  12         69.97         78.04         3.02 o                         
   0   1  12          9.59         11.47         1.26 o                         
   1   1  12         19.16         16.15         2.19 o                         
   2   1  12          1.21          1.51         0.89 o                         
   3   1  12          1.64          2.27         0.86 o                         
   4   1  12          1.05          1.36         1.21 o                         
   5   1  12         40.60         36.25         2.91 o                         
  -7   2  12         11.89         11.57         1.57 o                         
  -6   2  12          1.23          1.07         1.19 o                         
  -5   2  12          0.01          0.64         0.95 o                         
  -4   2  12        280.10        260.54         4.95 o                         
  -3   2  12          9.87         12.47         1.39 o                         
  -2   2  12         21.19         20.90         1.79 o                         
  -1   2  12          1.87          0.64         1.39 o                         
   0   2  12        253.42        278.64         4.88 o                         
   1   2  12          2.60          2.40         1.06 o                         
   2   2  12         43.41         37.81         1.41 o                         
   3   2  12          1.88         -0.14         0.82 o                         
   4   2  12         17.42         15.98         1.82 o                         
  -6   3  12          2.50          0.28         0.82 o                         
  -5   3  12         10.71          6.82         1.58 o                         
  -4   3  12          8.15          7.57         1.19 o                         
  -3   3  12          2.10          4.40         2.00 o                         
  -2   3  12         20.76         22.02         2.63 o                         
  -1   3  12        262.21        272.09         6.75 o                         
   0   3  12          7.96          4.62         0.96 o                         
   1   3  12        163.16        158.75         2.89 o                         
   2   3  12          4.84          8.21         1.16 o                         
   3   3  12         76.13         73.62         2.90 o                         
   4   3  12          9.52         10.25         1.83 o                         
  -6   4  12        129.69        126.61         3.21 o                         
  -5   4  12         72.24         72.14         3.06 o                         
  -4   4  12         20.38         21.61         2.03 o                         
  -3   4  12          7.00          5.87         1.22 o                         
  -2   4  12         20.36         25.64         2.33 o                         
  -1   4  12         28.54         39.97         3.16 o                         
   0   4  12          8.08          7.94         1.75 o                         
   1   4  12          4.07          2.86         1.26 o                         
   2   4  12          2.66          6.48         1.81 o                         
   3   4  12          6.50          5.45         1.30 o                         
  -5   5  12          0.95         -0.10         0.98 o                         
  -4   5  12         20.30         17.08         1.67 o                         
  -3   5  12         13.30         13.09         2.21 o                         
  -2   5  12         36.85         26.86         2.22 o                         
  -1   5  12         13.70         11.60         1.36 o                         
   0   5  12         66.15         70.30         3.88 o                         
   1   5  12          8.04          7.05         1.64 o                         
   2   5  12         30.06         34.70         3.20 o                         
  -4   6  12         24.49         18.74         2.51 o                         
  -3   6  12          0.03          0.16         1.51 o                         
  -2   6  12         32.82         34.55         3.70 o                         
  -1   6  12         82.29         86.91         4.35 o                         
   0   6  12        140.79        141.17         4.77 o                         
   0  -9  13         44.37         41.56         5.23 o                         
   1  -9  13         13.19         15.36         2.73 o                         
  -2  -8  13         66.25         63.70         3.65 o                         
  -1  -8  13         11.50          8.20         1.97 o                         
   0  -8  13          3.33          7.31         1.78 o                         
   1  -8  13          8.27          8.00         2.26 o                         
   2  -8  13         25.01         27.74         4.89 o                         
   3  -8  13         18.71         15.99         2.67 o                         
  -3  -7  13         98.35         91.11         2.80 o                         
  -2  -7  13         13.67         10.61         2.66 o                         
  -1  -7  13          7.51         11.34         3.15 o                         
   0  -7  13         23.96         23.35         2.36 o                         
   1  -7  13         97.47         93.20         4.16 o                         
   2  -7  13          1.01          3.75         1.42 o                         
   3  -7  13          0.37         -1.23         1.23 o                         
   4  -7  13         42.54         42.91         4.23 o                         
  -4  -6  13         10.38         10.79         1.73 o                         
  -3  -6  13          4.72          3.61         1.33 o                         
  -2  -6  13         11.17          8.78         1.85 o                         
  -1  -6  13         13.79         14.88         2.01 o                         
   0  -6  13         99.26        102.96         4.04 o                         
   1  -6  13          7.16          7.77         2.77 o                         
   2  -6  13         22.27         28.90         3.17 o                         
   3  -6  13          1.71          1.26         1.34 o                         
   4  -6  13         30.52         27.80         2.94 o                         
  -4  -5  13         49.64         42.01         4.87 o                         
  -3  -5  13          1.18          2.37         1.52 o                         
  -2  -5  13         86.13         85.76         3.70 o                         
  -1  -5  13         59.95         55.93         3.38 o                         
   0  -5  13         21.83         17.94         2.01 o                         
   1  -5  13          0.18          0.65         1.54 o                         
   2  -5  13         61.18         65.33         2.25 o                         
   3  -5  13         40.81         41.41         2.42 o                         
   4  -5  13         56.09         52.31         3.73 o                         
  -5  -4  13         12.30         10.81         1.30 o                         
  -4  -4  13          2.08          1.36         1.00 o                         
  -3  -4  13         15.28         13.62         1.35 o                         
  -2  -4  13          0.29          1.58         1.37 o                         
  -1  -4  13         39.76         40.25         2.44 o                         
   0  -4  13         10.32          8.76         1.29 o                         
   1  -4  13          0.18          0.64         1.38 o                         
   2  -4  13          3.49          3.98         0.97 o                         
   3  -4  13          2.57          2.64         1.08 o                         
   4  -4  13          0.28          0.01         1.71 o                         
   5  -4  13          1.19          0.69         1.14 o                         
  -5  -3  13          7.65         10.67         1.31 o                         
  -4  -3  13         23.27         23.47         1.83 o                         
  -3  -3  13         28.07         29.29         1.46 o                         
  -2  -3  13        152.88        156.23         3.44 o                         
  -1  -3  13         12.55         12.11         1.16 o                         
   0  -3  13         88.51         85.27         2.98 o                         
   1  -3  13        112.79        109.66         3.74 o                         
   2  -3  13        100.29         99.11         3.29 o                         
   3  -3  13          6.38          9.90         1.48 o                         
   4  -3  13         58.42         57.36         3.61 o                         
   5  -3  13         25.25         23.70         2.41 o                         
  -5  -2  13         43.80         42.60         2.60 o                         
  -4  -2  13         65.34         65.00         1.88 o                         
  -3  -2  13          7.51          6.13         0.91 o                         
  -2  -2  13         56.38         64.18         2.91 o                         
  -1  -2  13         78.02         76.98         2.87 o                         
   0  -2  13         19.68         18.60         1.44 o                         
   1  -2  13          0.64          2.93         1.34 o                         
   2  -2  13         81.66         79.60         3.03 o                         
   3  -2  13          3.29          3.03         1.40 o                         
   4  -2  13         49.31         45.29         3.00 o                         
  -6  -1  13         22.29         16.87         1.60 o                         
  -5  -1  13         61.99         55.58         2.91 o                         
  -4  -1  13          5.73          3.71         0.91 o                         
  -3  -1  13          2.26          2.63         0.78 o                         
  -2  -1  13         11.90         14.63         1.18 o                         
  -1  -1  13         26.44         28.34         1.62 o                         
   0  -1  13         14.37         14.28         1.33 o                         
   1  -1  13         14.03         20.23         2.24 o                         
   2  -1  13         25.97         25.71         1.79 o                         
   3  -1  13         71.84         77.52         3.66 o                         
   4  -1  13          1.47          2.01         1.42 o                         
  -6   0  13         18.17         18.01         1.90 o                         
  -5   0  13         19.39         16.89         4.01 o                         
  -4   0  13          4.63          3.83         1.00 o                         
  -3   0  13         76.47         75.83         3.05 o                         
  -2   0  13         88.34         88.42         3.13 o                         
  -1   0  13         20.27         20.17         1.51 o                         
   0   0  13          0.22          2.35         1.00 o                         
   1   0  13         39.86         39.26         1.87 o                         
   2   0  13          0.99          0.29         0.94 o                         
   3   0  13         29.37         28.80         2.34 o                         
   4   0  13         16.94         18.56         3.20 o                         
  -6   1  13          0.01         -0.86         0.90 o                         
  -5   1  13          0.20          0.70         0.59 o                         
  -4   1  13          6.48          6.87         1.19 o                         
  -3   1  13         68.31         73.80         3.02 o                         
  -2   1  13          2.27          1.96         1.10 o                         
  -1   1  13          0.48          0.45         1.21 o                         
   0   1  13          0.81          1.45         1.42 o                         
   1   1  13          1.35          3.42         1.08 o                         
   2   1  13          5.86          8.56         1.09 o                         
   3   1  13         29.62         31.28         2.47 o                         
  -5   2  13         56.20         55.08         1.98 o                         
  -4   2  13          0.32          0.12         0.91 o                         
  -3   2  13         89.39         88.74         3.51 o                         
  -2   2  13          0.36          2.34         1.30 o                         
  -1   2  13          4.24          1.52         1.22 o                         
   0   2  13          0.90         -0.80         1.42 o                         
   1   2  13        142.97        142.41         3.84 o                         
   2   2  13          3.39          2.36         1.18 o                         
   3   2  13         66.35         63.97         3.11 o                         
  -5   3  13          4.66          3.56         0.99 o                         
  -4   3  13          5.43          4.34         1.27 o                         
  -3   3  13         30.09         31.33         2.44 o                         
  -2   3  13          0.19         -0.69         1.61 o                         
  -1   3  13         70.53         60.27         4.56 o                         
   0   3  13         11.50          9.43         1.74 o                         
   1   3  13         10.12         12.85         1.83 o                         
   2   3  13          9.13          8.43         2.07 o                         
  -4   4  13         10.29         11.56         1.72 o                         
  -3   4  13         81.07         83.97         3.63 o                         
  -2   4  13         22.42         16.59         2.17 o                         
  -1   4  13          2.78          2.60         1.69 o                         
   0   4  13          4.38          0.63         1.18 o                         
   1   4  13          0.03         -0.82         1.51 o                         
  -3   5  13         34.90         34.16         3.27 o                         
  -2   5  13          0.29          0.36         1.58 o                         
  -1   5  13          7.46          6.67         2.14 o                         
   0  -7  14         35.79         38.09         4.10 o                         
   1  -7  14         17.53         16.38         3.46 o                         
  -2  -6  14          0.66          0.98         1.41 o                         
  -1  -6  14          0.39          0.12         1.47 o                         
   0  -6  14         43.79         43.59         4.57 o                         
   1  -6  14         42.42         42.17         6.39 o                         
   2  -6  14         46.45         43.47         5.01 o                         
  -3  -5  14         42.40         43.10         2.90 o                         
  -2  -5  14         42.94         46.91         7.53 o                         
  -1  -5  14        113.73        121.97         4.71 o                         
   0  -5  14          0.28          1.04         1.71 o                         
   1  -5  14         53.61         58.55         4.04 o                         
   2  -5  14          0.19          2.27         1.82 o                         
   3  -5  14          8.19          1.31         2.11 o                         
  -3  -4  14         18.63         18.73         1.90 o                         
  -2  -4  14         48.31         37.06         4.29 o                         
  -1  -4  14          0.14          0.06         1.76 o                         
   0  -4  14         75.46         82.09         4.63 o                         
   1  -4  14         44.41         41.71         3.59 o                         
   2  -4  14         89.89         90.53         4.87 o                         
   3  -4  14         31.41         33.27         4.83 o                         
  -4  -3  14         22.93         19.79         2.32 o                         
  -3  -3  14         45.83         45.41         2.00 o                         
  -2  -3  14         34.70         37.66         2.67 o                         
  -1  -3  14         57.42         62.55         3.14 o                         
   0  -3  14         45.40         45.08         2.89 o                         
   1  -3  14          1.63          0.60         1.54 o                         
   2  -3  14         54.27         58.32         4.87 o                         
   3  -3  14         13.39         10.26         2.23 o                         
  -4  -2  14         49.47         50.14         2.24 o                         
  -3  -2  14         64.88         67.81         2.30 o                         
  -2  -2  14          0.30          2.67         1.08 o                         
  -1  -2  14        132.68        141.82         3.76 o                         
   0  -2  14          2.80          5.68         2.28 o                         
   1  -2  14        101.37         97.67         3.75 o                         
   2  -2  14          2.24          1.46         1.25 o                         
   3  -2  14         16.22         13.25         2.38 o                         
  -4  -1  14         11.16         16.05         0.99 o                         
  -3  -1  14         34.54         38.98         2.03 o                         
  -2  -1  14          0.75         -0.67         1.11 o                         
  -1  -1  14         14.70         13.48         1.40 o                         
   0  -1  14          2.69          3.36         1.33 o                         
   1  -1  14         59.58         56.42         3.40 o                         
   2  -1  14         16.57         13.35         2.85 o                         
   3  -1  14         27.88         25.56         3.83 o                         
  -4   0  14          9.89          9.93         1.27 o                         
  -3   0  14        115.12        121.18         4.28 o                         
  -2   0  14         39.06         34.93         2.57 o                         
  -1   0  14        121.16        132.67         5.16 o                         
   0   0  14          1.38          2.66         1.29 o                         
   1   0  14          3.29          5.14         1.55 o                         
   2   0  14        152.58        152.46         4.68 o                         
  -4   1  14          2.95          4.54         1.43 o                         
  -3   1  14         52.57         56.66         2.73 o                         
  -2   1  14          7.03          5.53         1.51 o                         
  -1   1  14        125.04        120.73         4.52 o                         
   0   1  14         70.27         70.78         4.35 o                         
   1   1  14        133.26        132.65         7.17 o                         
   2   1  14          8.98         12.31         3.22 o                         
  -3   2  14         86.06         88.44         3.97 o                         
  -2   2  14         15.16         16.13         2.34 o                         
  -1   2  14         18.87         20.68         4.36 o                         
   0   2  14          0.52          2.53         1.85 o                         
   1   2  14         48.40         46.19         4.18 o                         
  -2   3  14         70.75         68.87         4.41 o                         
  -1   3  14         34.39         34.31         3.31 o                         
  -1  -3  15         14.52          6.40         4.53 o                         
  -1  -2  15          5.12          4.51         1.54 o                         
   0  -2  15         69.12         70.31         7.42 o                         
                                                                                
